# Supplementary material for: 3-Dimensional mesothelioma spheroids provide closer to natural pathophysiological tumor microenvironment for drug response studies
Source: Front Oncol. 2022 Aug 26;12:973576. doi: 10.3389/fonc.2022.973576 (PMC9462830; doi:10.3389/fonc.2022.973576)
Supplement: Supplementary file 3 [file DataSheet_2.xlsx]

## Sheet: DAVID gene enrichment
Annotation Cluster 1	Enrichment Score: 9.321074045299879
Category	Term	Count	%	PValue	Genes	List Total	Pop Hits	Pop Total	Fold Enrichment	Bonferroni	Benjamini	FDR
UP_KW_PTM	KW-0832~Ubl conjugation	246	22.323	4.80239e-13	C5ORF24, CCNF, BACH1, BACH2, RABGEF1, ZSCAN31, CHEK1, MYB, TRIM24, DPF2, EPC1, SOX6, MEF2A, SMARCC1, DAPK1, SLC11A2, FRS2, RUNX2, CDC34, KATNAL1, CCNY, SUB1, ZNF710, CLOCK, SET, DCUN1D4, NEDD4L, PIK3R1, BAZ2B, ZBTB5, PRDM10, ZBTB4, FXR1, RAD21, MIER1, MAP7, RREB1, SCN3A, BANP, ATG5, BARD1, FZD3, BCL11B, FZD4, NFATC2, NR1D2, PHC3, WNK1, HNRNPF, C19ORF47, HNRNPD, ANP32E, MMS19, SCN2A, CPEB3, RCOR3,…	884	2572	14097	1.52524	1.29676e-11	6.72335e-12	6.00299e-12
UP_SEQ_FEATURE	CROSSLNK:Glycyl lysine isopeptide (Lys-Gly) (interchain with G-Cter in SUMO2)	121	10.98	3.92513e-10	DCLRE1B, C5ORF24, ZBTB20, NR3C1, BZW1, BACH2, AMOT, SALL1, ZSCAN31, POGZ, DPF2, TRIM24, SMARCAD1, EPC1, ZNF566, PNISR, ZBTB39, SMARCC1, FRMD4B, RUNX2, SUPT7L, FOXP1, TBL1XR1, ZNF318, SREK1, ZNF710, KMT2D, KMT2A, DCUN1D4, BAZ2B, ZBTB5, ZBTB4, PRDM10, FXR1, HMBOX1, RAD21, ZKSCAN8, MIER1, MAP7, G3BP2, ZNF302, RREB1, SKIL, ZKSCAN1, BANP, BARD1, CBX5, BCL11B, ODF2, ZBTB10, PHC3, ZFHX4, HNRNPF, C19ORF4…	1093	1267	20495	1.79076	1.96138e-06	4.90346e-07	4.88776e-07
UP_KW_PTM	KW-1017~Isopeptide bond	164	14.882	5.77386e-07	DCLRE1B, C5ORF24, ZBTB20, RORA, NR3C1, BZW1, BACH2, IGF1R, AMOT, SALL1, ZSCAN31, POGZ, CHEK1, MYB, DPF2, TRIM24, SMARCAD1, EPC1, SOX6, ZNF566, MAP3K7, MEF2A, PNISR, ZBTB39, SMARCC1, FRMD4B, RUNX2, SUPT7L, FOXP1, TBL1XR1, SUB1, ZNF318, PGR, SREK1, ZNF710, CLOCK, KMT2D, SET, KMT2A, CUL2, DCUN1D4, ITPR1, BAZ2B, ZBTB5, ZBTB4, PRDM10, SOCS2, FXR1, ATXN3, HMBOX1, ATXN7, RAD21, ZKSCAN8, MIER1, MAP7, G3B…	884	1811	14097	1.44411	1.55893e-05	5.38894e-06	4.81155e-06
Annotation Cluster 2	Enrichment Score: 6.366421303255344
Category	Term	Count	%	PValue	Genes	List Total	Pop Hits	Pop Total	Fold Enrichment	Bonferroni	Benjamini	FDR
GOTERM_BP_DIRECT	GO:0006357~regulation of transcription from RNA polymerase II promoter	148	13.4301	1.07492e-08	ZBTB20, JADE3, CCNC, RORA, NR3C1, RBPJ, BACH1, CARF, BACH2, SALL1, ZSCAN31, DPF2, EPC1, SOX6, ZNF566, ZNF322, SOX5, ABT1, MEF2A, ZBTB39, SMARCC1, MED8, SOX13, RFX3, ZNF10, MED4, FOXP2, RUNX2, FOXP1, HIC2, RFX6, LMX1A, TBL1XR1, SUB1, RFX5, ZNF559, PGR, ZNF710, CLOCK, ZNF275, ZNF274, ZNF273, CTBP2, HOXD1, BAZ2B, FOXO3, ZBTB5, MTDH, ATXN7, RAD21, ZKSCAN8, CAMTA2, ZNF302, ZNF268, RREB1, ZKSCAN1, ZNF2…	1041	1721	19256	1.59073	4.58766e-05	1.52926e-05	1.52173e-05
GOTERM_MF_DIRECT	GO:0000978~RNA polymerase II core promoter proximal region sequence-specific DNA binding	115	10.4356	1.59731e-08	ZBTB20, RORA, NR3C1, RBPJ, BACH1, CARF, BACH2, SALL1, ZSCAN31, MYB, SOX6, ZNF322, SOX5, MEF2A, ZBTB39, USP3, MED8, SOX13, RFX3, FOXP2, RUNX2, FOXP1, HIC2, RFX6, SUB1, RFX5, PGR, ZNF710, CLOCK, ZNF275, ZNF274, ZNF273, HOXD1, FOXO3, ZBTB5, ZBTB4, ZKSCAN8, ZNF302, ZNF268, RREB1, SKIL, ZKSCAN1, ZBTB17, ZFHX3, SMAD3, BCL11B, ZNF260, SNAI3, HMGA1, PBX3, NFATC2, ESRRG, NR1D2, ESR1, ZFHX4, ESR2, PBX1, NR…	1050	1207	18811	1.70692	1.83209e-05	9.16056e-06	8.90499e-06
GOTERM_CC_DIRECT	GO:0000785~chromatin	99	8.98367	1.66982e-08	RORA, NR3C1, RBPJ, BACH1, BACH2, POGZ, CHEK1, DPF2, SOX6, SOX5, MEF2A, SMARCC1, IST1, USP3, SOX13, RFX3, FOXP2, RUNX2, FOXP1, RFX6, LMX1A, RFX5, PGR, CLOCK, SET, HOXD1, FOXO3, ZBTB5, PRDM10, HMBOX1, RAD21, CAMTA2, AKIRIN1, ZFHX3, SMAD3, HMGA1, PBX3, HMGA2, NFATC2, ESRRG, NR1D2, ESR1, ZFHX4, ESR2, PBX1, SMAD7, NR4A3, STAG2, MXD1, ZBTB8B, PAM, NFE2L2, AHCTF1, THRB, CHD4, FOXM1, SIN3A, TEAD2, NKX3-1…	1067	1057	20472	1.79703	1.17554e-05	1.94915e-06	1.85501e-06
GOTERM_MF_DIRECT	GO:0003677~DNA binding	118	10.7078	7.68697e-08	ZFAND6, ZFAND5, RORA, NR3C1, RBPJ, FBXO21, BACH1, CARF, BACH2, RABGEF1, GPBP1, POGZ, MYB, SMARCAD1, SOX6, SOX5, AGFG1, ABT1, MEF2A, ZBP1, APLP2, SOX13, RFX3, FOXP2, RUNX2, HIC2, LMX1A, RFX5, THAP9, TBPL1, PGR, DNA2, CLOCK, KMT2D, ZNF274, SET, KMT2A, HOXD1, BAZ2B, PIK3R1, FOXO3, PRDM10, PCBP4, RAD21, ZKSCAN8, CAMTA2, ZNF268, ZKSCAN1, BANP, SMAD3, HMGA1, PBX3, HMGA2, NFATC2, ESR1, PHC3, ZFHX4, ESR2…	1050	1286	18811	1.64386	8.81657e-05	2.93899e-05	2.85699e-05
UP_KW_BIOLOGICAL_PROCESS	KW-0805~Transcription regulation	200	18.1488	4.64391e-07	CCNC, RBPJ, BACH1, BACH2, ZSCAN31, GPBP1, MYB, TRIM24, CPNE1, DPF2, EPC1, SOX6, SOX5, ABT1, MEF2A, SMARCC1, MED8, SOX13, RFX3, ZNF10, MED4, RUNX2, RFX6, SUB1, RFX5, TBPL1, ZNF710, CLOCK, ZNF275, ZNF274, ZNF273, CTBP2, HOXD1, BAZ2B, ZBTB5, PRDM10, ZBTB4, MIER3, RAD21, MIER1, ZNF268, RREB1, ZNF266, BANP, BCL11B, ZNF260, SNAI3, PBX3, NFATC2, NR1D2, PBX1, HNRNPD, CREBRF, MMS19, ZNF138, RCOR3, ZBTB8B,…	688	2374	11187	1.36985	5.61897e-05	5.61913e-05	5.20117e-05
GOTERM_MF_DIRECT	GO:0003700~transcription factor activity, sequence-specific DNA binding	61	5.53539	6.38951e-07	ZNF133, THRB, RORA, FOXM1, RBPJ, NR3C1, CARF, BACH1, BACH2, GPBP1, SOX6, TEAD2, ZNF322, SOX5, NKX3-1, TGIF1, MEF2A, ZNF362, TGIF2, SOX13, ARNT, PAX3, RFX3, ETV1, ZHX1, FOXP2, SREBF2, RUNX2, FOXP1, RFX5, PGR, ZNF710, CLOCK, CREB5, NFAT5, FOXO3, NR2C2, PLAGL2, E2F2, E2F5, ZNF268, TCF7L2, ZBTB17, ZFHX3, SMAD3, BCL11B, STAT2, PBX3, NFATC2, ESRRG, NR1D2, ESR1, ESR2, PBX1, KLF7, REST, NR6A1, TEF, WT1, …	1050	554	18811	1.97262	0.000732609	0.000146575	0.000142486
UP_KW_MOLECULAR_FUNCTION	KW-0238~DNA-binding	178	16.1525	8.98967e-07	ZBTB20, RORA, NR3C1, RBPJ, BACH1, CARF, BACH2, SALL1, ZSCAN31, GPBP1, POGZ, MYB, TRIM24, SMARCAD1, SOX6, ZNF566, ZNF322, SOX5, AGFG1, ABT1, MEF2A, ZBP1, ZBTB39, APLP2, SOX13, RFX3, ZNF10, FOXP2, RUNX2, FOXP1, HIC2, RFX6, LMX1A, SUB1, RFX5, THAP9, ZNF559, TBPL1, PGR, ZNF710, DNA2, CLOCK, ZNF275, ZNF274, SET, ZNF273, KMT2A, HOXD1, BAZ2B, FOXO3, ZBTB5, ZBTB4, PRDM10, HMBOX1, PCBP4, RAD21, ZKSCAN8, C…	711	2090	11655	1.3961	7.73082e-05	7.73112e-05	7.19174e-05
UP_KW_BIOLOGICAL_PROCESS	KW-0804~Transcription	201	18.2396	2.48245e-06	CCNC, RBPJ, BACH1, BACH2, ZSCAN31, GPBP1, MYB, TRIM24, CPNE1, DPF2, EPC1, SOX6, SOX5, ABT1, MEF2A, SMARCC1, MED8, SOX13, RFX3, ZNF10, MED4, RUNX2, RFX6, SUB1, RFX5, TBPL1, ZNF710, CLOCK, ZNF275, ZNF274, ZNF273, CTBP2, HOXD1, BAZ2B, ZBTB5, PRDM10, ZBTB4, MIER3, RAD21, MIER1, ZNF268, RREB1, ZNF266, BANP, BCL11B, ZNF260, SNAI3, PBX3, NFATC2, NR1D2, PBX1, HNRNPD, CREBRF, MMS19, ZNF138, RCOR3, ZBTB8B,…	688	2444	11187	1.33727	0.000300332	0.000150188	0.000139017
GOTERM_MF_DIRECT	GO:0000981~RNA polymerase II transcription factor activity, sequence-specific DNA binding	109	9.89111	8.39895e-06	RORA, NR3C1, RBPJ, BACH1, CARF, BACH2, SALL1, ZSCAN31, MYB, SOX6, ZNF566, ZNF322, SOX5, MEF2A, TLE4, SOX13, RFX3, ZNF10, FOXP2, RUNX2, FOXP1, RFX6, LMX1A, RFX5, ZNF559, PGR, CLOCK, ZNF275, ZNF274, ZNF273, HOXD1, FOXO3, ZBTB5, ZBTB4, ZKSCAN8, ZNF302, SKIL, ZKSCAN1, ZNF266, ZFHX3, SMAD3, ZNF260, SNAI3, PBX3, NFATC2, ESRRG, NR1D2, ESR1, ZFHX4, ESR2, PBX1, NR4A3, CREBRF, ZNF138, ZNF655, MXD1, ZBTB8B,…	1050	1279	18811	1.52679	0.00958739	0.00137623	0.00133783
GOTERM_MF_DIRECT	GO:0001228~transcriptional activator activity, RNA polymerase II transcription regulatory region sequence-specific binding	47	4.26497	0.000176765	NFAT5, ZNF493, FOXO3, NR2C2, NR3C1, RBPJ, LITAF, CARF, BACH1, MYB, PLAGL2, E2F2, RREB1, ZNF268, ZNF345, MEF2A, ZBTB17, SMAD3, PRRX1, BCL11B, DMRT2, PBX3, NFATC2, ETV1, ESRRG, PAX5, MEIS3, ESR1, MEIS2, RUNX2, PBX1, KLF7, KLF6, NR4A3, NR6A1, RFX6, TEF, LMX1A, TFDP2, WT1, ELF4, HAND1, RFX5, CREBRF, PGR, CLOCK, NFE2L2	1050	473	18811	1.78016	0.183532	0.0144821	0.0140781
Annotation Cluster 3	Enrichment Score: 6.0404543908254915
Category	Term	Count	%	PValue	Genes	List Total	Pop Hits	Pop Total	Fold Enrichment	Bonferroni	Benjamini	FDR
UP_KW_CELLULAR_COMPONENT	KW-0770~Synapse	59	5.3539	1.74544e-07	CHRM2, GABRB2, ARF1, DAGLA, KCNC2, FMR1, ITGB3, SLC6A1, CYP46A1, RIMS2, NPTN, DAG1, DIP2A, DLGAP1, NOS1, DLGAP2, PPFIA2, MINK1, ANK3, ZDHHC15, SHISA6, INPP4A, ENAH, NSMF, SMCR8, UTRN, ARL8B, GRIA1, GPM6A, CTBP2, MFF, DDN, ABR, MAPK8, SV2B, IGF2BP1, GSG1L, STXBP5, DMD, DISC1, SRGAP2, WASF1, PDLIM5, GRIA3, MPP2, GABRA1, DTNA, CADM2, SEMA4C, SEMA4F, ATP2B2, ARHGAP32, DLG1, CPEB1, RPS6KB1, DMXL2, ABI…	989	504	17543	2.07649	8.02898e-06	2.67634e-06	2.67634e-06
UP_KW_CELLULAR_COMPONENT	KW-0965~Cell junction	85	7.71325	7.3912e-07	CHRM2, GABRB2, ARF1, DAGLA, KCNC2, FMR1, ITGB3, SLC6A1, CYP46A1, CLDN1, AMOT, RIMS2, NPTN, DAG1, DIP2A, DLGAP1, NOS1, DLGAP2, CGNL1, PPFIA2, PDCD6IP, CXADR, MINK1, ANK3, FRMD4B, TGFBR1, ZDHHC15, PARD3B, SHISA6, INPP4A, ENAH, FRMD5, RUFY3, SPECC1L, CLDN12, NSMF, SMCR8, CLDN16, UTRN, SSX2IP, ARL8B, GRIA1, GPM6A, CTBP2, PXN, MFF, DDN, MTDH, RAP1B, ABR, EPB41L5, PARD6B, MAPK8, SV2B, EPB41L3, IGF2BP1,…	989	868	17543	1.73703	3.3999e-05	8.49988e-06	8.49988e-06
GOTERM_CC_DIRECT	GO:0070161~anchoring junction	50	4.53721	5.86162e-06	CHRM2, GABRB2, DAGLA, KCNC2, FMR1, SLC6A1, CYP46A1, RIMS2, NPTN, DIP2A, DLGAP1, NOS1, DLGAP2, PPFIA2, MINK1, ZDHHC15, SHISA6, INPP4A, RUFY3, NSMF, SMCR8, UTRN, ARL8B, GRIA1, GPM6A, CTBP2, MFF, DDN, ABR, MAPK8, SV2B, IGF2BP1, GSG1L, STXBP5, DISC1, SRGAP2, GRIA3, GABRA1, DTNA, CADM2, SEMA4C, SEMA4F, ATP2B2, ARHGAP32, CPEB1, RPS6KB1, DMXL2, ABI1, SSPN, CPEB3	1067	481	20472	1.99444	0.00411809	0.000458509	0.000436365
Annotation Cluster 4	Enrichment Score: 4.127558515404784
Category	Term	Count	%	PValue	Genes	List Total	Pop Hits	Pop Total	Fold Enrichment	Bonferroni	Benjamini	FDR
UP_KW_DOMAIN	KW-0863~Zinc-finger	156	14.1561	2.7639e-08	ZFAND4, ZFAND6, ZFAND5, ZBTB20, JADE3, RORA, NR3C1, ZFYVE1, RIMS2, RABGEF1, ZFYVE26, SALL1, ZSCAN31, POGZ, DZIP1L, DPF2, TRIM24, ZNF566, ZNF322, AGFG1, ZBTB39, MBNL1, MBNL2, USP3, ZNF10, YOD1, FBXO11, MID1, FOXP2, FOXP1, RNF41, HIC2, ZNF318, THAP9, ZNF559, PGR, WDFY3, ZNF710, UTRN, CBLL1, DGKH, ZNF275, KMT2D, ZNF274, ZNF273, KMT2A, BAZ2B, ZBTB5, ZBTB4, RASGRP1, PRDM10, ZKSCAN8, ZNF302, ZNF268, RR…	832	1826	14922	1.53224	7.73892e-07	3.86946e-07	3.31668e-07
GOTERM_MF_DIRECT	GO:0046872~metal ion binding	190	17.2414	0.000132586	CLEC4M, RFESD, ZBTB20, JADE3, ADARB1, ZFYVE1, MYLK, TATDN3, RIMS2, ZFYVE26, SALL1, ZSCAN31, POGZ, DZIP1L, DPF2, NEK3, ZNF566, ZNF322, AGFG1, ZBTB39, MBNL1, MBNL2, LIMCH1, LMO3, ENTPD7, ZNF10, YOD1, SDHD, MID1, FOXP2, DHDDS, FOXP1, ARMC1, HIC2, LMX1A, ADAM12, THAP9, ZNF559, WDFY3, ZNF710, DNA2, CBLL1, GNE, DGKH, ZNF275, KMT2D, ZNF274, ZNF273, PXN, PLA2G3, SLC1A3, BAZ2B, ZBTB5, ZBTB4, PRDM10, DPP3,…	1050	2642	18811	1.28838	0.141086	0.0116982	0.0113718
UP_KW_LIGAND	KW-0862~Zinc	202	18.3303	0.000473442	ADAMDEC1, ADARB1, ZFYVE1, RABGEF1, ZFYVE26, ZSCAN31, DZIP1L, TRIM24, DPF2, AGFG1, MBNL1, MBNL2, LIMCH1, ZNF10, YOD1, PAPPA, THAP9, ZNF710, CBLL1, GNE, ZNF275, ZNF274, ZNF273, BAZ2B, ZBTB5, PRDM10, ZBTB4, ADAMTS15, ZNF268, RREB1, ZNF266, BARD1, DTNA, BCL11B, ZNF260, SNAI3, MICAL3, NR1D2, PHC3, ACER2, CPEB1, ZNF138, ZBTB8B, PAM, RAD18, ZNF133, PHF3, LIN54, CDKN1A, ZNF493, LITAF, LIMD2, ZNF280D, EEA…	457	2503	6822	1.20472	0.0196928	0.0198846	0.0194111
UP_KW_LIGAND	KW-0479~Metal-binding	285	25.8621	0.0178024	ADAMDEC1, RFESD, ADARB1, ZFYVE1, MYLK, RABGEF1, ZFYVE26, ZSCAN31, DZIP1L, TRIM24, CPNE1, DPF2, AGFG1, MBNL1, MBNL2, LIMCH1, ENTPD7, ZNF10, YOD1, PAPPA, THAP9, DNA2, ZNF710, CBLL1, GNE, ZNF275, ZNF274, ZNF273, PLA2G3, BAZ2B, ZBTB5, PRDM10, ZBTB4, C2, ADAMTS15, ZNF268, RREB1, RAB11FIP4, ZNF266, FDFT1, BARD1, EDEM3, DTNA, BCL11B, ZNF260, SNAI3, CYP4F2, MICAL3, NR1D2, PHC3, ACER2, CPEB1, COL1A2, CALU…	457	3922	6822	1.08476	0.529724	0.298951	0.291833
Annotation Cluster 5	Enrichment Score: 3.555696508051071
Category	Term	Count	%	PValue	Genes	List Total	Pop Hits	Pop Total	Fold Enrichment	Bonferroni	Benjamini	FDR
UP_KW_BIOLOGICAL_PROCESS	KW-0833~Ubl conjugation pathway	77	6.9873	4.30396e-06	TRIM71, OTUD5, USP38, DYRK2, USP32, CCNF, UBE2D3, ZFAND5, FBXO21, DCAF5, DCAF6, RABGEF1, TRIM2, TRIM24, BTRC, USP46, FBXW7, USP44, USP3, ATG10, MED8, ZFP91, ALG13, YOD1, UBE4B, MID1, FBXO11, RAD23B, RNF41, CDC34, TRAF3, GAN, TBL1XR1, TRAF6, UBE2V1, KCTD17, CBLL1, RNF165, UHRF2, UHRF1, CUL2, USP12, TULP4, NEDD4L, KLHL13, CBL, RNF5, SOCS2, DCAF15, FBXL20, ATXN3, ZNRF3, SOCS1, KCTD21, RNF138, SPOP, …	688	737	11187	1.69882	0.000520645	0.000173593	0.000160681
GOTERM_BP_DIRECT	GO:0006511~ubiquitin-dependent protein catabolic process	31	2.81307	0.000319331	USP38, UHRF1, USP32, CUL2, USP12, UBE2D3, NEDD4L, CBL, FBXO21, RNF5, ATXN3, ZNRF3, KCTD21, DISC1, BTRC, USP46, USP24, RNF20, USP25, ANKIB1, USP9X, USP44, USP3, UBE4B, WWP2, FBXO11, MIB1, RNF146, ITCH, CDC34, TRIP12	1041	282	19256	2.03342	0.74414	0.075717	0.0753444
GOTERM_MF_DIRECT	GO:0004842~ubiquitin-protein transferase activity	28	2.54083	0.000946042	TRIM71, UHRF2, UHRF1, CUL2, UBE2D3, NEDD4L, KLHL13, CBL, FBXO21, RNF5, ZNRF3, TRIM2, BTRC, BARD1, RNF20, ANKIB1, ZFP91, WWP2, FBXO11, RNF41, MIB1, RNF146, ITCH, CDC34, TRAF3, TRAF6, TRIP12, CBLL1	1050	253	18811	1.98271	0.662309	0.0452129	0.0439515
GOTERM_BP_DIRECT	GO:0016567~protein ubiquitination	42	3.81125	0.00460462	UHRF2, UHRF1, CCNF, CUL2, UBE2D3, TULP4, NEDD4L, KLHL13, CBL, FBXO21, DCAF5, RNF5, DCAF6, SOCS2, DCAF15, RABGEF1, SOCS1, ZNRF3, KCTD21, RNF138, TRIM24, BTRC, ATG5, BARD1, ARRDC4, TRIM41, USP9X, FBXW7, MED8, WWP2, FBXO32, FBXO11, SIRT1, FBXL12, RNF41, MIB1, RNF145, ITCH, CDC34, GAN, CBLL1, NFE2L2	1041	496	19256	1.56633	1	0.494998	0.492562
Annotation Cluster 6	Enrichment Score: 3.439409721632262
Category	Term	Count	%	PValue	Genes	List Total	Pop Hits	Pop Total	Fold Enrichment	Bonferroni	Benjamini	FDR
GOTERM_MF_DIRECT	GO:0004879~RNA polymerase II transcription factor activity, ligand-activated sequence-specific DNA binding	15	1.36116	1.02803e-06	THRB, ARNT, RORA, NR1D2, ESRRG, PIK3R1, NR2C2, NR3C1, ESR1, ESR2, NR4A3, NR6A1, RARB, PGR, NKX3-1	1050	54	18811	4.97646	0.00117845	0.000196524	0.000191042
UP_SEQ_FEATURE	DNA_BIND:Nuclear receptor	12	1.08893	2.22577e-05	NR6A1, THRB, NR4A3, RARB, NR1D2, ESRRG, PGR, RORA, NR3C1, NR2C2, ESR1, ESR2	1093	46	20495	4.8916	0.105261	0.0158888	0.0158379
UP_SEQ_FEATURE	ZN_FING:NR C4-type	12	1.08893	2.22577e-05	NR6A1, THRB, NR4A3, RARB, NR1D2, ESRRG, PGR, RORA, NR3C1, NR2C2, ESR1, ESR2	1093	46	20495	4.8916	0.105261	0.0158888	0.0158379
UP_SEQ_FEATURE	DOMAIN:Nuclear receptor	12	1.08893	2.22577e-05	NR6A1, THRB, NR4A3, RARB, NR1D2, ESRRG, PGR, RORA, NR3C1, NR2C2, ESR1, ESR2	1093	46	20495	4.8916	0.105261	0.0158888	0.0158379
INTERPRO	IPR001628:Zinc finger, nuclear hormone receptor-type	12	1.08893	3.1286e-05	NR6A1, THRB, NR4A3, RARB, NR1D2, ESRRG, PGR, RORA, NR3C1, NR2C2, ESR1, ESR2	1058	46	19116	4.71341	0.0462335	0.0117476	0.011569
UP_SEQ_FEATURE	DOMAIN:NR LBD	12	1.08893	3.41826e-05	NR6A1, THRB, NR4A3, RARB, NR1D2, ESRRG, PGR, RORA, NR3C1, NR2C2, ESR1, ESR2	1093	48	20495	4.68779	0.157021	0.0213513	0.021283
INTERPRO	IPR001723:Steroid hormone receptor	12	1.08893	3.88222e-05	NR6A1, THRB, NR4A3, RARB, NR1D2, ESRRG, PGR, RORA, NR3C1, NR2C2, ESR1, ESR2	1058	47	19116	4.61312	0.0570473	0.0117476	0.011569
INTERPRO	IPR000536:Nuclear hormone receptor, ligand-binding, core	12	1.08893	4.78702e-05	NR6A1, THRB, NR4A3, RARB, NR1D2, ESRRG, PGR, RORA, NR3C1, NR2C2, ESR1, ESR2	1058	48	19116	4.51701	0.0698685	0.0120713	0.0118878
SMART	SM00399:ZnF_C4	12	1.08893	0.000182865	NR6A1, THRB, NR4A3, RARB, NR1D2, ESRRG, PGR, RORA, NR3C1, NR2C2, ESR1, ESR2	698	46	10337	3.86334	0.0609731	0.0330609	0.0329648
INTERPRO	IPR013088:Zinc finger, NHR/GATA-type	12	1.08893	0.000247758	NR6A1, THRB, NR4A3, RARB, NR1D2, ESRRG, PGR, RORA, NR3C1, NR2C2, ESR1, ESR2	1058	57	19116	3.8038	0.312645	0.034078	0.0335599
SMART	SM00430:HOLI	12	1.08893	0.0002737	NR6A1, THRB, NR4A3, RARB, NR1D2, ESRRG, PGR, RORA, NR3C1, NR2C2, ESR1, ESR2	698	48	10337	3.70236	0.0898681	0.0330609	0.0329648
UP_SEQ_FEATURE	REGION:Modulating	5	0.453721	0.00681997	THRB, RARB, NR1D2, NR3C1, ESR2	1093	15	20495	6.25038	1	0.766398	0.763944
GOTERM_BP_DIRECT	GO:0030518~intracellular steroid hormone receptor signaling pathway	4	0.362976	0.0187015	PGR, NR3C1, ESR1, ESR2	1041	11	19256	6.7264	1	0.815545	0.811532
GOTERM_MF_DIRECT	GO:0005496~steroid binding	6	0.544465	0.0238023	PGRMC1, ESRRG, PGR, NR3C1, ESR1, ESR2	1050	30	18811	3.58305	1	0.440343	0.428058
UP_KW_LIGAND	KW-0754~Steroid-binding	5	0.453721	0.0284715	PGRMC1, PGR, NR3C1, ESR1, ESR2	457	18	6822	4.14661	0.702743	0.298951	0.291833
GOTERM_MF_DIRECT	GO:0003707~steroid hormone receptor activity	5	0.453721	0.0364775	NR4A3, ESRRG, PGR, ESR1, ESR2	1050	23	18811	3.89462	1	0.529617	0.514841
GOTERM_BP_DIRECT	GO:0030522~intracellular receptor signaling pathway	6	0.544465	0.0384718	NR6A1, NR4A3, ARNT, NR1D2, RORA, NR2C2	1041	35	19256	3.17102	1	1	0.995313
Annotation Cluster 7	Enrichment Score: 2.840511902716211
Category	Term	Count	%	PValue	Genes	List Total	Pop Hits	Pop Total	Fold Enrichment	Bonferroni	Benjamini	FDR
INTERPRO	IPR018979:FERM, N-terminal	9	0.816697	7.35287e-05	EPB41L5, FRMD5, FRMD6, EPB41L1, EPB41L3, RDX, NF2, FRMD4B, PTPN3	1058	27	19116	6.02268	0.105288	0.0124055	0.0122169
INTERPRO	IPR018980:FERM, C-terminal PH-like domain	9	0.816697	7.35287e-05	EPB41L5, FRMD5, FRMD6, EPB41L1, EPB41L3, RDX, NF2, FRMD4B, PTPN3	1058	27	19116	6.02268	0.105288	0.0124055	0.0122169
GOTERM_MF_DIRECT	GO:0008092~cytoskeletal protein binding	13	1.17967	9.88565e-05	RPH3AL, RDX, ANK3, SYNE1, EPB41L5, DLG1, FRMD5, EPB41L1, EPB41L3, ABI1, NF2, CRK, PTPN3	1050	60	18811	3.88163	0.107201	0.0101652	0.00988162
INTERPRO	IPR019747:FERM conserved site	8	0.725953	0.000233538	EPB41L5, FRMD5, EPB41L1, EPB41L3, RDX, NF2, FRMD4B, PTPN3	1058	24	19116	6.02268	0.297693	0.034078	0.0335599
SMART	SM01196:SM01196	9	0.816697	0.000288322	EPB41L5, FRMD5, FRMD6, EPB41L1, EPB41L3, RDX, NF2, FRMD4B, PTPN3	698	27	10337	4.93649	0.0944358	0.0330609	0.0329648
INTERPRO	IPR000798:Ezrin/radixin/moesin like	7	0.635209	0.000294236	EPB41L5, FRMD5, EPB41L1, EPB41L3, RDX, NF2, PTPN3	1058	18	19116	7.02647	0.359332	0.0353692	0.0348315
INTERPRO	IPR019749:Band 4.1 domain	10	0.907441	0.00200177	EPB41L5, FRMD5, FRMD6, EPB41L1, EPB41L3, RDX, PTK2B, NF2, FRMD4B, PTPN3	1058	52	19116	3.47463	0.951767	0.128613	0.126658
UP_SEQ_FEATURE	DOMAIN:FERM	10	0.907441	0.00204085	EPB41L5, FRMD5, FRMD6, EPB41L1, EPB41L3, RDX, PTK2B, NF2, FRMD4B, PTPN3	1093	54	20495	3.47243	0.999963	0.364218	0.363052
INTERPRO	IPR014352:FERM/acyl-CoA-binding protein, 3-helical bundle	10	0.907441	0.00229515	EPB41L5, FRMD5, FRMD6, EPB41L1, EPB41L3, RDX, PTK2B, NF2, FRMD4B, PTPN3	1058	53	19116	3.40907	0.969086	0.128613	0.126658
INTERPRO	IPR000299:FERM domain	10	0.907441	0.00229515	EPB41L5, FRMD5, FRMD6, EPB41L1, EPB41L3, RDX, PTK2B, NF2, FRMD4B, PTPN3	1058	53	19116	3.40907	0.969086	0.128613	0.126658
INTERPRO	IPR019748:FERM central domain	10	0.907441	0.00229515	EPB41L5, FRMD5, FRMD6, EPB41L1, EPB41L3, RDX, PTK2B, NF2, FRMD4B, PTPN3	1058	53	19116	3.40907	0.969086	0.128613	0.126658
SMART	SM00295:B41	10	0.907441	0.00734579	EPB41L5, FRMD5, FRMD6, EPB41L1, EPB41L3, RDX, PTK2B, NF2, FRMD4B, PTPN3	698	52	10337	2.84797	0.920839	0.318733	0.317806
INTERPRO	IPR014847:FERM adjacent (FA)	4	0.362976	0.0317866	EPB41L5, FRMD5, EPB41L1, EPB41L3	1058	13	19116	5.5594	1	0.801553	0.789368
GOTERM_BP_DIRECT	GO:0031032~actomyosin structure organization	6	0.544465	0.0384718	EPB41L5, FRMD5, FRMD6, EPB41L1, LIMCH1, EPB41L3	1041	35	19256	3.17102	1	1	0.995313
SMART	SM01195:SM01195	4	0.362976	0.0525278	EPB41L5, FRMD5, EPB41L1, EPB41L3	698	13	10337	4.55676	1	1	1
Annotation Cluster 8	Enrichment Score: 2.8145229571061177
Category	Term	Count	%	PValue	Genes	List Total	Pop Hits	Pop Total	Fold Enrichment	Bonferroni	Benjamini	FDR
UP_SEQ_FEATURE	DOMAIN:BTB	22	1.99637	0.000287503	ZBTB39, ZBTB17, KCNC2, ZBTB10, KCTD1, ZBTB20, KLHL23, KLHL13, ZBTB5, BTBD9, ZBTB4, BACH1, BACH2, KLHL31, HIC2, KLHL5, GAN, KCTD21, BTBD3, SPOP, KCTD17, ZBTB8B	1093	170	20495	2.42662	0.762327	0.0897907	0.0895032
INTERPRO	IPR000210:BTB/POZ-like	22	1.99637	0.00114341	ZBTB39, ZBTB17, KCNC2, ZBTB10, KCTD1, ZBTB20, KLHL23, KLHL13, ZBTB5, BTBD9, ZBTB4, BACH1, BACH2, KLHL31, HIC2, KLHL5, GAN, KCTD21, BTBD3, SPOP, KCTD17, ZBTB8B	1058	182	19116	2.18405	0.822886	0.108123	0.10648
INTERPRO	IPR011333:BTB/POZ fold	22	1.99637	0.00209144	ZBTB39, ZBTB17, KCNC2, ZBTB10, KCTD1, ZBTB20, KLHL23, KLHL13, ZBTB5, BTBD9, ZBTB4, BACH1, BACH2, KLHL31, HIC2, KLHL5, GAN, KCTD21, BTBD3, SPOP, KCTD17, ZBTB8B	1058	191	19116	2.08114	0.957898	0.128613	0.126658
SMART	SM00225:BTB	22	1.99637	0.00802823	ZBTB39, ZBTB17, KCNC2, ZBTB10, KCTD1, ZBTB20, KLHL23, KLHL13, ZBTB5, BTBD9, ZBTB4, BACH1, BACH2, KLHL31, HIC2, KLHL5, GAN, KCTD21, BTBD3, SPOP, KCTD17, ZBTB8B	698	177	10337	1.84072	0.937517	0.318733	0.317806
Annotation Cluster 9	Enrichment Score: 2.8039248120673697
Category	Term	Count	%	PValue	Genes	List Total	Pop Hits	Pop Total	Fold Enrichment	Bonferroni	Benjamini	FDR
INTERPRO	IPR008271:Serine/threonine-protein kinase, active site	36	3.26679	7.37933e-05	PRKAA2, DYRK2, MAST4, MYLK, MAPK9, MAPK8, STK33, ACVR1C, CHEK1, TLK2, PRKG2, MAP3K8, MAP3K9, NEK3, MAPK6, MAP3K7, CAMK2G, PRKG1, MAP4K4, MARK1, MAP3K1, DAPK1, MINK1, HIPK1, HIPK3, TGFBR1, ACVR2A, MELK, RPS6KB1, WNK1, PDIK1L, ULK2, SGK3, SGK1, CDK14, STK40	1058	316	19116	2.05839	0.105646	0.0124055	0.0122169
UP_SEQ_FEATURE	DOMAIN:Protein kinase	49	4.44646	8.93128e-05	DYRK2, MAST4, IGF1R, MYLK, CHEK1, TLK2, PRKG2, MAP3K8, NEK3, MAP3K9, MAP3K7, PRKG1, EPHA5, DAPK1, MINK1, CASK, TGFBR1, MELK, PDIK1L, ULK2, SGK3, SGK1, STK40, PXK, PRKAA2, MAPK9, STK33, MAPK8, ACVR1C, PTK2B, ABL2, MAPK6, CAMK2G, CLASP1, MAP4K3, MARK1, MAP4K4, MAP3K3, MAP3K1, RIOK3, LIMK2, INSR, HIPK1, HIPK3, ACVR2A, RPS6KB1, WNK1, CDK14, FGFR1	1093	508	20495	1.80867	0.360018	0.0495884	0.0494297
UP_SEQ_FEATURE	NP_BIND:ATP	89	8.07623	0.000139098	DDX3Y, DDX3X, DYRK2, ATP8A1, MAST4, NVL, CHD4, ABCC10, IGF1R, MYLK, EEF2K, CLP1, CHEK1, TLK2, SMARCAD1, PRKG2, TK2, MAP3K8, KIF21A, NEK3, MAP3K9, MAP3K7, PRKG1, PDK1, EPHA5, ACTR2, APAF1, RFC1, DAPK1, ATRX, MINK1, CASK, NAV2, CHD1L, SMC1A, TGFBR1, DDX19A, DDX19B, DYNC1LI2, MELK, KIF2A, KATNAL1, PDIK1L, SCN8A, ULK2, SGK3, DNA2, SGK1, ABCG4, ABCG1, STK40, GNE, NLRX1, PRKAA2, FIGNL2, FIGN, ABCB9, CL…	1093	1116	20495	1.49539	0.500986	0.0633091	0.0631064
GOTERM_BP_DIRECT	GO:0006468~protein phosphorylation	48	4.35572	0.000169241	PXK, PRKAA2, DYRK2, PIK3R1, MYLK, RABGEF1, MAPK9, MAPK8, ACVR1C, CHEK1, TLK2, PTK2B, PRKG2, MAP3K8, MAP3K9, NEK3, MAPK6, ST3GAL1, CAMK2G, PRKG1, MAP4K3, MAP4K4, MARK1, PDK1, EDN1, MAP3K1, RIOK3, DAPK1, LIMK2, INSR, MINK1, CASK, HIPK1, YWHAZ, ATG13, HIPK3, TGFBR1, ACVR2A, MELK, PRKAR1B, WNK1, PDIK1L, COPS2, SGK3, SGK1, CDK14, STK40, FGFR1	1041	501	19256	1.77223	0.514406	0.0580108	0.0577254
UP_KW_MOLECULAR_FUNCTION	KW-0418~Kinase	70	6.35209	0.000299054	CDKN1A, DYRK2, MAST4, IGF1R, MYLK, EEF2K, CLP1, CHEK1, TLK2, PRKG2, TK2, MAP3K8, NEK3, MAP3K9, MAP3K7, PRKG1, PDK1, EPHA5, DAPK1, MINK1, CASK, NME4, YWHAZ, TGFBR1, CNKSR2, MELK, PRKAR1B, NME6, PDIK1L, ULK2, SGK3, SGK1, STK40, GNE, DGKH, PXK, PRKAA2, PIK3R3, AKAP6, AK4, PIK3R1, AK5, PAPSS2, BEGAIN, MAPK9, STK33, MAPK8, ACVR1C, PTK2B, ABL2, MAPK6, CAMK2G, MAP4K3, MARK1, MAP4K4, MAP3K3, MAP3K1, TPK1…	711	747	11655	1.5361	0.0253944	0.00642965	0.00598107
INTERPRO	IPR000719:Protein kinase, catalytic domain	48	4.35572	0.000303899	PXK, PRKAA2, DYRK2, MAST4, IGF1R, MYLK, MAPK9, MAPK8, STK33, ACVR1C, CHEK1, TLK2, PTK2B, PRKG2, ABL2, MAP3K8, MAP3K9, NEK3, MAPK6, MAP3K7, CAMK2G, PRKG1, CLASP1, MAP4K3, MAP4K4, MARK1, EPHA5, MAP3K3, MAP3K1, DAPK1, LIMK2, INSR, MINK1, CASK, HIPK1, HIPK3, TGFBR1, ACVR2A, MELK, RPS6KB1, WNK1, PDIK1L, ULK2, SGK3, SGK1, CDK14, STK40, FGFR1	1058	502	19116	1.72762	0.368634	0.0353692	0.0348315
UP_KW_MOLECULAR_FUNCTION	KW-0723~Serine/threonine-protein kinase	42	3.81125	0.000532467	PRKAA2, DYRK2, MAST4, MYLK, MAPK9, MAPK8, STK33, EEF2K, ACVR1C, CHEK1, TLK2, PRKG2, MAP3K8, MAP3K9, NEK3, MAPK6, MAP3K7, CAMK2G, PRKG1, MAP4K3, MAP4K4, MARK1, MAP3K3, MAP3K1, RIOK3, DAPK1, LIMK2, MINK1, CASK, HIPK1, HIPK3, TGFBR1, ACVR2A, MELK, RPS6KB1, WNK1, PDIK1L, ULK2, SGK3, SGK1, CDK14, STK40	711	394	11655	1.74741	0.0447711	0.00915843	0.00851947
INTERPRO	IPR011009:Protein kinase-like domain	50	4.53721	0.000619175	DYRK2, MAST4, IGF1R, MYLK, EEF2K, CHEK1, TLK2, PRKG2, MAP3K8, NEK3, MAP3K9, MAP3K7, PRKG1, EPHA5, DAPK1, MINK1, CASK, TGFBR1, MELK, PDIK1L, ULK2, SGK3, SGK1, STK40, PXK, PRKAA2, MAPK9, STK33, MAPK8, ACVR1C, PTK2B, ABL2, MAPK6, CAMK2G, CLASP1, MAP4K3, MARK1, MAP4K4, MAP3K3, MAP3K1, RIOK3, LIMK2, INSR, HIPK1, HIPK3, ACVR2A, RPS6KB1, WNK1, CDK14, FGFR1	1058	547	19116	1.65156	0.608239	0.0669152	0.0658979
GOTERM_MF_DIRECT	GO:0004674~protein serine/threonine kinase activity	39	3.53902	0.000665106	PRKAA2, DYRK2, MAST4, ABR, MAPK9, MAPK8, STK33, EEF2K, ACVR1C, CHEK1, TLK2, MAP3K8, MAP3K9, NEK3, MAPK6, MAP3K7, CLASP1, MAP4K3, MAP4K4, MARK1, MAP3K3, MAP3K1, RIOK3, DAPK1, LIMK2, MINK1, CASK, HIPK1, HIPK3, TGFBR1, ACVR2A, MELK, RPS6KB1, WNK1, PDIK1L, ULK2, SGK3, SGK1, STK40	1050	392	18811	1.78238	0.533795	0.0346762	0.0337088
UP_SEQ_FEATURE	BINDING:ATP	59	5.3539	0.000925608	DYRK2, ATP8A1, MAST4, IGF1R, MYLK, CLP1, CHEK1, TLK2, PRKG2, MAP3K8, NEK3, MAP3K9, MAP3K7, PRKG1, PDK1, EPHA5, APAF1, DAPK1, MARS2, MINK1, CASK, NME4, TGFBR1, DDX19A, DDX19B, MELK, NME6, PDIK1L, ULK2, SGK3, SGK1, STK40, PRKAA2, MAPK9, STK33, MAPK8, ACVR1C, PTK2B, ABL2, MAPK6, CAMK2G, MAP4K3, MARK1, MAP4K4, MAP3K3, MAP3K1, RIOK3, LIMK2, INSR, NMNAT2, HIPK1, HIPK3, ACVR2A, TTLL4, RPS6KB1, WNK1, TRP…	1093	714	20495	1.54946	0.99022	0.192719	0.192102
GOTERM_MF_DIRECT	GO:0005524~ATP binding	114	10.3448	0.00153897	ATP8A1, PARS2, UBE2D3, MYLK, IGF1R, CLP1, CHEK1, SMARCAD1, MAP3K8, KIF21A, NEK3, MAP3K9, MAP3K7, PDK1, EPHA5, ENTPD1, DAPK1, ACSL1, CASK, CHD1L, RUNX2, DYNC1LI2, MELK, CDC34, KATNAL1, SCN8A, ULK2, DNA2, ABCG4, ABCG1, GNE, DGKH, PXK, NLRX1, FIGNL2, TWF1, AK4, ABCB9, AK5, STK33, PPCS, ABL2, MARK1, ATP8B4, INSR, MYO5A, WNK1, HOOK1, TRPV4, CDK14, FGFR1, DDX3Y, DDX3X, DYRK2, MAST4, NVL, CHD4, ABCC10, …	1050	1544	18811	1.32276	0.829079	0.0678921	0.065998
INTERPRO	IPR017441:Protein kinase, ATP binding site	37	3.35753	0.00187521	PRKAA2, DYRK2, IGF1R, MYLK, STK33, ACVR1C, CHEK1, TLK2, PTK2B, PRKG2, ABL2, MAP3K9, NEK3, MAPK6, MAP3K7, CAMK2G, PRKG1, MAP4K3, MAP4K4, MARK1, EPHA5, MAP3K1, DAPK1, LIMK2, INSR, MINK1, HIPK1, HIPK3, TGFBR1, MELK, RPS6KB1, PDIK1L, ULK2, SGK3, SGK1, CDK14, FGFR1	1058	390	19116	1.71415	0.941566	0.128613	0.126658
GOTERM_MF_DIRECT	GO:0004672~protein kinase activity	35	3.17604	0.00443118	PXK, PRKAA2, MYLK, MAPK9, STK33, EEF2K, RASSF2, CHEK1, TRIM24, PRKG2, ABL2, MAP3K8, MAP3K9, NEK3, MAP3K7, CAMK2G, PRKG1, MAP4K3, MAP4K4, PDK1, MAP3K3, MAP3K1, DAPK1, LIMK2, MINK1, CASK, HIPK1, HIPK3, TGFBR1, MELK, RPS6KB1, WNK1, PDIK1L, SGK3, CDK14	1050	379	18811	1.65444	0.993866	0.133752	0.13002
SMART	SM00220:S_TKc	39	3.53902	0.00482557	PRKAA2, DYRK2, MAST4, MYLK, MAPK9, MAPK8, STK33, ACVR1C, CHEK1, TLK2, PRKG2, MAP3K8, MAP3K9, NEK3, MAPK6, MAP3K7, CAMK2G, PRKG1, MAP4K3, MAP4K4, MARK1, MAP3K3, MAP3K1, DAPK1, MINK1, CASK, HIPK1, HIPK3, TGFBR1, ACVR2A, MELK, RPS6KB1, WNK1, PDIK1L, ULK2, SGK3, SGK1, CDK14, STK40	698	365	10337	1.58238	0.810623	0.276666	0.275862
UP_SEQ_FEATURE	ACT_SITE:Proton acceptor	63	5.71688	0.00862797	USP38, DYRK2, MAST4, USP32, IGF1R, MYLK, CHEK1, TLK2, PRKG2, TK2, MAP3K8, NEK3, MAP3K9, MAP3K7, PRKG1, USP46, EPHA5, ENTPD1, DAPK1, USP44, USP3, MINK1, ENTPD7, SIRT1, TGFBR1, MELK, PDIK1L, ACOX1, ULK2, SGK3, SGK1, STK40, PRKAA2, USP12, ATXN3, MAPK9, STK33, MAPK8, ACVR1C, RDH10, PTK2B, ABL2, MAPK6, CAMK2G, MAP4K3, MARK1, MAP4K4, USP24, SDR42E1, MAP3K3, MAP3K1, USP9X, RIOK3, TXNRD1, HIPK1, HIPK3, A…	1093	857	20495	1.37844	1	0.93726	0.934259
GOTERM_BP_DIRECT	GO:0018105~peptidyl-serine phosphorylation	16	1.45191	0.0658505	DYRK2, MAST4, HIPK1, HIPK3, TGFBR1, MAPK9, MAPK8, RPS6KB1, WNK1, TLK2, ULK2, RICTOR, SGK3, CLSPN, SGK1, MARK1	1041	181	19256	1.63515	1	1	0.995313
UP_KW_LIGAND	KW-0067~ATP-binding	109	9.89111	0.0877547	ATP8A1, PARS2, UBE2D3, MYLK, IGF1R, CLP1, CHEK1, SMARCAD1, MAP3K8, KIF21A, NEK3, MAP3K9, MAP3K7, PDK1, EPHA5, ENTPD1, DAPK1, ACSL1, CASK, CHD1L, DYNC1LI2, MELK, CDC34, KATNAL1, SCN8A, ULK2, DNA2, ABCG4, ABCG1, GNE, DGKH, NLRX1, FIGNL2, AK4, ABCB9, AK5, STK33, PPCS, ABL2, MARK1, ATP8B4, INSR, MYO5A, WNK1, HOOK1, TRPV4, CDK14, FGFR1, DDX3Y, DDX3X, DYRK2, MAST4, NVL, CHD4, ABCC10, EEF2K, TLK2, PRKG2…	457	1437	6822	1.13231	0.97888	0.614283	0.599657
UP_KW_LIGAND	KW-0547~Nucleotide-binding	128	11.6152	0.384244	ATP8A1, PARS2, UBE2D3, MYLK, IGF1R, HHAT, CLP1, CHEK1, SMARCAD1, MAP3K8, KIF21A, NEK3, MAP3K9, MAP3K7, PDK1, EPHA5, ENTPD1, DAPK1, ACSL1, CASK, CHD1L, DYNC1LI2, MELK, CDC34, KATNAL1, PRKAR1B, SCN8A, ULK2, DNA2, ABCG4, ABCG1, GNE, DGKH, ARL8B, NLRX1, FIGNL2, AK4, ABCB9, AK5, RAP1B, STK33, PPCS, ABL2, MARK1, ATP8B4, INSR, MYO5A, RAB27A, GPN1, WNK1, HOOK1, TRPV4, CDK14, FGFR1, DDX3Y, ARF1, DDX3X, DY…	457	1853	6822	1.03117	1	1	1
Annotation Cluster 10	Enrichment Score: 2.4500139803690923
Category	Term	Count	%	PValue	Genes	List Total	Pop Hits	Pop Total	Fold Enrichment	Bonferroni	Benjamini	FDR
GOTERM_MF_DIRECT	GO:0045182~translation regulator activity	9	0.816697	2.10444e-05	FXR1, CPEB1, FMR1, IGF2BP1, ELAVL4, IGF2BP3, IGF2BP2, CPEB3, CPEB2	1050	23	18811	7.01031	0.0238492	0.00301724	0.00293307
GOTERM_BP_DIRECT	GO:0051252~regulation of RNA metabolic process	6	0.544465	9.13087e-05	PCBP4, NOVA1, RASA1, IGF2BP1, IGF2BP3, IGF2BP2	1041	10	19256	11.0986	0.322756	0.0433006	0.0430876
GOTERM_BP_DIRECT	GO:0070934~CRD-mediated mRNA stabilization	6	0.544465	0.000159949	SYNCRIP, CSDE1, HNRNPD, IGF2BP1, IGF2BP3, IGF2BP2	1041	11	19256	10.0896	0.494757	0.0580108	0.0577254
UP_SEQ_FEATURE	DOMAIN:KH 1	8	0.725953	0.000185865	FXR1, PCBP4, NOVA1, FMR1, IGF2BP1, HDLBP, IGF2BP3, IGF2BP2	1093	24	20495	6.25038	0.604994	0.0663406	0.0661281
UP_SEQ_FEATURE	DOMAIN:KH 2	8	0.725953	0.000185865	FXR1, PCBP4, NOVA1, FMR1, IGF2BP1, HDLBP, IGF2BP3, IGF2BP2	1093	24	20495	6.25038	0.604994	0.0663406	0.0661281
UP_SEQ_FEATURE	DOMAIN:KH 3	6	0.544465	0.000568567	PCBP4, NOVA1, IGF2BP1, HDLBP, IGF2BP3, IGF2BP2	1093	14	20495	8.0362	0.941688	0.135292	0.134859
UP_KW_BIOLOGICAL_PROCESS	KW-0810~Translation regulation	18	1.63339	0.00291072	PPP1R15B, DDX3X, DAPK1, FMR1, BZW2, BZW1, TARBP2, SYNCRIP, BCLAF1, BOLL, CPEB1, RPS6KB1, IGF2BP1, IGF2BP3, IGF2BP2, CPEB3, CPEB2, EIF4G2	688	132	11187	2.2173	0.29722	0.0440247	0.0407501
UP_SEQ_FEATURE	DOMAIN:KH 4	4	0.362976	0.00449058	IGF2BP1, HDLBP, IGF2BP3, IGF2BP2	1093	7	20495	10.7149	1	0.592561	0.590663
INTERPRO	IPR004087:K Homology domain	8	0.725953	0.00503293	FXR1, PCBP4, NOVA1, FMR1, IGF2BP1, HDLBP, IGF2BP3, IGF2BP2	1058	39	19116	3.70627	0.999516	0.217566	0.214259
INTERPRO	IPR004088:K Homology domain, type 1	8	0.725953	0.00503293	FXR1, PCBP4, NOVA1, FMR1, IGF2BP1, HDLBP, IGF2BP3, IGF2BP2	1058	39	19116	3.70627	0.999516	0.217566	0.214259
GOTERM_MF_DIRECT	GO:0048027~mRNA 5'-UTR binding	6	0.544465	0.0131926	SYNCRIP, DDX3X, FMR1, IGF2BP1, IGF2BP3, IGF2BP2	1050	26	18811	4.13429	1	0.285509	0.277543
SMART	SM00322:KH	8	0.725953	0.0142313	FXR1, PCBP4, NOVA1, FMR1, IGF2BP1, HDLBP, IGF2BP3, IGF2BP2	698	39	10337	3.03784	0.992779	0.489558	0.488135
GOTERM_MF_DIRECT	GO:1990247~N6-methyladenosine-containing RNA binding	4	0.362976	0.0154428	YTHDF3, IGF2BP1, IGF2BP3, IGF2BP2	1050	10	18811	7.1661	1	0.310753	0.302084
GOTERM_BP_DIRECT	GO:0001817~regulation of cytokine production	8	0.725953	0.0172366	SOCS1, MOG, TRAF3, HHLA2, IGF2BP1, IGF2BP3, IGF2BP2, LITAF	1041	50	19256	2.95962	1	0.812521	0.808523
GOTERM_MF_DIRECT	GO:0003729~mRNA binding	22	1.99637	0.0323684	DDX3X, YTHDF3, FMR1, MBD2, CELF3, HDLBP, ADARB1, PTBP3, NYNRIN, FXR1, SYNCRIP, LIN28B, BCLAF1, BOLL, PCBP4, NOVA1, IGF2BP1, G3BP2, IGF2BP3, IGF2BP2, DCP1A, EIF4G2	1050	244	18811	1.61531	1	0.509741	0.495519
GOTERM_CC_DIRECT	GO:0000932~P-body	10	0.907441	0.0657156	TRIM71, CPEB1, YTHDF3, CSDE1, CAPRIN1, IGF2BP1, IGF2BP3, IGF2BP2, DCP1A, SYNE1	1067	97	20472	1.97799	1	0.531767	0.506085
UP_SEQ_FEATURE	DOMAIN:KH	5	0.453721	0.0660228	PCBP4, NOVA1, IGF2BP1, HDLBP, IGF2BP2	1093	29	20495	3.23296	1	1	0.996998
GOTERM_CC_DIRECT	GO:0005844~polysome	3	0.272232	0.56592	FXR1, FMR1, HDLBP	1067	36	20472	1.59888	1	1	0.953058
Annotation Cluster 11	Enrichment Score: 2.320731596006398
Category	Term	Count	%	PValue	Genes	List Total	Pop Hits	Pop Total	Fold Enrichment	Bonferroni	Benjamini	FDR
INTERPRO	IPR013083:Zinc finger, RING/FYVE/PHD-type	50	4.53721	3.49041e-05	PHF3, TRIM71, JADE3, CHD4, ZFYVE1, EEA1, RIMS2, ZFYVE26, TRIM2, DPF2, TRIM24, TRIM67, USP44, USP3, ATRX, UBE4B, PEX2, MYRIP, MID1, RNF41, PHF20L1, TRAF3, TRAF6, MTF2, WDFY3, ZMYND11, CBLL1, RNF165, KMT2D, KMT2A, UHRF2, UHRF1, BAZ2B, CBL, RNF5, ZNRF3, FGD6, RNF138, RNF20, BARD1, RPH3AL, TRIM41, ANKIB1, MAP3K1, PCGF3, MIB1, RNF146, RNF145, MDM4, RAD18	1058	485	19116	1.86269	0.0514406	0.0117476	0.011569
GOTERM_BP_DIRECT	GO:0051865~protein autoubiquitination	13	1.17967	0.000730449	BARD1, TRIM71, UHRF2, UHRF1, UBE2D3, WWP2, CBL, RNF41, RNF146, ITCH, RAD51, TRAF6, RAD18	1041	76	19256	3.16406	0.955785	0.148455	0.147725
GOTERM_MF_DIRECT	GO:0004842~ubiquitin-protein transferase activity	28	2.54083	0.000946042	TRIM71, UHRF2, UHRF1, CUL2, UBE2D3, NEDD4L, KLHL13, CBL, FBXO21, RNF5, ZNRF3, TRIM2, BTRC, BARD1, RNF20, ANKIB1, ZFP91, WWP2, FBXO11, RNF41, MIB1, RNF146, ITCH, CDC34, TRAF3, TRAF6, TRIP12, CBLL1	1050	253	18811	1.98271	0.662309	0.0452129	0.0439515
INTERPRO	IPR017907:Zinc finger, RING-type, conserved site	20	1.81488	0.00584496	BARD1, TRIM71, RNF20, TRIM41, UHRF2, UHRF1, PCGF3, PEX2, CBL, RNF5, MID1, RNF41, RNF146, TRAF3, TRAF6, TRIM2, TRIM24, CBLL1, RAD18, TRIM67	1058	182	19116	1.9855	0.999859	0.245651	0.241916
INTERPRO	IPR001841:Zinc finger, RING-type	29	2.63158	0.00822657	TRIM71, KMT2D, UHRF2, UHRF1, CBL, RNF5, ZNRF3, RNF138, TRIM2, TRIM24, TRIM67, BARD1, RNF20, ANKIB1, TRIM41, MAP3K1, PCGF3, PEX2, MID1, RNF41, MIB1, RNF146, RNF145, TRAF3, TRAF6, MDM4, CBLL1, RAD18, RNF165	1058	312	19116	1.6794	0.999996	0.334896	0.329805
UP_SEQ_FEATURE	DOMAIN:RING-type	20	1.81488	0.010131	BARD1, KMT2D, ANKIB1, TRIM41, UHRF1, PCGF3, CBL, RNF5, MID1, RNF41, RNF145, ZNRF3, TRAF3, RNF138, TRIM2, TRIM24, MDM4, CBLL1, RAD18, RNF165	1093	199	20495	1.88454	1	1	0.996998
UP_SEQ_FEATURE	ZN_FING:RING-type	20	1.81488	0.0243086	BARD1, TRIM71, RNF20, MAP3K1, UHRF2, UHRF1, PCGF3, PEX2, CBL, RNF5, MID1, RNF146, TRAF3, RNF138, TRAF6, TRIM2, TRIM24, MDM4, CBLL1, RAD18	1093	218	20495	1.72029	1	1	0.996998
GOTERM_MF_DIRECT	GO:0061630~ubiquitin protein ligase activity	27	2.45009	0.0454241	TRIM71, UHRF2, UHRF1, UBE2D3, NEDD4L, CBL, RNF5, RABGEF1, ZNRF3, RNF138, TRIM2, TRIM24, BTRC, RNF20, ANKIB1, TRIM41, NHLRC3, WWP2, RNF41, RNF146, RNF145, ITCH, TRAF6, TRIP12, CBLL1, RAD18, RNF165	1050	328	18811	1.47473	1	0.592062	0.575544
SMART	SM00184:RING	24	2.17786	0.100078	TRIM71, RNF20, KMT2D, ANKIB1, TRIM41, UHRF2, UHRF1, PCGF3, PEX2, CBL, RNF5, MID1, RNF41, MIB1, RNF146, RNF145, ZNRF3, RNF138, TRAF6, TRIM2, TRIM24, RAD18, RNF165, TRIM67	698	257	10337	1.38298	1	1	1
Annotation Cluster 12	Enrichment Score: 2.259192883378825
Category	Term	Count	%	PValue	Genes	List Total	Pop Hits	Pop Total	Fold Enrichment	Bonferroni	Benjamini	FDR
KEGG_PATHWAY	hsa04152:AMPK signaling pathway	19	1.72414	0.000329014	PRKAA2, INSR, PIK3R3, TSC1, IRS2, PIK3R1, PPP2R3A, FOXO3, SIRT1, IGF1R, TBC1D1, EEF2K, PPP2R1B, PPP2R2C, RPS6KB1, SCD, PPP2R5E, MAP3K7, CREB5	499	120	8156	2.58791	0.0972775	0.0219057	0.0195813
KEGG_PATHWAY	hsa04211:Longevity regulating pathway	15	1.36116	0.000918104	PRKAA2, INSR, PIK3R3, TSC1, IRS2, PIK3R1, FOXO3, ATG13, SIRT1, IGF1R, NRAS, SESN3, RPS6KB1, ATG5, CREB5	499	89	8156	2.75472	0.248483	0.0317256	0.0283592
KEGG_PATHWAY	hsa04213:Longevity regulating pathway - multiple species	11	0.998185	0.00399953	NRAS, PRKAA2, RPS6KB1, INSR, PIK3R3, IRS2, PIK3R1, FOXO3, SIRT1, ATG5, IGF1R	499	62	8156	2.89986	0.712447	0.0654659	0.0585194
KEGG_PATHWAY	hsa04910:Insulin signaling pathway	16	1.45191	0.0196517	PRKAA2, INSR, PIK3R3, TSC1, IRS2, PIK3R1, CBL, SOCS2, MAPK9, NRAS, MAPK8, SOCS1, PRKAR1B, RPS6KB1, GRB2, CRK	499	137	8156	1.90887	0.997914	0.185202	0.165551
KEGG_PATHWAY	hsa04931:Insulin resistance	10	0.907441	0.213069	MAPK9, MAPK8, PRKAA2, RPS6KB1, INSR, PIK3R3, IRS2, PIK3R1, OGT, CREB5	499	108	8156	1.5134	1	0.635838	0.568369
Annotation Cluster 13	Enrichment Score: 2.2131419937787706
Category	Term	Count	%	PValue	Genes	List Total	Pop Hits	Pop Total	Fold Enrichment	Bonferroni	Benjamini	FDR
INTERPRO	IPR011993:Pleckstrin homology-like domain	47	4.26497	3.43133e-05	PLEKHB2, IRS2, PLD1, ARHGAP12, EPB41L5, ABR, ARHGAP20, FGD6, EPB41L1, EPB41L3, SH3BP2, PTK2B, APBB3, RANBP2, OSBPL8, PRPF38B, PLEKHA1, ARHGEF15, APLP2, OSBPL3, RDX, PLEKHG6, PLEKHA5, AFAP1, FRS2, FRMD4B, GAB2, ARHGAP24, PLEKHA8, CNKSR2, ENAH, TBC1D1, FRMD5, FRMD6, DOK3, NUP50, RASA1, SPATA13, NUMB, ARHGEF3, ELMO2, WDFY3, NF2, DCP1A, PTPN3, DGKH, NSMAF	1058	445	19116	1.90831	0.0505923	0.0117476	0.011569
UP_SEQ_FEATURE	DOMAIN:PH	25	2.2686	0.015686	PHLPP2, PLEKHB2, IRS2, PLD1, ARHGAP12, ABR, ARHGAP20, FGD6, SH3BP2, OSBPL8, PRPF38B, PLEKHA1, OSBPL3, PLEKHG6, PLEKHA5, GAB2, ARHGAP24, PLEKHA8, CNKSR2, DOK3, RASA1, SPATA13, ARHGEF3, ELMO2, DGKH	1093	281	20495	1.66825	1	1	0.996998
INTERPRO	IPR001849:Pleckstrin homology domain	25	2.2686	0.0193516	PLEKHB2, IRS2, PLD1, ARHGAP12, ABR, ARHGAP20, FGD6, SH3BP2, OSBPL8, PRPF38B, PLEKHA1, OSBPL3, PLEKHG6, PLEKHA5, AFAP1, GAB2, ARHGAP24, PLEKHA8, CNKSR2, DOK3, RASA1, SPATA13, ARHGEF3, ELMO2, DGKH	1058	276	19116	1.6366	1	0.58558	0.576678
SMART	SM00233:PH	24	2.17786	0.134815	OSBPL8, PRPF38B, PLEKHB2, PLEKHA1, OSBPL3, PLEKHG6, PLEKHA5, AFAP1, IRS2, GAB2, PLD1, ARHGAP24, PLEKHA8, ARHGAP12, CNKSR2, ABR, ARHGAP20, FGD6, DOK3, RASA1, SH3BP2, SPATA13, ARHGEF3, DGKH	698	267	10337	1.33119	1	1	1
Annotation Cluster 14	Enrichment Score: 2.1406559176904927
Category	Term	Count	%	PValue	Genes	List Total	Pop Hits	Pop Total	Fold Enrichment	Bonferroni	Benjamini	FDR
UP_KW_BIOLOGICAL_PROCESS	KW-0090~Biological rhythms	20	1.81488	0.00190978	PRKAA2, KMT2A, USP9X, FBXW7, RORA, NR1D2, SIRT1, MAPK9, MAPK8, NCOR1, PER3, TEF, SIN3A, CRY2, KLF9, HNRNPD, BTRC, CLOCK, OGT, LGR4	688	149	11187	2.18257	0.206502	0.0385138	0.0356492
GOTERM_BP_DIRECT	GO:0042752~regulation of circadian rhythm	10	0.907441	0.00875631	MAPK9, MAPK8, PRKAA2, FBXW7, USP9X, CRY2, HNRNPD, NR1D2, BTRC, CLOCK	1041	66	19256	2.80267	1	0.645608	0.642431
GOTERM_BP_DIRECT	GO:0048511~rhythmic process	10	0.907441	0.0226323	MAPK9, MAPK8, PRKAA2, TEF, SIN3A, FBXW7, USP9X, CRY2, BTRC, OGT	1041	77	19256	2.40229	1	0.850653	0.846468
Annotation Cluster 15	Enrichment Score: 2.1362835060834193
Category	Term	Count	%	PValue	Genes	List Total	Pop Hits	Pop Total	Fold Enrichment	Bonferroni	Benjamini	FDR
INTERPRO	IPR008936:Rho GTPase activation protein	15	1.36116	0.000708439	STARD13, PLXND1, ARHGAP28, PIK3R1, IQGAP2, ARHGAP5, ARHGAP24, ARHGAP12, ARHGAP32, ABR, ARHGAP20, NR4A3, RASA1, PLXNC1, SRGAP2	1058	95	19116	2.85285	0.657762	0.0714579	0.0703717
UP_SEQ_FEATURE	DOMAIN:Rho-GAP	11	0.998185	0.00423911	ABR, ARHGAP32, ARHGAP20, STARD13, NR4A3, ARHGAP28, PIK3R1, SRGAP2, ARHGAP5, ARHGAP24, ARHGAP12	1093	71	20495	2.90511	1	0.588412	0.586528
INTERPRO	IPR000198:Rho GTPase-activating protein domain	11	0.998185	0.00495119	ABR, ARHGAP32, ARHGAP20, STARD13, NR4A3, ARHGAP28, PIK3R1, SRGAP2, ARHGAP5, ARHGAP24, ARHGAP12	1058	70	19116	2.83927	0.999452	0.217566	0.214259
GOTERM_MF_DIRECT	GO:0005096~GTPase activator activity	28	2.54083	0.0051055	RGS16, ARHGAP5, IQGAP2, ARHGAP12, RGS4, ABR, RGS5, ARHGAP20, TBC1D13, STXBP5, SRGAP2, TBC1D16, AGFG1, RANBP2, STARD13, ARHGEF15, PLEKHG6, ARHGAP28, ARHGAP24, ARHGAP32, TBC1D1, RASA1, RAB3GAP2, SMCR8, DEPDC5, SMAP2, SMAP1, RAB3GAP1	1050	285	18811	1.76009	0.99718	0.150154	0.145965
SMART	SM00324:RhoGAP	11	0.998185	0.0166688	ABR, ARHGAP32, ARHGAP20, STARD13, NR4A3, ARHGAP28, PIK3R1, SRGAP2, ARHGAP5, ARHGAP24, ARHGAP12	698	69	10337	2.36093	0.996919	0.508267	0.506789
UP_KW_MOLECULAR_FUNCTION	KW-0343~GTPase activation	21	1.90563	0.0179228	STARD13, ARHGEF15, RGS16, PLEKHG6, ARHGAP28, ARHGAP5, ARHGAP24, ARHGAP12, ARHGAP32, TBC1D1, ABR, ARHGAP20, RASA1, TBC1D13, RAB3GAP2, SMAP2, DEPDC5, SRGAP2, SMAP1, RAB3GAP1, TBC1D16	711	198	11655	1.73859	0.788883	0.165276	0.153745
GOTERM_BP_DIRECT	GO:0051056~regulation of small GTPase mediated signal transduction	12	1.08893	0.0490209	ABR, ARHGAP32, ARHGAP20, STARD13, ARHGEF15, PLEKHG6, SPATA13, ARHGEF3, ARHGAP28, SRGAP2, ARHGAP5, AMOT	1041	116	19256	1.91354	1	1	0.995313
Annotation Cluster 16	Enrichment Score: 2.1296189220118493
Category	Term	Count	%	PValue	Genes	List Total	Pop Hits	Pop Total	Fold Enrichment	Bonferroni	Benjamini	FDR
GOTERM_BP_DIRECT	GO:0070934~CRD-mediated mRNA stabilization	6	0.544465	0.000159949	SYNCRIP, CSDE1, HNRNPD, IGF2BP1, IGF2BP3, IGF2BP2	1041	11	19256	10.0896	0.494757	0.0580108	0.0577254
GOTERM_BP_DIRECT	GO:1900152~negative regulation of nuclear-transcribed mRNA catabolic process, deadenylation-dependent decay	4	0.362976	0.0103232	SYNCRIP, CSDE1, HNRNPD, IGF2BP1	1041	9	19256	8.22115	1	0.648956	0.645763
GOTERM_CC_DIRECT	GO:0070937~CRD-mediated mRNA stability complex	3	0.272232	0.0353225	SYNCRIP, CSDE1, IGF2BP1	1067	6	20472	9.59325	1	0.358124	0.340828
GOTERM_BP_DIRECT	GO:2000767~positive regulation of cytoplasmic translation	4	0.362976	0.0519609	SYNCRIP, CSDE1, HNRNPD, IGF2BP1	1041	16	19256	4.6244	1	1	0.995313
Annotation Cluster 17	Enrichment Score: 2.0711463944081885
Category	Term	Count	%	PValue	Genes	List Total	Pop Hits	Pop Total	Fold Enrichment	Bonferroni	Benjamini	FDR
UP_SEQ_FEATURE	DOMAIN:Sema	8	0.725953	0.00150786	SEMA5B, PLXND1, SEMA6D, SEMA3B, SEMA4C, SEMA4F, SEMA3F, PLXNC1	1093	33	20495	4.54573	0.999469	0.301391	0.300426
INTERPRO	IPR001627:Semaphorin/CD100 antigen	8	0.725953	0.00186484	SEMA5B, PLXND1, SEMA6D, SEMA3B, SEMA4C, SEMA4F, SEMA3F, PLXNC1	1058	33	19116	4.38013	0.94064	0.128613	0.126658
INTERPRO	IPR016201:Plexin-like fold	9	0.816697	0.00254765	SEMA5B, PLXND1, ITGB3, SEMA6D, SEMA3B, SEMA4C, SEMA4F, SEMA3F, PLXNC1	1058	44	19116	3.69574	0.978922	0.137664	0.135572
INTERPRO	IPR027231:Semaphorin	6	0.544465	0.00395445	SEMA5B, SEMA6D, SEMA3B, SEMA4C, SEMA4F, SEMA3F	1058	20	19116	5.42042	0.997509	0.199436	0.196405
SMART	SM00630:Sema	8	0.725953	0.00468637	SEMA5B, PLXND1, SEMA6D, SEMA3B, SEMA4C, SEMA4F, SEMA3F, PLXNC1	698	32	10337	3.70236	0.801288	0.276666	0.275862
GOTERM_MF_DIRECT	GO:0030215~semaphorin receptor binding	6	0.544465	0.00774747	SEMA5B, SEMA6D, SEMA3B, SEMA4C, SEMA4F, SEMA3F	1050	23	18811	4.67354	0.999866	0.195278	0.18983
SMART	SM00423:PSI	9	0.816697	0.00833893	SEMA5B, PLXND1, ITGB3, SEMA6D, SEMA3B, SEMA4C, SEMA4F, SEMA3F, PLXNC1	698	44	10337	3.02921	0.9439	0.318733	0.317806
GOTERM_BP_DIRECT	GO:0071526~semaphorin-plexin signaling pathway	7	0.635209	0.0103395	SEMA5B, PLXND1, SEMA6D, SEMA3B, SEMA4C, SEMA4F, SEMA3F	1041	35	19256	3.69952	1	0.648956	0.645763
GOTERM_BP_DIRECT	GO:0001755~neural crest cell migration	8	0.725953	0.0124703	SEMA5B, KITLG, GDNF, SEMA6D, SEMA3B, SEMA4C, SEMA4F, SEMA3F	1041	47	19256	3.14853	1	0.729084	0.725496
GOTERM_BP_DIRECT	GO:0048843~negative regulation of axon extension involved in axon guidance	6	0.544465	0.0136135	SEMA5B, SEMA6D, SEMA3B, SEMA4C, SEMA4F, SEMA3F	1041	27	19256	4.11058	1	0.746205	0.742533
INTERPRO	IPR002165:Plexin	6	0.544465	0.0149532	SEMA5B, PLXND1, SEMA6D, SEMA4C, SEMA4F, PLXNC1	1058	27	19116	4.01512	1	0.471336	0.464171
GOTERM_BP_DIRECT	GO:0050919~negative chemotaxis	7	0.635209	0.01534	SEMA5B, ITGB3, SEMA6D, SEMA3B, SEMA4C, SEMA4F, SEMA3F	1041	38	19256	3.40745	1	0.798427	0.794498
GOTERM_MF_DIRECT	GO:0045499~chemorepellent activity	6	0.544465	0.020761	SEMA5B, SEMA6D, SEMA3B, SEMA4C, SEMA4F, SEMA3F	1050	29	18811	3.7066	1	0.391558	0.380634
UP_SEQ_FEATURE	DOMAIN:PSI	5	0.453721	0.0271986	PLXND1, ITGB3, SEMA6D, SEMA4C, SEMA4F	1093	22	20495	4.26162	1	1	0.996998
GOTERM_BP_DIRECT	GO:1902287~semaphorin-plexin signaling pathway involved in axon guidance	4	0.362976	0.043931	EDN1, PLXND1, SEMA3F, PLXNC1	1041	15	19256	4.93269	1	1	0.995313
Annotation Cluster 18	Enrichment Score: 1.9573348181475358
Category	Term	Count	%	PValue	Genes	List Total	Pop Hits	Pop Total	Fold Enrichment	Bonferroni	Benjamini	FDR
UP_SEQ_FEATURE	DOMAIN:SH3	22	1.99637	0.00581634	MPP1, SH3GLB1, MPP2, CASK, SORBS2, NEB, PIK3R1, ARHGAP12, ARHGAP32, SH3YL1, DLG1, CACNB4, RASA1, ABI1, SPATA13, ABL2, GRB2, MAP3K9, SRGAP2, CRK, MYO1F, GAS7	1093	216	20495	1.90984	1	0.726606	0.72428
UP_KW_DOMAIN	KW-0728~SH3 domain	23	2.08711	0.00736757	MPP1, SH3GLB1, MPP2, ARHGEF38, CASK, SORBS2, NEB, PIK3R1, ARHGAP12, ARHGAP32, SH3YL1, DLG1, CACNB4, RASA1, ABI1, SPATA13, ABL2, GRB2, MAP3K9, SRGAP2, CRK, MYO1F, GAS7	832	225	14922	1.83337	0.187026	0.051573	0.0442054
INTERPRO	IPR001452:Src homology-3 domain	23	2.08711	0.00841115	MPP1, SH3GLB1, MPP2, ARHGEF38, CASK, SORBS2, NEB, PIK3R1, ARHGAP12, ARHGAP32, SH3YL1, DLG1, CACNB4, RASA1, ABI1, SPATA13, ABL2, GRB2, MAP3K9, SRGAP2, CRK, MYO1F, GAS7	1058	229	19116	1.8147	0.999997	0.334896	0.329805
SMART	SM00326:SH3	22	1.99637	0.041099	MPP1, SH3GLB1, MPP2, ARHGEF38, CASK, SORBS2, NEB, PIK3R1, ARHGAP12, ARHGAP32, SH3YL1, DLG1, RASA1, ABI1, SPATA13, ABL2, GRB2, MAP3K9, SRGAP2, CRK, MYO1F, GAS7	698	208	10337	1.56638	0.999999	0.898534	0.895921
Annotation Cluster 19	Enrichment Score: 1.9227068663737468
Category	Term	Count	%	PValue	Genes	List Total	Pop Hits	Pop Total	Fold Enrichment	Bonferroni	Benjamini	FDR
INTERPRO	IPR011011:Zinc finger, FYVE/PHD-type	23	2.08711	8.71148e-06	PHF3, KMT2D, RPH3AL, UHRF2, KMT2A, UHRF1, ATRX, JADE3, CHD4, MYRIP, BAZ2B, ZFYVE1, PHF20L1, RIMS2, EEA1, ZFYVE26, FGD6, MTF2, TRIM24, DPF2, SPIRE1, WDFY3, ZMYND11	1058	140	19116	2.96832	0.013094	0.0117476	0.011569
INTERPRO	IPR019787:Zinc finger, PHD-finger	12	1.08893	0.00442841	PHF3, KMT2D, UHRF2, KMT2A, UHRF1, MTF2, TRIM24, DPF2, CHD4, JADE3, BAZ2B, ZMYND11	1058	80	19116	2.71021	0.998787	0.216135	0.21285
INTERPRO	IPR001965:Zinc finger, PHD-type	12	1.08893	0.0115693	PHF3, KMT2D, UHRF2, KMT2A, UHRF1, MTF2, TRIM24, DPF2, CHD4, JADE3, BAZ2B, ZMYND11	1058	91	19116	2.3826	1	0.397654	0.391609
UP_SEQ_FEATURE	DOMAIN:PHD-type	10	0.907441	0.0128069	PHF3, KMT2D, UHRF1, ATRX, MTF2, TRIM24, DPF2, CHD4, JADE3, ZMYND11	1093	71	20495	2.64101	1	1	0.996998
SMART	SM00249:PHD	12	1.08893	0.0417923	PHF3, KMT2D, UHRF2, KMT2A, UHRF1, MTF2, TRIM24, DPF2, CHD4, JADE3, BAZ2B, ZMYND11	698	91	10337	1.9529	1	0.898534	0.895921
UP_SEQ_FEATURE	ZN_FING:PHD-type 2	6	0.544465	0.045097	KMT2D, KMT2A, MTF2, DPF2, CHD4, JADE3	1093	37	20495	3.04073	1	1	0.996998
UP_SEQ_FEATURE	ZN_FING:PHD-type	7	0.635209	0.0487102	PHF20L1, PHF3, UHRF2, UHRF1, TRIM24, BAZ2B, ZMYND11	1093	50	20495	2.62516	1	1	0.996998
UP_SEQ_FEATURE	ZN_FING:PHD-type 1	6	0.544465	0.0546603	KMT2D, KMT2A, MTF2, DPF2, CHD4, JADE3	1093	39	20495	2.88479	1	1	0.996998
INTERPRO	IPR019786:Zinc finger, PHD-type, conserved site	7	0.635209	0.172987	PHF20L1, PHF3, MTF2, TRIM24, CHD4, JADE3, ZMYND11	1058	68	19116	1.85995	1	1	0.98545
Annotation Cluster 20	Enrichment Score: 1.8825621493187732
Category	Term	Count	%	PValue	Genes	List Total	Pop Hits	Pop Total	Fold Enrichment	Bonferroni	Benjamini	FDR
GOTERM_MF_DIRECT	GO:0045182~translation regulator activity	9	0.816697	2.10444e-05	FXR1, CPEB1, FMR1, IGF2BP1, ELAVL4, IGF2BP3, IGF2BP2, CPEB3, CPEB2	1050	23	18811	7.01031	0.0238492	0.00301724	0.00293307
UP_SEQ_FEATURE	DOMAIN:RRM 1	16	1.45191	0.00044267	TIA1, CELF3, ELAVL4, PTBP3, SYNCRIP, CPEB1, HNRNPF, HNRNPD, IGF2BP1, IGF2BP3, IGF2BP2, CPEB3, RBM12, CPEB2, RBMS2, RBMS3	1093	105	20495	2.85732	0.890575	0.116422	0.116049
UP_SEQ_FEATURE	DOMAIN:RRM 2	16	1.45191	0.00044267	TIA1, CELF3, ELAVL4, PTBP3, SYNCRIP, CPEB1, HNRNPF, HNRNPD, IGF2BP1, IGF2BP3, IGF2BP2, CPEB3, RBM12, CPEB2, RBMS2, RBMS3	1093	105	20495	2.85732	0.890575	0.116422	0.116049
GOTERM_MF_DIRECT	GO:0035925~mRNA 3'-UTR AU-rich region binding	7	0.635209	0.0026046	TIA1, CPEB1, HNRNPD, ELAVL4, CPEB3, CPEB2, RBMS3	1050	26	18811	4.82333	0.949781	0.0963701	0.0936815
GOTERM_CC_DIRECT	GO:1990904~ribonucleoprotein complex	16	1.45191	0.0232448	TIA1, CBX5, DYRK2, FMR1, CELF3, ELAVL4, NFATC2, SYNCRIP, HNRNPF, NUP62, HNRNPD, IGF2BP1, G3BP2, RBM12, RBMS2, RBMS3	1067	163	20472	1.88334	1	0.28726	0.273387
UP_SEQ_FEATURE	DOMAIN:RRM 3	7	0.635209	0.0487102	SYNCRIP, TIA1, HNRNPF, CELF3, ELAVL4, RBM12, PTBP3	1093	50	20495	2.62516	1	1	0.996998
UP_SEQ_FEATURE	DOMAIN:RRM	20	1.81488	0.0518736	ABT1, TIA1, CELF3, ELAVL4, LARP4, PTBP3, SYNCRIP, BOLL, CPEB1, SYNJ1, HNRNPF, HNRNPD, G3BP2, IGF2BP3, IGF2BP2, SREK1, CPEB3, CPEB2, RBMS2, RBMS3	1093	238	20495	1.57573	1	1	0.996998
INTERPRO	IPR000504:RNA recognition motif domain	20	1.81488	0.0607384	TIA1, CELF3, ELAVL4, PTBP3, SYNCRIP, BOLL, CPEB1, SYNJ1, HNRNPF, HNRNPD, IGF2BP1, G3BP2, IGF2BP3, IGF2BP2, SREK1, CPEB3, RBM12, CPEB2, RBMS2, RBMS3	1058	234	19116	1.54428	1	1	0.98545
INTERPRO	IPR012677:Nucleotide-binding, alpha-beta plait	21	1.90563	0.108318	ABT1, TIA1, CELF3, ELAVL4, PTBP3, SYNCRIP, BOLL, CPEB1, SYNJ1, HNRNPF, HNRNPD, IGF2BP1, G3BP2, IGF2BP3, IGF2BP2, SREK1, CPEB3, RBM12, CPEB2, RBMS2, RBMS3	1058	268	19116	1.41578	1	1	0.98545
GOTERM_MF_DIRECT	GO:0003730~mRNA 3'-UTR binding	18	1.63339	0.115527	RNF20, TIA1, FMR1, ELAVL4, LARP4, FXR1, BOLL, CPEB1, PCBP4, NOVA1, SERBP1, IGF2BP1, IGF2BP3, IGF2BP2, CPEB3, CPEB2, RBMS2, RBMS3	1050	222	18811	1.45259	1	0.988876	0.961288
UP_KW_MOLECULAR_FUNCTION	KW-0694~RNA-binding	52	4.71869	0.17368	DDX3Y, TRIM71, SRP19, DDX3X, FMR1, CELF3, ELAVL4, HDLBP, ADARB1, NR3C1, AFF2, SYNCRIP, BOLL, ZBP1, ABT1, MBNL1, MBNL2, STRBP, PTBP3, DDX19A, DDX19B, CSDE1, SREK1, RBMS2, RBMS3, RNMT, FXR1, BCLAF1, PCBP4, IGF2BP1, G3BP2, IGF2BP3, IGF2BP2, RBM12, RANBP2, TIA1, YTHDF3, LARP4, TARBP2, LIN28B, CPEB1, SYNJ1, WT1, NOVA1, CAPRIN1, HNRNPF, SERBP1, CAPRIN2, HNRNPD, CPEB3, CPEB2, ZCCHC3	711	733	11655	1.1629	1	0.825122	0.767555
SMART	SM00360:RRM	18	1.63339	0.308125	TIA1, CELF3, ELAVL4, PTBP3, SYNCRIP, BOLL, HNRNPF, HNRNPD, IGF2BP1, G3BP2, IGF2BP3, IGF2BP2, SREK1, CPEB3, RBM12, CPEB2, RBMS2, RBMS3	698	219	10337	1.21722	1	1	1
Annotation Cluster 21	Enrichment Score: 1.8659975168757528
Category	Term	Count	%	PValue	Genes	List Total	Pop Hits	Pop Total	Fold Enrichment	Bonferroni	Benjamini	FDR
GOTERM_MF_DIRECT	GO:0034056~estrogen response element binding	4	0.362976	0.000662939	TRIM24, ESRRG, ESR1, ESR2	1050	4	18811	17.9152	0.532634	0.0346762	0.0337088
GOTERM_MF_DIRECT	GO:0005496~steroid binding	6	0.544465	0.0238023	PGRMC1, ESRRG, PGR, NR3C1, ESR1, ESR2	1050	30	18811	3.58305	1	0.440343	0.428058
INTERPRO	IPR024178:Oestrogen receptor/oestrogen-related receptor	3	0.272232	0.0273123	ESRRG, ESR1, ESR2	1058	5	19116	10.8408	1	0.724973	0.713952
PIR_SUPERFAMILY	PIRSF002527:estrogen receptor-like nuclear receptor	3	0.272232	0.0297533	ESRRG, ESR1, ESR2	104	5	1774	10.2346	0.935986	1	1
GOTERM_MF_DIRECT	GO:0003707~steroid hormone receptor activity	5	0.453721	0.0364775	NR4A3, ESRRG, PGR, ESR1, ESR2	1050	23	18811	3.89462	1	0.529617	0.514841
Annotation Cluster 22	Enrichment Score: 1.7540689353213448
Category	Term	Count	%	PValue	Genes	List Total	Pop Hits	Pop Total	Fold Enrichment	Bonferroni	Benjamini	FDR
GOTERM_BP_DIRECT	GO:0006281~DNA repair	29	2.63158	0.00266461	UHRF1, FMR1, OGG1, UBE2D3, FOXM1, BACH1, NYNRIN, POGZ, CHEK1, LRIG3, POLL, CLSPN, BARD1, RMI2, EYA1, RFC1, FBXW7, USP3, EYA4, ATRX, CHD1L, SMC1A, RAD51, ERCC4, MMS19, TRIP12, ERCC6, DNA2, RAD18	1041	294	19256	1.82459	0.999989	0.355393	0.353644
UP_KW_BIOLOGICAL_PROCESS	KW-0227~DNA damage	36	3.26679	0.0334784	DCLRE1B, UHRF1, FMR1, OGG1, UBE2D3, FOXM1, ZFYVE26, RNF138, RAD21, POGZ, CHEK1, TLK2, SMARCAD1, POLL, CLSPN, BARD1, EYA1, FBXW7, USP3, EYA4, ATRX, AEN, CHD1L, SMC1A, RAD23B, MMS22L, MORF4L1, RAD51, ERCC4, TRAF6, MMS19, TRIP12, ERCC6, DNA2, CLOCK, RAD18	688	414	11187	1.41393	0.98376	0.277579	0.256933
UP_KW_BIOLOGICAL_PROCESS	KW-0234~DNA repair	30	2.72232	0.0612906	DCLRE1B, UHRF1, OGG1, UBE2D3, FOXM1, ZFYVE26, RNF138, RAD21, POGZ, CHEK1, SMARCAD1, POLL, CLSPN, BARD1, EYA1, FBXW7, EYA4, ATRX, CHD1L, SMC1A, RAD23B, MMS22L, MORF4L1, RAD51, ERCC4, MMS19, TRIP12, ERCC6, DNA2, RAD18	688	350	11187	1.39373	0.999525	0.390324	0.361292
Annotation Cluster 23	Enrichment Score: 1.7407583805036455
Category	Term	Count	%	PValue	Genes	List Total	Pop Hits	Pop Total	Fold Enrichment	Bonferroni	Benjamini	FDR
GOTERM_MF_DIRECT	GO:0003680~AT DNA binding	6	0.544465	0.000106349	LIN54, KMT2A, HNRNPD, HMGA1, HMGA2, MAPT	1050	10	18811	10.7491	0.114842	0.0101652	0.00988162
UP_SEQ_FEATURE	DNA_BIND:A.T hook 3	3	0.272232	0.0795913	KMT2A, HMGA1, HMGA2	1093	9	20495	6.25038	1	1	0.996998
UP_SEQ_FEATURE	DNA_BIND:A.T hook 1	3	0.272232	0.113418	KMT2A, HMGA1, HMGA2	1093	11	20495	5.11395	1	1	0.996998
UP_SEQ_FEATURE	DNA_BIND:A.T hook 2	3	0.272232	0.113418	KMT2A, HMGA1, HMGA2	1093	11	20495	5.11395	1	1	0.996998
Annotation Cluster 24	Enrichment Score: 1.7227063470050763
Category	Term	Count	%	PValue	Genes	List Total	Pop Hits	Pop Total	Fold Enrichment	Bonferroni	Benjamini	FDR
GOTERM_MF_DIRECT	GO:0045182~translation regulator activity	9	0.816697	2.10444e-05	FXR1, CPEB1, FMR1, IGF2BP1, ELAVL4, IGF2BP3, IGF2BP2, CPEB3, CPEB2	1050	23	18811	7.01031	0.0238492	0.00301724	0.00293307
GOTERM_MF_DIRECT	GO:0035925~mRNA 3'-UTR AU-rich region binding	7	0.635209	0.0026046	TIA1, CPEB1, HNRNPD, ELAVL4, CPEB3, CPEB2, RBMS3	1050	26	18811	4.82333	0.949781	0.0963701	0.0936815
GOTERM_BP_DIRECT	GO:2000766~negative regulation of cytoplasmic translation	4	0.362976	0.0071676	CPEB1, FMR1, CPEB3, CPEB2	1041	8	19256	9.2488	1	0.611826	0.608816
GOTERM_MF_DIRECT	GO:0008135~translation factor activity, RNA binding	5	0.453721	0.0364775	CPEB1, EEF2K, CPEB3, CPEB2, EIF4G2	1050	23	18811	3.89462	1	0.529617	0.514841
GOTERM_CC_DIRECT	GO:1990124~messenger ribonucleoprotein complex	4	0.362976	0.0474568	CPEB1, FMR1, CPEB3, CPEB2	1067	16	20472	4.79663	1	0.420365	0.400064
GOTERM_MF_DIRECT	GO:0043022~ribosome binding	8	0.725953	0.100056	SRP19, CPEB1, YTHDF3, FMR1, SERBP1, RICTOR, CPEB3, CPEB2	1050	71	18811	2.01862	1	0.92552	0.899699
GOTERM_MF_DIRECT	GO:0000900~translation repressor activity, nucleic acid binding	3	0.272232	0.244443	CPEB1, CPEB3, CPEB2	1050	17	18811	3.16151	1	1	0.972949
GOTERM_BP_DIRECT	GO:0006412~translation	6	0.544465	0.993922	CPEB1, IGF2BP3, RPL15, CPEB3, LARP4, CPEB2	1041	223	19256	0.497693	1	1	0.995313
Annotation Cluster 25	Enrichment Score: 1.6453411352547624
Category	Term	Count	%	PValue	Genes	List Total	Pop Hits	Pop Total	Fold Enrichment	Bonferroni	Benjamini	FDR
GOTERM_BP_DIRECT	GO:0010717~regulation of epithelial to mesenchymal transition	5	0.453721	0.00408435	DAG1, CLASP1, TGFBR1, CLASP2, SMAD7	1041	13	19256	7.11446	1	0.494998	0.492562
GOTERM_BP_DIRECT	GO:0010470~regulation of gastrulation	4	0.362976	0.0141618	TGIF2, DAG1, CLASP1, CLASP2	1041	10	19256	7.39904	1	0.746205	0.742533
GOTERM_MF_DIRECT	GO:0002162~dystroglycan binding	4	0.362976	0.0203665	DAG1, DMD, CLASP1, CLASP2	1050	11	18811	6.51463	1	0.391558	0.380634
GOTERM_BP_DIRECT	GO:1904261~positive regulation of basement membrane assembly involved in embryonic body morphogenesis	3	0.272232	0.0261262	DAG1, CLASP1, CLASP2	1041	5	19256	11.0986	1	0.884972	0.880618
GOTERM_BP_DIRECT	GO:0034453~microtubule anchoring	3	0.272232	0.19278	DAG1, CLASP1, CLASP2	1041	15	19256	3.69952	1	1	0.995313
Annotation Cluster 26	Enrichment Score: 1.644876151319276
Category	Term	Count	%	PValue	Genes	List Total	Pop Hits	Pop Total	Fold Enrichment	Bonferroni	Benjamini	FDR
GOTERM_MF_DIRECT	GO:0005545~1-phosphatidylinositol binding	5	0.453721	0.00800182	EEA1, WDFY3, SNX10, ZFYVE1, PICALM	1050	15	18811	5.97175	0.9999	0.195278	0.18983
INTERPRO	IPR017455:Zinc finger, FYVE-related	7	0.635209	0.0100102	RIMS2, EEA1, RPH3AL, ZFYVE26, FGD6, WDFY3, ZFYVE1	1058	34	19116	3.71989	1	0.361116	0.355627
UP_SEQ_FEATURE	DOMAIN:FYVE-type	6	0.544465	0.010979	RIMS2, RPH3AL, ZFYVE26, FGD6, WDFY3, ZFYVE1	1093	26	20495	4.32719	1	1	0.996998
UP_SEQ_FEATURE	ZN_FING:FYVE-type	7	0.635209	0.016308	RIMS2, EEA1, RPH3AL, ZFYVE26, FGD6, WDFY3, MYRIP	1093	39	20495	3.36559	1	1	0.996998
INTERPRO	IPR000306:Zinc finger, FYVE-type	5	0.453721	0.0735887	EEA1, ZFYVE26, FGD6, WDFY3, ZFYVE1	1058	29	19116	3.11518	1	1	0.98545
SMART	SM00064:FYVE	5	0.453721	0.128038	EEA1, ZFYVE26, FGD6, WDFY3, ZFYVE1	698	29	10337	2.55335	1	1	1
Annotation Cluster 27	Enrichment Score: 1.6349052587187525
Category	Term	Count	%	PValue	Genes	List Total	Pop Hits	Pop Total	Fold Enrichment	Bonferroni	Benjamini	FDR
GOTERM_CC_DIRECT	GO:0033268~node of Ranvier	7	0.635209	0.000100219	NFASC, DLG1, SCN8A, DAG1, ANK3, SCN2A, SCN1A	1067	16	20472	8.3941	0.0681262	0.00391968	0.00373038
UP_SEQ_FEATURE	DOMAIN:Na_trans_assoc	5	0.453721	0.000813777	SCN11A, SCN8A, SCN2A, SCN3A, SCN1A	1093	9	20495	10.4173	0.98289	0.184838	0.184246
GOTERM_BP_DIRECT	GO:0006814~sodium ion transport	14	1.27042	0.00105895	SLC12A2, SLC38A1, SLC13A3, SLC10A7, NEDD4L, SLC5A6, SLC5A9, SCN11A, SCN8A, SGK1, SCN2A, SCN3A, SCN4B, SCN1A	1041	90	19256	2.8774	0.989133	0.172623	0.171774
GOTERM_CC_DIRECT	GO:0001518~voltage-gated sodium channel complex	6	0.544465	0.00138736	SCN11A, SCN8A, SCN2A, SCN3A, SCN4B, SCN1A	1067	17	20472	6.77171	0.623705	0.0390682	0.0371814
INTERPRO	IPR010526:Sodium ion transport-associated	5	0.453721	0.00149179	SCN11A, SCN8A, SCN2A, SCN3A, SCN1A	1058	10	19116	9.03403	0.895521	0.125394	0.123487
INTERPRO	IPR001696:Voltage gated sodium channel, alpha subunit	5	0.453721	0.00149179	SCN11A, SCN8A, SCN2A, SCN3A, SCN1A	1058	10	19116	9.03403	0.895521	0.125394	0.123487
UP_SEQ_FEATURE	DOMAIN:Na_trans_cytopl	4	0.362976	0.00267165	SCN8A, SCN2A, SCN3A, SCN1A	1093	6	20495	12.5008	0.999998	0.417195	0.415859
UP_SEQ_FEATURE	DISULFID:Interchain; with SCN2B or SCN4B	4	0.362976	0.00267165	SCN8A, SCN2A, SCN3A, SCN1A	1093	6	20495	12.5008	0.999998	0.417195	0.415859
UP_SEQ_FEATURE	DISULFID:Interchain; with the conotoxin GVIIJ (when the channel is not linked to SCN2B or SCN4B; the bond to SCN2B or SCN4B protects the channel from the inhibition by toxin)	4	0.362976	0.00267165	SCN8A, SCN2A, SCN3A, SCN1A	1093	6	20495	12.5008	0.999998	0.417195	0.415859
INTERPRO	IPR024583:Domain of unknown function DUF3451	4	0.362976	0.00297184	SCN8A, SCN2A, SCN3A, SCN1A	1058	6	19116	12.0454	0.988925	0.155048	0.152691
GOTERM_MF_DIRECT	GO:0005248~voltage-gated sodium channel activity	6	0.544465	0.00774747	SCN11A, SCN8A, SCN2A, SCN3A, SCN4B, SCN1A	1050	23	18811	4.67354	0.999866	0.195278	0.18983
GOTERM_BP_DIRECT	GO:0086010~membrane depolarization during action potential	5	0.453721	0.00913436	SCN11A, SCN8A, SCN2A, SCN3A, SCN1A	1041	16	19256	5.7805	1	0.645608	0.642431
GOTERM_MF_DIRECT	GO:0005244~voltage-gated ion channel activity	9	0.816697	0.0146511	KCNIP1, KCNK10, SCN11A, KCNIP2, SCN8A, SCN2A, SCN3A, SCN4B, SCN1A	1050	58	18811	2.77995	1	0.305542	0.297017
UP_SEQ_FEATURE	REPEAT:I	6	0.544465	0.0173814	SCN11A, ITGB3, SCN8A, SCN2A, SCN3A, SCN1A	1093	29	20495	3.87955	1	1	0.996998
UP_SEQ_FEATURE	REPEAT:II	6	0.544465	0.0173814	SCN11A, ITGB3, SCN8A, SCN2A, SCN3A, SCN1A	1093	29	20495	3.87955	1	1	0.996998
UP_SEQ_FEATURE	REPEAT:III	6	0.544465	0.0173814	SCN11A, ITGB3, SCN8A, SCN2A, SCN3A, SCN1A	1093	29	20495	3.87955	1	1	0.996998
UP_SEQ_FEATURE	REPEAT:IV	6	0.544465	0.0173814	SCN11A, ITGB3, SCN8A, SCN2A, SCN3A, SCN1A	1093	29	20495	3.87955	1	1	0.996998
UP_SEQ_FEATURE	TRANSMEM:Helical; Name=S1 of repeat III	5	0.453721	0.0232064	SCN11A, SCN8A, SCN2A, SCN3A, SCN1A	1093	21	20495	4.46456	1	1	0.996998
UP_SEQ_FEATURE	TRANSMEM:Helical; Name=S1 of repeat IV	5	0.453721	0.0232064	SCN11A, SCN8A, SCN2A, SCN3A, SCN1A	1093	21	20495	4.46456	1	1	0.996998
UP_SEQ_FEATURE	TRANSMEM:Helical; Name=S2 of repeat III	5	0.453721	0.0232064	SCN11A, SCN8A, SCN2A, SCN3A, SCN1A	1093	21	20495	4.46456	1	1	0.996998
UP_SEQ_FEATURE	TRANSMEM:Helical; Name=S2 of repeat IV	5	0.453721	0.0232064	SCN11A, SCN8A, SCN2A, SCN3A, SCN1A	1093	21	20495	4.46456	1	1	0.996998
UP_SEQ_FEATURE	TRANSMEM:Helical; Name=S3 of repeat III	5	0.453721	0.0232064	SCN11A, SCN8A, SCN2A, SCN3A, SCN1A	1093	21	20495	4.46456	1	1	0.996998
UP_SEQ_FEATURE	TRANSMEM:Helical; Name=S3 of repeat IV	5	0.453721	0.0232064	SCN11A, SCN8A, SCN2A, SCN3A, SCN1A	1093	21	20495	4.46456	1	1	0.996998
UP_SEQ_FEATURE	TRANSMEM:Helical; Name=S5 of repeat III	5	0.453721	0.0232064	SCN11A, SCN8A, SCN2A, SCN3A, SCN1A	1093	21	20495	4.46456	1	1	0.996998
UP_SEQ_FEATURE	TRANSMEM:Helical; Name=S5 of repeat IV	5	0.453721	0.0232064	SCN11A, SCN8A, SCN2A, SCN3A, SCN1A	1093	21	20495	4.46456	1	1	0.996998
UP_SEQ_FEATURE	TRANSMEM:Helical; Name=S6 of repeat III	5	0.453721	0.0232064	SCN11A, SCN8A, SCN2A, SCN3A, SCN1A	1093	21	20495	4.46456	1	1	0.996998
UP_SEQ_FEATURE	TRANSMEM:Helical; Name=S6 of repeat IV	5	0.453721	0.0232064	SCN11A, SCN8A, SCN2A, SCN3A, SCN1A	1093	21	20495	4.46456	1	1	0.996998
UP_KW_MOLECULAR_FUNCTION	KW-0894~Sodium channel	6	0.544465	0.0290585	SCN11A, SCN8A, SCN2A, SCN3A, SCN4B, SCN1A	711	29	11655	3.39153	0.920822	0.227185	0.211335
GOTERM_BP_DIRECT	GO:0035725~sodium ion transmembrane transport	12	1.08893	0.0297101	SLC12A2, SLC4A8, SLC20A2, SCN11A, WNK1, SLC20A1, SCN8A, SLC6A1, SCN2A, SCN3A, SCN4B, SCN1A	1041	107	19256	2.0745	1	0.959854	0.955132
GOTERM_BP_DIRECT	GO:0019228~neuronal action potential	6	0.544465	0.030705	SCN11A, SCN8A, ANK3, SCN2A, SCN3A, SCN1A	1041	33	19256	3.3632	1	0.977977	0.973165
UP_SEQ_FEATURE	TRANSMEM:Helical; Name=S1 of repeat I	5	0.453721	0.0315754	SCN11A, SCN8A, SCN2A, SCN3A, SCN1A	1093	23	20495	4.07634	1	1	0.996998
UP_SEQ_FEATURE	TRANSMEM:Helical; Name=S1 of repeat II	5	0.453721	0.0315754	SCN11A, SCN8A, SCN2A, SCN3A, SCN1A	1093	23	20495	4.07634	1	1	0.996998
UP_SEQ_FEATURE	TRANSMEM:Helical; Name=S2 of repeat I	5	0.453721	0.0315754	SCN11A, SCN8A, SCN2A, SCN3A, SCN1A	1093	23	20495	4.07634	1	1	0.996998
UP_SEQ_FEATURE	TRANSMEM:Helical; Name=S2 of repeat II	5	0.453721	0.0315754	SCN11A, SCN8A, SCN2A, SCN3A, SCN1A	1093	23	20495	4.07634	1	1	0.996998
UP_SEQ_FEATURE	TRANSMEM:Helical; Name=S3 of repeat I	5	0.453721	0.0315754	SCN11A, SCN8A, SCN2A, SCN3A, SCN1A	1093	23	20495	4.07634	1	1	0.996998
UP_SEQ_FEATURE	TRANSMEM:Helical; Name=S3 of repeat II	5	0.453721	0.0315754	SCN11A, SCN8A, SCN2A, SCN3A, SCN1A	1093	23	20495	4.07634	1	1	0.996998
UP_SEQ_FEATURE	TRANSMEM:Helical; Name=S5 of repeat I	5	0.453721	0.0315754	SCN11A, SCN8A, SCN2A, SCN3A, SCN1A	1093	23	20495	4.07634	1	1	0.996998
UP_SEQ_FEATURE	TRANSMEM:Helical; Name=S5 of repeat II	5	0.453721	0.0315754	SCN11A, SCN8A, SCN2A, SCN3A, SCN1A	1093	23	20495	4.07634	1	1	0.996998
UP_SEQ_FEATURE	TRANSMEM:Helical; Name=S6 of repeat I	5	0.453721	0.0315754	SCN11A, SCN8A, SCN2A, SCN3A, SCN1A	1093	23	20495	4.07634	1	1	0.996998
UP_SEQ_FEATURE	TRANSMEM:Helical; Name=S6 of repeat II	5	0.453721	0.0315754	SCN11A, SCN8A, SCN2A, SCN3A, SCN1A	1093	23	20495	4.07634	1	1	0.996998
UP_KW_BIOLOGICAL_PROCESS	KW-0739~Sodium transport	14	1.27042	0.0344106	SLC12A2, SLC38A1, SLC13A3, SLC10A7, SLC20A2, SLC5A6, SLC4A8, SLC5A9, SCN11A, SCN8A, SCN2A, SCN3A, SCN4B, SCN1A	688	121	11187	1.88134	0.985549	0.277579	0.256933
UP_KW_LIGAND	KW-0915~Sodium	16	1.45191	0.0416097	SLC12A2, SLC38A1, SLC13A3, SLC10A7, SLC20A2, SLC1A3, SLC6A1, SLC5A6, SLC4A8, SLC5A9, SCN11A, SCN8A, SCN2A, SCN3A, SCN4B, SCN1A	457	138	6822	1.73076	0.832204	0.349521	0.341199
UP_SEQ_FEATURE	TRANSMEM:Helical; Name=S4 of repeat III	4	0.362976	0.0677164	SCN8A, SCN2A, SCN3A, SCN1A	1093	18	20495	4.16692	1	1	0.996998
UP_SEQ_FEATURE	TRANSMEM:Helical; Name=S4 of repeat IV	4	0.362976	0.0677164	SCN8A, SCN2A, SCN3A, SCN1A	1093	18	20495	4.16692	1	1	0.996998
GOTERM_MF_DIRECT	GO:0005261~cation channel activity	6	0.544465	0.0827373	UNC80, TRPV4, SCN8A, SCN2A, SCN3A, SCN1A	1050	42	18811	2.55932	1	0.831476	0.808279
UP_SEQ_FEATURE	TRANSMEM:Helical; Name=S4 of repeat I	4	0.362976	0.08754	SCN8A, SCN2A, SCN3A, SCN1A	1093	20	20495	3.75023	1	1	0.996998
UP_SEQ_FEATURE	TRANSMEM:Helical; Name=S4 of repeat II	4	0.362976	0.08754	SCN8A, SCN2A, SCN3A, SCN1A	1093	20	20495	3.75023	1	1	0.996998
GOTERM_CC_DIRECT	GO:0043194~axon initial segment	4	0.362976	0.0932036	NFASC, SCN8A, ANK3, SCN1A	1067	21	20472	3.65457	1	0.656153	0.624464
UP_SEQ_FEATURE	INTRAMEM:Pore-forming	6	0.544465	0.118367	SCN11A, TRPV4, SCN8A, SCN2A, SCN3A, SCN1A	1093	49	20495	2.29606	1	1	0.996998
UP_SEQ_FEATURE	DOMAIN:Ion_trans	6	0.544465	0.204963	SCN11A, SCN8A, ITPR1, SCN2A, SCN3A, SCN1A	1093	59	20495	1.9069	1	1	0.996998
INTERPRO	IPR005821:Ion transport domain	9	0.816697	0.2633	SCN11A, KCNC2, TRPV4, SCN8A, ITPR1, KCNQ5, SCN2A, SCN3A, SCN1A	1058	110	19116	1.4783	1	1	0.98545
INTERPRO	IPR027359:Voltage-dependent potassium channel, four helix bundle domain	6	0.544465	0.279152	SCN11A, KCNC2, SCN8A, SCN2A, SCN3A, SCN1A	1058	64	19116	1.69388	1	1	0.98545
GOTERM_BP_DIRECT	GO:0034765~regulation of ion transmembrane transport	10	0.907441	0.299008	KCNK10, SCN11A, KCNC2, SCN8A, NEDD4L, WWP2, KCNQ5, SCN2A, SCN3A, SCN1A	1041	134	19256	1.38042	1	1	0.995313
UP_SEQ_FEATURE	DOMAIN:IQ	6	0.544465	0.306322	SCN8A, SCN2A, SCN3A, MYO1F, SCN1A, DCAF6	1093	69	20495	1.63053	1	1	0.996998
UP_KW_MOLECULAR_FUNCTION	KW-0851~Voltage-gated channel	12	1.08893	0.306367	CACNB4, KCNIP1, KCNK10, SCN11A, KCNIP2, KCNC2, SCN8A, KCNQ5, SCN2A, SCN3A, SCN4B, SCN1A	711	150	11655	1.31139	1	1	0.941176
UP_KW_MOLECULAR_FUNCTION	KW-0407~Ion channel	19	1.72414	0.848936	GRIA1, GABRB2, GABRA1, KCNIP1, KCNK10, KCNIP2, KCNC2, ITPR1, KCTD1, CACNB4, SCN11A, TRPV4, SCN8A, KCNQ5, SCN2A, SCN3A, SCN4B, GRIA3, SCN1A	711	363	11655	0.858005	1	1	0.941176
Annotation Cluster 28	Enrichment Score: 1.6185390397438377
Category	Term	Count	%	PValue	Genes	List Total	Pop Hits	Pop Total	Fold Enrichment	Bonferroni	Benjamini	FDR
UP_KW_BIOLOGICAL_PROCESS	KW-0131~Cell cycle	61	5.53539	0.00251149	LIN54, CDKN1A, AHCTF1, CCNF, GMNN, FOXM1, NR3C1, ZFYVE26, RASSF2, POGZ, CHEK1, TLK2, MAP3K8, NEK3, PDCD6IP, IST1, USP44, USP3, ANXA11, SMC1A, MLF1, CDC25A, PARD3B, BIN3, CDC34, MELK, KIF2A, KATNAL1, TFDP2, CCNY, SPECC1L, ZMYND11, ARL8B, RALB, UHRF2, UHRF1, MIS12, FIGN, KLHL13, ARPP19, PARD6B, RAD21, E2F2, CLSPN, MAPK6, E2F6, CLASP1, BANP, CLASP2, USP9X, MICAL3, HMGA2, KLHDC8B, KLK10, BLCAP, RAB11…	688	679	11187	1.46078	0.26234	0.0434129	0.0401839
GOTERM_BP_DIRECT	GO:0051301~cell division	32	2.90381	0.0160816	AHCTF1, RALB, CCNF, MIS12, FIGN, KLHL13, NR3C1, ARPP19, PARD6B, RAD21, POGZ, NEK3, CLASP1, CLASP2, IST1, USP9X, USP44, MICAL3, HMGA2, SMC1A, CDC25A, PARD3B, NEDD1, CDC34, STAG2, KIF2A, KATNAL1, CCNY, SPECC1L, TACC1, CDK14, ARL8B	1041	382	19256	1.54954	1	0.812521	0.808523
UP_KW_BIOLOGICAL_PROCESS	KW-0132~Cell division	37	3.35753	0.0196182	AHCTF1, RALB, CCNF, MIS12, FIGN, KLHL13, NR3C1, ARPP19, PARD6B, ZFYVE26, RAD21, POGZ, NEK3, CLASP1, CLASP2, PDCD6IP, IST1, USP9X, USP44, MICAL3, HMGA2, ANXA11, KLHDC8B, SMC1A, CDC25A, PARD3B, NEDD1, BIN3, CDC34, STAG2, KIF2A, KATNAL1, CCNY, SPECC1L, TACC1, CDK14, ARL8B	688	411	11187	1.46381	0.909045	0.197816	0.183103
GOTERM_BP_DIRECT	GO:0007049~cell cycle	30	2.72232	0.0205337	LIN54, AHCTF1, RALB, UHRF2, UHRF1, FIGN, KLHL13, NR3C1, ARPP19, RASSF2, TLK2, E2F2, MAP3K8, MAPK6, BANP, USP9X, USP44, MICAL3, HMGA2, KLK10, BLCAP, MLF1, CDC25A, PARD3B, NEDD1, KATNAL1, TFDP2, SPECC1L, ZMYND11, ARL8B	1041	359	19256	1.54576	1	0.815545	0.811532
UP_KW_BIOLOGICAL_PROCESS	KW-0498~Mitosis	19	1.72414	0.496499	USP9X, USP44, CCNF, MIS12, HMGA2, FIGN, KLHL13, SMC1A, NR3C1, ARPP19, CDC25A, NEDD1, STAG2, KIF2A, KATNAL1, RAD21, NEK3, CLASP1, CLASP2	688	286	11187	1.08022	1	1	0.933333
Annotation Cluster 29	Enrichment Score: 1.6164610975990434
Category	Term	Count	%	PValue	Genes	List Total	Pop Hits	Pop Total	Fold Enrichment	Bonferroni	Benjamini	FDR
UP_SEQ_FEATURE	LIPID:S-palmitoyl cysteine	28	2.54083	0.002411	GRIA1, RGS16, C2ORF88, ITPR1, ADRB2, PLD1, RGS4, NRAS, HHAT, MC2R, GRIA3, PAG1, ENTPD1, CXADR, KCNIP2, NMNAT2, OPRM1, ESR1, BACE1, CD4, ADRB3, CPD, PLSCR4, RAB18, FAS, RGS7BP, ABCG1, LAT	1093	282	20495	1.86182	0.999994	0.415441	0.414111
UP_KW_PTM	KW-0564~Palmitate	32	2.90381	0.0705044	GRIA1, GPM6A, RGS16, C2ORF88, ITPR1, ADRB2, PLD1, RGS4, NRAS, HHAT, MC2R, GRIA3, PAG1, MPP1, ENTPD1, CXADR, KCNIP2, NMNAT2, OPRM1, ESR1, ZDHHC15, BACE1, CD4, ADRB3, CPD, PLSCR4, RAB18, FAS, PGR, RGS7BP, ABCG1, LAT	884	376	14097	1.35718	0.861108	0.282018	0.251802
UP_KW_PTM	KW-0449~Lipoprotein	69	6.26134	0.0832152	CPM, ARF1, USP32, C2ORF88, HDLBP, RGS4, HHAT, GNGT2, PRKG2, PCMTD1, ENTPD1, CXADR, BROX, FRS2, OPRM1, PALD1, RGMA, ZDHHC15, BACE1, DUSP22, PPM1A, PPM1B, MRAS, ADRB3, CCNY, PLSCR4, TMEM106B, NSMF, PGR, RGS7BP, ABCG1, GRIA1, GPM6A, RALB, RGS16, ITPR1, ADRB2, PLD1, EHBP1, NCALD, NKD1, RAP1B, NRAS, MC2R, GNG5, RAB23, NPHP3, ABL2, CD59, RPL15, PAG1, GRIA3, MPP1, ANKIB1, KCNIP2, RAB27A, NAP1L1, NMNAT2,…	884	920	14097	1.19601	0.904232	0.291253	0.260047
Annotation Cluster 30	Enrichment Score: 1.6064966781648766
Category	Term	Count	%	PValue	Genes	List Total	Pop Hits	Pop Total	Fold Enrichment	Bonferroni	Benjamini	FDR
GOTERM_MF_DIRECT	GO:0015459~potassium channel regulator activity	10	0.907441	0.000509478	DPP10, DLG1, DPP6, KCNIP1, KCNIP2, NEDD4L, SGK3, ADRB2, SGK1, ARPP19	1050	43	18811	4.16633	0.442627	0.0292186	0.0284034
GOTERM_BP_DIRECT	GO:1901379~regulation of potassium ion transmembrane transport	4	0.362976	0.0699532	DPP10, DPP6, KCNIP1, KCNIP2	1041	18	19256	4.11058	1	1	0.995313
GOTERM_CC_DIRECT	GO:0008076~voltage-gated potassium channel complex	6	0.544465	0.425184	DPP10, DPP6, KCNIP1, KCNIP2, KCNC2, KCNQ5	1067	82	20472	1.40389	1	1	0.953058
Annotation Cluster 31	Enrichment Score: 1.6011582067777843
Category	Term	Count	%	PValue	Genes	List Total	Pop Hits	Pop Total	Fold Enrichment	Bonferroni	Benjamini	FDR
UP_SEQ_FEATURE	MOTIF:DEF box	4	0.362976	0.0099457	TFDP2, E2F2, E2F5, E2F6	1093	9	20495	8.33384	1	1	0.996998
UP_SEQ_FEATURE	REGION:Dimerization	5	0.453721	0.0109236	SET, TFDP2, E2F2, E2F5, E2F6	1093	17	20495	5.51504	1	1	0.996998
INTERPRO	IPR003316:Transcription factor E2F/dimerisation partner (TDP)	4	0.362976	0.019912	TFDP2, E2F2, E2F5, E2F6	1058	11	19116	6.5702	1	0.590723	0.581743
SMART	SM01372:SM01372	4	0.362976	0.0334951	TFDP2, E2F2, E2F5, E2F6	698	11	10337	5.38526	0.999992	0.823022	0.82063
UP_SEQ_FEATURE	DOMAIN:E2F_TDP	3	0.272232	0.0498113	TFDP2, E2F5, E2F6	1093	7	20495	8.0362	1	1	0.996998
INTERPRO	IPR015633:E2F Family	3	0.272232	0.0684894	E2F2, E2F5, E2F6	1058	8	19116	6.77552	1	1	0.98545
Annotation Cluster 32	Enrichment Score: 1.4836092432745287
Category	Term	Count	%	PValue	Genes	List Total	Pop Hits	Pop Total	Fold Enrichment	Bonferroni	Benjamini	FDR
GOTERM_MF_DIRECT	GO:0003779~actin binding	33	2.99456	0.00259535	PXK, HIP1, TWF1, IQGAP2, NCALD, MYLK, SYNE1, EPB41L1, EPB41L3, DAG1, DMD, WASF1, PDLIM5, ACTR2, DMTN, LIMCH1, TMOD2, RDX, MICAL3, AFAP1, MYO5A, NEB, MYRIP, ENAH, KLHL5, SYNPO2L, HOOK1, TRPV4, SPIRE1, NF2, MAPT, UTRN, MYO1F	1050	339	18811	1.74396	0.949245	0.0963701	0.0936815
UP_KW_MOLECULAR_FUNCTION	KW-0009~Actin-binding	25	2.2686	0.0715395	PXK, HIP1, TWF1, MYLK, SYNE1, EPB41L1, EPB41L3, DMD, WASF1, PLS1, ACTR2, DMTN, TMOD2, RDX, MICAL3, AFAP1, MYO5A, NEB, MYRIP, ENAH, KLHL5, SYNPO2L, SPIRE1, UTRN, MYO1F	711	287	11655	1.42791	0.998311	0.406526	0.378164
GOTERM_MF_DIRECT	GO:0051015~actin filament binding	17	1.54265	0.190735	ACTR2, HIP1, DMTN, MICAL3, MYO5A, TWF1, NEB, IQGAP2, SYNE1, TRPV4, ABL2, DMD, UTRN, MYO1F, GAS7, PLS1, CLASP2	1050	225	18811	1.3536	1	1	0.972949
Annotation Cluster 33	Enrichment Score: 1.4736029869756686
Category	Term	Count	%	PValue	Genes	List Total	Pop Hits	Pop Total	Fold Enrichment	Bonferroni	Benjamini	FDR
GOTERM_MF_DIRECT	GO:0001784~phosphotyrosine binding	9	0.816697	0.00411111	RASA1, SH3BP2, PIK3R3, ABL2, GRB2, PIK3R1, CBL, CRK, PTPN3	1050	47	18811	3.43058	0.991131	0.127444	0.123889
UP_SEQ_FEATURE	DOMAIN:SH2 1	3	0.272232	0.0960763	RASA1, PIK3R3, PIK3R1	1093	10	20495	5.62534	1	1	0.996998
UP_SEQ_FEATURE	DOMAIN:SH2 2	3	0.272232	0.0960763	RASA1, PIK3R3, PIK3R1	1093	10	20495	5.62534	1	1	0.996998
Annotation Cluster 34	Enrichment Score: 1.4388274890355228
Category	Term	Count	%	PValue	Genes	List Total	Pop Hits	Pop Total	Fold Enrichment	Bonferroni	Benjamini	FDR
GOTERM_MF_DIRECT	GO:0048185~activin binding	5	0.453721	0.00800182	FKBP1A, TGFBR3, TGFBR1, ACVR2A, SMAD7	1050	15	18811	5.97175	0.9999	0.195278	0.18983
GOTERM_BP_DIRECT	GO:0060389~pathway-restricted SMAD protein phosphorylation	4	0.362976	0.043931	TGFBR3, GDF6, TGFBR1, SMAD7	1041	15	19256	4.93269	1	1	0.995313
GOTERM_BP_DIRECT	GO:0060412~ventricular septum morphogenesis	5	0.453721	0.137265	TGFBR3, ROBO2, RBPJ, TGFBR1, SMAD7	1041	37	19256	2.49968	1	1	0.995313
Annotation Cluster 35	Enrichment Score: 1.428815807378916
Category	Term	Count	%	PValue	Genes	List Total	Pop Hits	Pop Total	Fold Enrichment	Bonferroni	Benjamini	FDR
GOTERM_BP_DIRECT	GO:0001954~positive regulation of cell-matrix adhesion	7	0.635209	0.00330765	ITGB3, DAG1, PTK2B, CCR7, DMD, DISC1, UTRN	1041	28	19256	4.6244	0.999999	0.427789	0.425684
GOTERM_MF_DIRECT	GO:0017166~vinculin binding	4	0.362976	0.0260494	PXN, DAG1, DMD, UTRN	1050	12	18811	5.97175	1	0.459672	0.446848
GOTERM_CC_DIRECT	GO:0016010~dystrophin-associated glycoprotein complex	4	0.362976	0.0554636	SSPN, DAG1, DMD, UTRN	1067	17	20472	4.51447	1	0.476176	0.453178
BIOCARTA	h_agrPathway:Agrin in Postsynaptic Differentiation	5	0.453721	0.403098	MAPK8, PXN, DAG1, DMD, UTRN	142	37	1623	1.54454	1	1	1
Annotation Cluster 36	Enrichment Score: 1.4067227819104993
Category	Term	Count	%	PValue	Genes	List Total	Pop Hits	Pop Total	Fold Enrichment	Bonferroni	Benjamini	FDR
UP_SEQ_FEATURE	REPEAT:Solcar 3	9	0.816697	0.00462475	SLC25A27, SLC25A18, SLC25A40, SLC25A32, SLC25A12, SLC25A36, SLC25A25, SLC25A14, SLC25A24	1093	50	20495	3.37521	1	0.592561	0.590663
UP_SEQ_FEATURE	REPEAT:Solcar 1	9	0.816697	0.00663661	SLC25A27, SLC25A18, SLC25A40, SLC25A32, SLC25A12, SLC25A36, SLC25A25, SLC25A14, SLC25A24	1093	53	20495	3.18416	1	0.766398	0.763944
UP_SEQ_FEATURE	REPEAT:Solcar 2	9	0.816697	0.00663661	SLC25A27, SLC25A18, SLC25A40, SLC25A32, SLC25A12, SLC25A36, SLC25A25, SLC25A14, SLC25A24	1093	53	20495	3.18416	1	0.766398	0.763944
INTERPRO	IPR023395:Mitochondrial carrier domain	9	0.816697	0.010263	SLC25A27, SLC25A18, SLC25A40, SLC25A32, SLC25A12, SLC25A36, SLC25A25, SLC25A14, SLC25A24	1058	55	19116	2.95659	1	0.361116	0.355627
INTERPRO	IPR018108:Mitochondrial substrate/solute carrier	9	0.816697	0.010263	SLC25A27, SLC25A18, SLC25A40, SLC25A32, SLC25A12, SLC25A36, SLC25A25, SLC25A14, SLC25A24	1058	55	19116	2.95659	1	0.361116	0.355627
INTERPRO	IPR002067:Mitochondrial carrier protein	6	0.544465	0.0149532	SLC25A18, SLC25A40, SLC25A12, SLC25A36, SLC25A25, SLC25A24	1058	27	19116	4.01512	1	0.471336	0.464171
UP_SEQ_FEATURE	REPEAT:Solcar	6	0.544465	0.0653059	SLC25A27, SLC25A18, SLC25A32, SLC25A36, SLC25A25, SLC25A14	1093	41	20495	2.74407	1	1	0.996998
GOTERM_BP_DIRECT	GO:0006839~mitochondrial transport	3	0.272232	0.451114	SLC25A32, SLC25A14, SLC25A24	1041	28	19256	1.98189	1	1	0.995313
UP_KW_CELLULAR_COMPONENT	KW-0999~Mitochondrion inner membrane	14	1.27042	0.931967	MRS2, SDHD, CRLS1, SLC25A27, GATM, SLC25A18, NNT, SLC25A40, SLC25A32, SLC25A12, SLC25A25, SLC25A36, SLC25A14, SLC25A24	989	328	17543	0.757115	1	1	1
GOTERM_CC_DIRECT	GO:0005743~mitochondrial inner membrane	17	1.54265	0.972449	MRS2, NME4, SDHD, CRLS1, SLC25A27, GATM, SLC25A18, NNT, GPD2, GRPEL2, SLC25A40, SLC25A32, SLC25A12, SLC25A25, SLC25A36, SLC25A14, SLC25A24	1067	464	20472	0.702954	1	1	0.972449
Annotation Cluster 37	Enrichment Score: 1.3100185688488233
Category	Term	Count	%	PValue	Genes	List Total	Pop Hits	Pop Total	Fold Enrichment	Bonferroni	Benjamini	FDR
UP_SEQ_FEATURE	REPEAT:NHL 3	4	0.362976	0.0231126	TRIM71, NHLRC3, TRIM2, PAM	1093	12	20495	6.25038	1	1	0.996998
UP_SEQ_FEATURE	REPEAT:NHL 4	4	0.362976	0.0231126	TRIM71, NHLRC3, TRIM2, PAM	1093	12	20495	6.25038	1	1	0.996998
INTERPRO	IPR001258:NHL repeat	4	0.362976	0.025477	TRIM71, NHLRC3, TRIM2, PAM	1058	12	19116	6.02268	1	0.70085	0.690196
UP_SEQ_FEATURE	REPEAT:NHL 1	4	0.362976	0.0288793	TRIM71, NHLRC3, TRIM2, PAM	1093	13	20495	5.76958	1	1	0.996998
UP_SEQ_FEATURE	REPEAT:NHL 2	4	0.362976	0.0288793	TRIM71, NHLRC3, TRIM2, PAM	1093	13	20495	5.76958	1	1	0.996998
INTERPRO	IPR013017:NHL repeat, subgroup	4	0.362976	0.0317866	TRIM71, NHLRC3, TRIM2, PAM	1058	13	19116	5.5594	1	0.801553	0.789368
UP_SEQ_FEATURE	REPEAT:NHL	3	0.272232	0.0960763	NHLRC3, TRIM2, PAM	1093	10	20495	5.62534	1	1	0.996998
UP_SEQ_FEATURE	REPEAT:NHL 5	3	0.272232	0.113418	TRIM71, TRIM2, PAM	1093	11	20495	5.11395	1	1	0.996998
INTERPRO	IPR011042:Six-bladed beta-propeller, TolB-like	4	0.362976	0.412353	TRIM71, NHLRC3, TRIM2, PAM	1058	42	19116	1.72077	1	1	0.98545
Annotation Cluster 38	Enrichment Score: 1.2860864056841248
Category	Term	Count	%	PValue	Genes	List Total	Pop Hits	Pop Total	Fold Enrichment	Bonferroni	Benjamini	FDR
GOTERM_BP_DIRECT	GO:0098962~regulation of postsynaptic neurotransmitter receptor activity	5	0.453721	0.0140946	DLGAP1, DLGAP2, SHISA6, DLGAP4, BEGAIN	1041	18	19256	5.13822	1	0.746205	0.742533
INTERPRO	IPR005026:Guanylate-kinase-associated protein	3	0.272232	0.0273123	DLGAP1, DLGAP2, DLGAP4	1058	5	19116	10.8408	1	0.724973	0.713952
GOTERM_CC_DIRECT	GO:0099572~postsynaptic specialization	3	0.272232	0.0353225	DLGAP1, DLGAP2, DLGAP4	1067	6	20472	9.59325	1	0.358124	0.340828
GOTERM_MF_DIRECT	GO:0060090~binding, bridging	6	0.544465	0.527463	DLG1, AKAP6, DLGAP1, DISC1, DLGAP2, DLGAP4	1050	86	18811	1.2499	1	1	0.972949
Annotation Cluster 39	Enrichment Score: 1.2816258616089404
Category	Term	Count	%	PValue	Genes	List Total	Pop Hits	Pop Total	Fold Enrichment	Bonferroni	Benjamini	FDR
GOTERM_MF_DIRECT	GO:0005539~glycosaminoglycan binding	6	0.544465	0.0131926	TGFBR3, VCAN, EXTL2, SPOCK3, SULF1, DCN	1050	26	18811	4.13429	1	0.285509	0.277543
UP_SEQ_FEATURE	CARBOHYD:O-linked (Xyl...) (glycosaminoglycan) serine	4	0.362976	0.0231126	TGFBR3, CD164, SPOCK3, DCN	1093	12	20495	6.25038	1	1	0.996998
UP_KW_PTM	KW-0654~Proteoglycan	5	0.453721	0.468751	TGFBR3, CD164, VCAN, SPOCK3, DCN	884	56	14097	1.42382	1	1	0.925926
Annotation Cluster 40	Enrichment Score: 1.2795991610446757
Category	Term	Count	%	PValue	Genes	List Total	Pop Hits	Pop Total	Fold Enrichment	Bonferroni	Benjamini	FDR
GOTERM_MF_DIRECT	GO:0005516~calmodulin binding	20	1.81488	0.0208239	IQCB1, ARPP21, DAPK1, RGS16, MYO5A, CASK, ATP2B2, IQGAP2, STRN3, MYLK, RGS4, EEA1, RIT1, EEF2K, TRPV4, FAS, KCNQ5, NOS1, CAMK2G, MYO1F	1050	205	18811	1.74783	1	0.391558	0.380634
UP_SEQ_FEATURE	REGION:Calmodulin-binding	7	0.635209	0.0713392	EEF2K, DAPK1, CASK, NOS1, CAMK2G, MYLK, STRN3	1093	55	20495	2.38651	1	1	0.996998
UP_KW_MOLECULAR_FUNCTION	KW-0112~Calmodulin-binding	15	1.36116	0.0975691	IQCB1, ARPP21, DAPK1, MYO5A, CASK, ATP2B2, IQGAP2, STRN3, MYLK, EEF2K, TRPV4, FAS, NOS1, CAMK2G, MYO1F	711	157	11655	1.56615	0.999854	0.493585	0.459149
Annotation Cluster 41	Enrichment Score: 1.2780111345312786
Category	Term	Count	%	PValue	Genes	List Total	Pop Hits	Pop Total	Fold Enrichment	Bonferroni	Benjamini	FDR
GOTERM_BP_DIRECT	GO:0000165~MAPK cascade	14	1.27042	0.0210192	MEF2A, MAP3K3, MAP3K1, MINK1, NRAS, PTK2B, MAP3K8, NF2, MAP3K9, MAPK6, MAP3K7, MAP4K4, PTPN3, FGFR1	1041	128	19256	2.02317	1	0.815545	0.811532
BIOCARTA	h_mapkPathway:MAPKinase Signaling Pathway	14	1.27042	0.0332753	MEF2A, MAP3K3, MAP3K1, TGFBR1, MAPK9, MAPK8, RPS6KB1, GRB2, MAP3K8, MAP3K9, MAPK6, MAP3K7, MAP4K3, MAP4K4	142	87	1623	1.83924	0.999554	1	1
GOTERM_MF_DIRECT	GO:0004709~MAP kinase kinase kinase activity	5	0.453721	0.041904	MAP3K3, MAP3K1, MAP3K8, MAP3K9, MAP3K7	1050	24	18811	3.73234	1	0.565214	0.549446
BIOCARTA	h_p38mapkPathway:p38 MAPK Signaling Pathway	6	0.544465	0.26361	MEF2A, MAP3K1, GRB2, MAP3K9, MAP3K7, TGFBR1	142	40	1623	1.71444	1	1	1
Annotation Cluster 42	Enrichment Score: 1.2687935691071068
Category	Term	Count	%	PValue	Genes	List Total	Pop Hits	Pop Total	Fold Enrichment	Bonferroni	Benjamini	FDR
GOTERM_BP_DIRECT	GO:0070536~protein K63-linked deubiquitination	6	0.544465	0.027224	USP25, OTUD5, ATXN3, USP9X, SPATA2, YOD1	1041	32	19256	3.4683	1	0.893784	0.889386
GOTERM_BP_DIRECT	GO:0016579~protein deubiquitination	12	1.08893	0.0315309	USP46, USP24, USP25, OTUD5, ATXN3, USP38, USP32, USP9X, USP44, USP3, USP12, YOD1	1041	108	19256	2.05529	1	0.996843	0.991938
GOTERM_MF_DIRECT	GO:0061578~Lys63-specific deubiquitinase activity	4	0.362976	0.0324895	OTUD5, ATXN3, USP9X, YOD1	1050	13	18811	5.51238	1	0.509741	0.495519
GOTERM_MF_DIRECT	GO:1990380~Lys48-specific deubiquitinase activity	4	0.362976	0.0655369	OTUD5, ATXN3, USP9X, YOD1	1050	17	18811	4.21535	1	0.736969	0.716408
GOTERM_BP_DIRECT	GO:0071108~protein K48-linked deubiquitination	5	0.453721	0.10902	USP25, OTUD5, ATXN3, USP9X, YOD1	1041	34	19256	2.72024	1	1	0.995313
GOTERM_MF_DIRECT	GO:0101005~ubiquitinyl hydrolase activity	3	0.272232	0.12241	OTUD5, USP9X, YOD1	1050	11	18811	4.88597	1	1	0.972949
Annotation Cluster 43	Enrichment Score: 1.2686423629341324
Category	Term	Count	%	PValue	Genes	List Total	Pop Hits	Pop Total	Fold Enrichment	Bonferroni	Benjamini	FDR
UP_SEQ_FEATURE	ZN_FING:AN1-type	3	0.272232	0.0254656	ZFAND4, ZFAND6, ZFAND5	1093	5	20495	11.2507	1	1	0.996998
UP_SEQ_FEATURE	DOMAIN:AN1-type	3	0.272232	0.0498113	ZFAND4, ZFAND6, ZFAND5	1093	7	20495	8.0362	1	1	0.996998
INTERPRO	IPR000058:Zinc finger, AN1-type	3	0.272232	0.0684894	ZFAND4, ZFAND6, ZFAND5	1058	8	19116	6.77552	1	1	0.98545
SMART	SM00154:ZnF_AN1	3	0.272232	0.0969451	ZFAND4, ZFAND6, ZFAND5	698	8	10337	5.55355	1	1	1
Annotation Cluster 44	Enrichment Score: 1.2628335264539812
Category	Term	Count	%	PValue	Genes	List Total	Pop Hits	Pop Total	Fold Enrichment	Bonferroni	Benjamini	FDR
UP_SEQ_FEATURE	DOMAIN:WW	10	0.907441	0.000856438	ITCH, PLEKHA5, NEDD4L, WWP2, DMD, IQGAP2, UTRN, APBB3, ARHGAP12, GAS7	1093	48	20495	3.90649	0.986177	0.186071	0.185475
INTERPRO	IPR001202:WW domain	10	0.907441	0.00229515	ITCH, PLEKHA5, NEDD4L, WWP2, DMD, IQGAP2, UTRN, APBB3, ARHGAP12, GAS7	1058	53	19116	3.40907	0.969086	0.128613	0.126658
SMART	SM00456:WW	9	0.816697	0.0177302	ITCH, PLEKHA5, NEDD4L, WWP2, DMD, UTRN, APBB3, ARHGAP12, GAS7	698	50	10337	2.6657	0.997875	0.508267	0.506789
UP_SEQ_FEATURE	DOMAIN:WW 4	3	0.272232	0.0254656	ITCH, NEDD4L, WWP2	1093	5	20495	11.2507	1	1	0.996998
UP_SEQ_FEATURE	DOMAIN:WW 3	3	0.272232	0.0641145	ITCH, NEDD4L, WWP2	1093	8	20495	7.03168	1	1	0.996998
UP_SEQ_FEATURE	DOMAIN:WW 1	5	0.453721	0.0660228	ITCH, PLEKHA5, NEDD4L, WWP2, ARHGAP12	1093	29	20495	3.23296	1	1	0.996998
UP_SEQ_FEATURE	DOMAIN:WW 2	5	0.453721	0.0660228	ITCH, PLEKHA5, NEDD4L, WWP2, ARHGAP12	1093	29	20495	3.23296	1	1	0.996998
INTERPRO	IPR024928:E3 ubiquitin-protein ligase, SMURF1 type	3	0.272232	0.0684894	ITCH, NEDD4L, WWP2	1058	8	19116	6.77552	1	1	0.98545
PIR_SUPERFAMILY	PIRSF001569:E3 ubiquitin-protein ligase, SMURF1 type	3	0.272232	0.0743305	ITCH, NEDD4L, WWP2	104	8	1774	6.39663	0.999114	1	1
UP_SEQ_FEATURE	DOMAIN:HECT	4	0.362976	0.185407	ITCH, NEDD4L, WWP2, TRIP12	1093	28	20495	2.67873	1	1	0.996998
INTERPRO	IPR000569:HECT	4	0.362976	0.199849	ITCH, NEDD4L, WWP2, TRIP12	1058	28	19116	2.58115	1	1	0.98545
UP_SEQ_FEATURE	ACT_SITE:Glycyl thioester intermediate	7	0.635209	0.201129	ITCH, CDC34, UBE2D3, ATG10, NEDD4L, WWP2, TRIP12	1093	74	20495	1.77376	1	1	0.996998
SMART	SM00119:HECTc	4	0.362976	0.291776	ITCH, NEDD4L, WWP2, TRIP12	698	28	10337	2.11564	1	1	1
SMART	SM00239:C2	8	0.725953	0.761499	RIMS2, ABR, C2CD5, ITCH, RASA1, CPNE1, NEDD4L, WWP2	698	127	10337	0.932879	1	1	1
Annotation Cluster 45	Enrichment Score: 1.2611701344303659
Category	Term	Count	%	PValue	Genes	List Total	Pop Hits	Pop Total	Fold Enrichment	Bonferroni	Benjamini	FDR
UP_SEQ_FEATURE	DOMAIN:A20-type	3	0.272232	0.0368625	RABGEF1, ZFAND6, ZFAND5	1093	6	20495	9.37557	1	1	0.996998
UP_SEQ_FEATURE	ZN_FING:A20-type	3	0.272232	0.0368625	RABGEF1, ZFAND6, ZFAND5	1093	6	20495	9.37557	1	1	0.996998
INTERPRO	IPR002653:Zinc finger, A20-type	3	0.272232	0.0684894	RABGEF1, ZFAND6, ZFAND5	1058	8	19116	6.77552	1	1	0.98545
SMART	SM00259:ZnF_A20	3	0.272232	0.0969451	RABGEF1, ZFAND6, ZFAND5	698	8	10337	5.55355	1	1	1
Annotation Cluster 46	Enrichment Score: 1.25380789778055
Category	Term	Count	%	PValue	Genes	List Total	Pop Hits	Pop Total	Fold Enrichment	Bonferroni	Benjamini	FDR
KEGG_PATHWAY	hsa04926:Relaxin signaling pathway	16	1.45191	0.0118068	EDN1, PIK3R3, PIK3R1, TGFBR1, VEGFA, MAPK9, COL3A1, NRAS, MAPK8, GNGT2, COL1A2, GNG5, COL4A6, GRB2, NOS1, CREB5	499	129	8156	2.02725	0.975122	0.146877	0.131292
KEGG_PATHWAY	hsa04933:AGE-RAGE signaling pathway in diabetic complications	13	1.17967	0.0182887	EDN1, SMAD3, PIK3R3, PIK3R1, TGFBR1, VEGFA, MAPK9, COL3A1, NRAS, MAPK8, COL1A2, CASP3, COL4A6	499	100	8156	2.12481	0.996787	0.182416	0.16306
KEGG_PATHWAY	hsa05415:Diabetic cardiomyopathy	11	0.998185	0.802161	MAPK9, COL3A1, MAPK8, SMAD3, COL1A2, INSR, PIK3R3, SDHD, PIK3R1, CAMK2G, TGFBR1	499	203	8156	0.885673	1	1	0.896774
Annotation Cluster 47	Enrichment Score: 1.2436170332916077
Category	Term	Count	%	PValue	Genes	List Total	Pop Hits	Pop Total	Fold Enrichment	Bonferroni	Benjamini	FDR
INTERPRO	IPR015943:WD40/YVTN repeat-like-containing domain	31	2.81307	0.0118271	SEMA5B, PLXND1, SEMA3B, TULP4, SEMA3F, DCAF5, STRN3, DCAF6, STXBP5, KIF21A, PLXNC1, TBL1X, BTRC, DYNC1I1, TLE4, WDR37, RIC1, APAF1, FBXW7, SEMA6D, SEMA4C, WDR31, SEMA4F, NEDD1, PPP2R2C, TBL1XR1, DMXL2, WDFY3, BRWD1, BRWD3, NSMAF	1058	350	19116	1.60031	1	0.397654	0.391609
UP_SEQ_FEATURE	REPEAT:WD 1	23	2.08711	0.0391385	TLE4, WDR37, RIC1, FBXW7, TULP4, WDR31, WIPI2, DCAF5, STRN3, DCAF6, NEDD1, PPP2R2C, TBL1XR1, DMXL2, STXBP5, KIF21A, WDFY3, TBL1X, BTRC, BRWD1, BRWD3, DYNC1I1, NSMAF	1093	276	20495	1.5626	1	1	0.996998
UP_SEQ_FEATURE	REPEAT:WD 2	23	2.08711	0.0391385	TLE4, WDR37, RIC1, FBXW7, TULP4, WDR31, WIPI2, DCAF5, STRN3, DCAF6, NEDD1, PPP2R2C, TBL1XR1, DMXL2, STXBP5, KIF21A, WDFY3, TBL1X, BTRC, BRWD1, BRWD3, DYNC1I1, NSMAF	1093	276	20495	1.5626	1	1	0.996998
UP_SEQ_FEATURE	REPEAT:WD 7	18	1.63339	0.0422562	TLE4, WDR37, FBXW7, TULP4, WDR31, WIPI2, DCAF6, NEDD1, PPP2R2C, TBL1XR1, DMXL2, STXBP5, KIF21A, TBL1X, BTRC, BRWD1, BRWD3, DYNC1I1	1093	202	20495	1.67089	1	1	0.996998
UP_SEQ_FEATURE	REPEAT:WD 5	22	1.99637	0.0426191	TLE4, WDR37, FBXW7, TULP4, WDR31, WIPI2, DCAF5, STRN3, DCAF6, NEDD1, PPP2R2C, TBL1XR1, DMXL2, STXBP5, KIF21A, WDFY3, TBL1X, BTRC, BRWD1, BRWD3, DYNC1I1, NSMAF	1093	263	20495	1.56854	1	1	0.996998
UP_KW_DOMAIN	KW-0853~WD repeat	24	2.17786	0.0460678	TLE4, WDR37, RIC1, APAF1, FBXW7, TULP4, WDR31, WIPI2, DCAF5, STRN3, DCAF6, NEDD1, PPP2R2C, TBL1XR1, DMXL2, STXBP5, KIF21A, WDFY3, TBL1X, BTRC, BRWD1, BRWD3, DYNC1I1, NSMAF	832	284	14922	1.51564	0.733013	0.230885	0.197901
UP_SEQ_FEATURE	REPEAT:WD 4	22	1.99637	0.0469252	TLE4, WDR37, FBXW7, TULP4, WDR31, WIPI2, DCAF5, STRN3, DCAF6, NEDD1, PPP2R2C, TBL1XR1, DMXL2, STXBP5, KIF21A, WDFY3, TBL1X, BTRC, BRWD1, BRWD3, DYNC1I1, NSMAF	1093	266	20495	1.55085	1	1	0.996998
UP_SEQ_FEATURE	REPEAT:WD 3	22	1.99637	0.0500097	TLE4, WDR37, FBXW7, TULP4, WDR31, WIPI2, DCAF5, STRN3, DCAF6, NEDD1, PPP2R2C, TBL1XR1, DMXL2, STXBP5, KIF21A, WDFY3, TBL1X, BTRC, BRWD1, BRWD3, DYNC1I1, NSMAF	1093	268	20495	1.53927	1	1	0.996998
INTERPRO	IPR001680:WD40 repeat	23	2.08711	0.0535348	TLE4, WDR37, APAF1, FBXW7, TULP4, WDR31, WIPI2, DCAF5, STRN3, DCAF6, NEDD1, PPP2R2C, TBL1XR1, DMXL2, STXBP5, KIF21A, WDFY3, TBL1X, BTRC, BRWD1, BRWD3, DYNC1I1, NSMAF	1058	275	19116	1.51115	1	1	0.98545
UP_SEQ_FEATURE	REPEAT:WD 6	21	1.90563	0.0564507	TLE4, WDR37, FBXW7, TULP4, WDR31, WIPI2, DCAF5, STRN3, DCAF6, NEDD1, PPP2R2C, TBL1XR1, DMXL2, STXBP5, KIF21A, TBL1X, BTRC, BRWD1, BRWD3, DYNC1I1, NSMAF	1093	256	20495	1.53818	1	1	0.996998
INTERPRO	IPR019775:WD40 repeat, conserved site	14	1.27042	0.0638179	TLE4, WDR37, APAF1, FBXW7, WDR31, STRN3, NEDD1, TBL1XR1, KIF21A, WDFY3, TBL1X, BTRC, BRWD1, BRWD3	1058	147	19116	1.72077	1	1	0.98545
INTERPRO	IPR020472:G-protein beta WD-40 repeat	10	0.907441	0.0754424	WDR37, APAF1, TBL1XR1, FBXW7, WDR31, KIF21A, TBL1X, BTRC, BRWD1, STRN3	1058	94	19116	1.92213	1	1	0.98545
UP_SEQ_FEATURE	REPEAT:WD 8	7	0.635209	0.10522	NEDD1, TBL1XR1, DMXL2, STXBP5, TBL1X, BRWD1, BRWD3	1093	61	20495	2.15177	1	1	0.996998
UP_SEQ_FEATURE	REPEAT:WD	15	1.36116	0.181282	WDR37, APAF1, FBXW7, WDR31, DCAF5, STRN3, NEDD1, TBL1XR1, DMXL2, STXBP5, KIF21A, WDFY3, TBL1X, BTRC, BRWD1	1093	200	20495	1.40634	1	1	0.996998
SMART	SM00320:WD40	23	2.08711	0.226458	TLE4, WDR37, APAF1, FBXW7, TULP4, WDR31, WIPI2, DCAF5, STRN3, DCAF6, NEDD1, PPP2R2C, TBL1XR1, DMXL2, STXBP5, KIF21A, WDFY3, TBL1X, BTRC, BRWD1, BRWD3, DYNC1I1, NSMAF	698	274	10337	1.24313	1	1	1
Annotation Cluster 48	Enrichment Score: 1.2348980456575076
Category	Term	Count	%	PValue	Genes	List Total	Pop Hits	Pop Total	Fold Enrichment	Bonferroni	Benjamini	FDR
KEGG_PATHWAY	hsa05210:Colorectal cancer	14	1.27042	0.00200823	TCF7L2, CDKN1A, RALB, SMAD3, PIK3R3, PIK3R1, TGFBR1, MAPK9, NRAS, MAPK8, BCL2L11, RPS6KB1, CASP3, GRB2	499	86	8156	2.66076	0.464839	0.0439227	0.0392621
KEGG_PATHWAY	hsa05212:Pancreatic cancer	13	1.17967	0.00202536	CDKN1A, RALB, SMAD3, PIK3R3, PIK3R1, PLD1, TGFBR1, VEGFA, MAPK9, MAPK8, RAD51, RPS6KB1, E2F2	499	76	8156	2.7958	0.467689	0.0439227	0.0392621
KEGG_PATHWAY	hsa05220:Chronic myeloid leukemia	12	1.08893	0.00608347	CDKN1A, NRAS, SMAD3, CTBP2, PIK3R3, E2F2, GRB2, GAB2, PIK3R1, CBL, CRK, TGFBR1	499	76	8156	2.58074	0.850093	0.0900934	0.0805336
KEGG_PATHWAY	hsa04917:Prolactin signaling pathway	11	0.998185	0.00954988	SOCS2, MAPK9, NRAS, MAPK8, SOCS1, PIK3R3, GRB2, PIK3R1, FOXO3, ESR1, ESR2	499	70	8156	2.56845	0.949424	0.123751	0.110619
KEGG_PATHWAY	hsa04012:ErbB signaling pathway	12	1.08893	0.0138593	MAPK9, CDKN1A, NRAS, MAPK8, RPS6KB1, PIK3R3, ABL2, GRB2, PIK3R1, CBL, CAMK2G, CRK	499	85	8156	2.30749	0.986969	0.165779	0.148188
KEGG_PATHWAY	hsa01522:Endocrine resistance	13	1.17967	0.0157792	CDKN1A, PIK3R3, PIK3R1, ESR1, ESR2, IGF1R, MAPK9, NRAS, MAPK8, NCOR1, RPS6KB1, E2F2, GRB2	499	98	8156	2.16817	0.992891	0.169218	0.151262
KEGG_PATHWAY	hsa04910:Insulin signaling pathway	16	1.45191	0.0196517	PRKAA2, INSR, PIK3R3, TSC1, IRS2, PIK3R1, CBL, SOCS2, MAPK9, NRAS, MAPK8, SOCS1, PRKAR1B, RPS6KB1, GRB2, CRK	499	137	8156	1.90887	0.997914	0.185202	0.165551
KEGG_PATHWAY	hsa04930:Type II diabetes mellitus	8	0.725953	0.0204266	SOCS2, MAPK9, MAPK8, SOCS1, INSR, PIK3R3, IRS2, PIK3R1	499	46	8156	2.84255	0.998369	0.186844	0.167018
KEGG_PATHWAY	hsa05211:Renal cell carcinoma	10	0.907441	0.0236556	RAP1B, CDKN1A, NRAS, CUL2, ARNT, PIK3R3, GRB2, PIK3R1, CRK, VEGFA	499	69	8156	2.3688	0.999416	0.208968	0.186794
KEGG_PATHWAY	hsa04935:Growth hormone synthesis, secretion and action	14	1.27042	0.0291038	MAP3K1, ITPR1, PIK3R3, IRS2, PIK3R1, GHR, SOCS2, MAPK9, NRAS, MAPK8, SOCS1, GRB2, CRK, CREB5	499	119	8156	1.9229	0.999897	0.220763	0.197338
KEGG_PATHWAY	hsa05215:Prostate cancer	12	1.08893	0.0336983	TCF7L2, CDKN1A, NRAS, PIK3R3, TMPRSS2, E2F2, GRB2, PIK3R1, CREB5, FGFR1, NKX3-1, IGF1R	499	97	8156	2.02202	0.999977	0.243725	0.217863
KEGG_PATHWAY	hsa05231:Choline metabolism in cancer	12	1.08893	0.0359639	MAPK9, PCYT1B, NRAS, MAPK8, RPS6KB1, PIK3R3, TSC1, GRB2, PIK3R1, WASF1, PLD1, DGKH	499	98	8156	2.00139	0.999989	0.2542	0.227227
KEGG_PATHWAY	hsa05225:Hepatocellular carcinoma	17	1.54265	0.0506468	TCF7L2, CDKN1A, SMARCC1, FZD3, SMAD3, FZD4, TXNRD1, PIK3R3, PIK3R1, ARID1B, TGFBR1, IGF1R, NRAS, RPS6KB1, E2F2, GRB2, NFE2L2	499	168	8156	1.65393	1	0.30876	0.275998
KEGG_PATHWAY	hsa05224:Breast cancer	15	1.36116	0.0645942	TCF7L2, CDKN1A, FZD3, FZD4, PIK3R3, PIK3R1, ESR1, ESR2, IGF1R, NRAS, RPS6KB1, E2F2, GRB2, PGR, FGFR1	499	147	8156	1.66783	1	0.350601	0.313399
KEGG_PATHWAY	hsa04066:HIF-1 signaling pathway	12	1.08893	0.0682009	CDKN1A, EDN1, RPS6KB1, INSR, CUL2, ARNT, PIK3R3, PIK3R1, CAMK2G, IGF1R, PDK1, VEGFA	499	109	8156	1.79942	1	0.353508	0.315997
KEGG_PATHWAY	hsa01521:EGFR tyrosine kinase inhibitor resistance	9	0.816697	0.107873	NRAS, BCL2L11, RPS6KB1, PIK3R3, GRB2, PIK3R1, FOXO3, IGF1R, VEGFA	499	79	8156	1.86205	1	0.486209	0.434618
KEGG_PATHWAY	hsa04664:Fc epsilon RI signaling pathway	8	0.725953	0.119621	MAPK9, NRAS, MAPK8, PIK3R3, GRB2, GAB2, PIK3R1, LAT	499	68	8156	1.9229	1	0.509617	0.455542
KEGG_PATHWAY	hsa05213:Endometrial cancer	7	0.635209	0.140889	TCF7L2, CDKN1A, NRAS, PIK3R3, GRB2, PIK3R1, FOXO3	499	58	8156	1.97263	1	0.53655	0.479617
KEGG_PATHWAY	hsa05223:Non-small cell lung cancer	8	0.725953	0.14863	CDKN1A, NRAS, PIK3R3, RARB, E2F2, GRB2, PIK3R1, FOXO3	499	72	8156	1.81608	1	0.54233	0.484783
KEGG_PATHWAY	hsa04370:VEGF signaling pathway	7	0.635209	0.149309	NRAS, SH2D2A, PXN, NFATC2, PIK3R3, PIK3R1, VEGFA	499	59	8156	1.9392	1	0.54233	0.484783
KEGG_PATHWAY	hsa05214:Glioma	8	0.725953	0.172354	CDKN1A, NRAS, PIK3R3, E2F2, GRB2, PIK3R1, CAMK2G, IGF1R	499	75	8156	1.74343	1	0.570234	0.509727
KEGG_PATHWAY	hsa05226:Gastric cancer	13	1.17967	0.198724	TCF7L2, CDKN1A, FZD3, SMAD3, FZD4, PIK3R3, PIK3R1, TGFBR1, NRAS, RPS6KB1, E2F2, RARB, GRB2	499	149	8156	1.42605	1	0.605914	0.541621
KEGG_PATHWAY	hsa05221:Acute myeloid leukemia	7	0.635209	0.223892	TCF7L2, NRAS, RPS6KB1, PIK3R3, GRB2, PIK3R1, RUNX1T1	499	67	8156	1.70765	1	0.650753	0.581702
KEGG_PATHWAY	hsa05218:Melanoma	7	0.635209	0.275628	CDKN1A, NRAS, PIK3R3, E2F2, PIK3R1, FGFR1, IGF1R	499	72	8156	1.58907	1	0.711687	0.636171
KEGG_PATHWAY	hsa04929:GnRH secretion	6	0.544465	0.352392	NRAS, SPP1, ITPR1, PIK3R3, PIK3R1, ESR2	499	64	8156	1.53231	1	0.843029	0.753576
KEGG_PATHWAY	hsa05230:Central carbon metabolism in cancer	6	0.544465	0.426383	NRAS, IDH1, PIK3R3, PIK3R1, FGFR1, PDK1	499	70	8156	1.40097	1	0.975037	0.871577
KEGG_PATHWAY	hsa05208:Chemical carcinogenesis - reactive oxygen species	13	1.17967	0.717114	ARNT, PIK3R3, PIK3R1, SDHD, FOXO3, PLD1, VEGFA, MAPK9, NRAS, MAPK8, ABL2, GRB2, NFE2L2	499	223	8156	0.952829	1	1	0.896774
KEGG_PATHWAY	hsa04662:B cell receptor signaling pathway	5	0.453721	0.746168	NRAS, NFATC2, PIK3R3, GRB2, PIK3R1	499	82	8156	0.996627	1	1	0.896774
Annotation Cluster 49	Enrichment Score: 1.2279862311697658
Category	Term	Count	%	PValue	Genes	List Total	Pop Hits	Pop Total	Fold Enrichment	Bonferroni	Benjamini	FDR
UP_SEQ_FEATURE	DNA_BIND:Homeobox 4	3	0.272232	0.0254656	ZFHX3, ZFHX4, ZHX1	1093	5	20495	11.2507	1	1	0.996998
UP_SEQ_FEATURE	DNA_BIND:Homeobox 3	3	0.272232	0.0498113	ZFHX3, ZFHX4, ZHX1	1093	7	20495	8.0362	1	1	0.996998
UP_SEQ_FEATURE	DNA_BIND:Homeobox 1	4	0.362976	0.0982623	ZFHX3, ZFHX4, ZHX1, HDX	1093	21	20495	3.57165	1	1	0.996998
UP_SEQ_FEATURE	DNA_BIND:Homeobox 2	4	0.362976	0.0982623	ZFHX3, ZFHX4, ZHX1, HDX	1093	21	20495	3.57165	1	1	0.996998
Annotation Cluster 50	Enrichment Score: 1.1744822292897554
Category	Term	Count	%	PValue	Genes	List Total	Pop Hits	Pop Total	Fold Enrichment	Bonferroni	Benjamini	FDR
UP_SEQ_FEATURE	ZN_FING:FYVE-type	7	0.635209	0.016308	RIMS2, EEA1, RPH3AL, ZFYVE26, FGD6, WDFY3, MYRIP	1093	39	20495	3.36559	1	1	0.996998
UP_SEQ_FEATURE	DOMAIN:RabBD	3	0.272232	0.131479	RIMS2, RPH3AL, MYRIP	1093	12	20495	4.68779	1	1	0.996998
INTERPRO	IPR010911:Rab-binding domain	3	0.272232	0.139731	RIMS2, RPH3AL, MYRIP	1058	12	19116	4.51701	1	1	0.98545
Annotation Cluster 51	Enrichment Score: 1.16790196377227
Category	Term	Count	%	PValue	Genes	List Total	Pop Hits	Pop Total	Fold Enrichment	Bonferroni	Benjamini	FDR
UP_SEQ_FEATURE	DOMAIN:PDZ	15	1.36116	0.0325293	MPP1, MPP2, MAST4, LIMK2, CASK, PARD3B, RIMS2, CNKSR2, PARD6B, DLG1, DEPTOR, SYNPO2L, NOS1, PDLIM5, PTPN3	1093	152	20495	1.85044	1	1	0.996998
INTERPRO	IPR001478:PDZ domain	15	1.36116	0.0576399	MPP1, MPP2, MAST4, LIMK2, CASK, PARD3B, RIMS2, CNKSR2, PARD6B, DLG1, DEPTOR, SYNPO2L, NOS1, PDLIM5, PTPN3	1058	159	19116	1.70453	1	1	0.98545
SMART	SM00228:PDZ	15	1.36116	0.167223	MPP1, MPP2, MAST4, LIMK2, CASK, PARD3B, RIMS2, CNKSR2, PARD6B, DLG1, DEPTOR, SYNPO2L, NOS1, PDLIM5, PTPN3	698	156	10337	1.42399	1	1	1
Annotation Cluster 52	Enrichment Score: 1.1549164135570567
Category	Term	Count	%	PValue	Genes	List Total	Pop Hits	Pop Total	Fold Enrichment	Bonferroni	Benjamini	FDR
UP_KW_MOLECULAR_FUNCTION	KW-0788~Thiol protease	17	1.54265	0.0192182	USP46, USP24, USP25, OTUD5, USP38, USP9X, USP32, USP44, USP3, USP12, ALG13, YOD1, ATXN3, CASP7, ESPL1, CASP3, CTSB	711	149	11655	1.87027	0.811536	0.165276	0.153745
GOTERM_BP_DIRECT	GO:0016579~protein deubiquitination	12	1.08893	0.0315309	USP46, USP24, USP25, OTUD5, ATXN3, USP38, USP32, USP9X, USP44, USP3, USP12, YOD1	1041	108	19256	2.05529	1	0.996843	0.991938
GOTERM_MF_DIRECT	GO:0004843~thiol-dependent ubiquitin-specific protease activity	13	1.17967	0.0336814	USP46, USP24, USP25, OTUD5, USP38, USP9X, USP32, USP44, USP3, USP12, ALG13, YOD1, ATXN3	1050	119	18811	1.95713	1	0.509741	0.495519
INTERPRO	IPR018200:Peptidase C19, ubiquitin carboxyl-terminal hydrolase 2, conserved site	9	0.816697	0.0387792	USP46, USP24, USP25, USP38, USP32, USP9X, USP44, USP3, USP12	1058	70	19116	2.32304	1	0.93339	0.919201
UP_SEQ_FEATURE	DOMAIN:USP	9	0.816697	0.0488528	USP46, USP24, USP25, USP38, USP32, USP9X, USP44, USP3, USP12	1093	76	20495	2.22053	1	1	0.996998
INTERPRO	IPR001394:Peptidase C19, ubiquitin carboxyl-terminal hydrolase 2	9	0.816697	0.0512101	USP46, USP24, USP25, USP38, USP32, USP9X, USP44, USP3, USP12	1058	74	19116	2.19747	1	1	0.98545
GOTERM_MF_DIRECT	GO:0004197~cysteine-type endopeptidase activity	10	0.907441	0.0914848	USP46, USP24, USP25, CASP7, USP38, ESPL1, USP9X, CASP3, USP12, CTSB	1050	97	18811	1.84693	1	0.874443	0.850047
UP_KW_MOLECULAR_FUNCTION	KW-0645~Protease	36	3.26679	0.434972	CPM, OTUD5, ADAMDEC1, USP38, USP32, USP12, TMPRSS2, PRSS22, C2, DPP3, ADAMTS15, ATXN3, CASP7, DPP6, CASP3, DDI2, ADAMTS8, CPA4, CTSB, USP46, USP24, USP25, USP9X, USP44, USP3, ALG13, YOD1, KLK10, BACE1, ESPL1, AGBL1, PAPPA, CPD, ADAM12, MASP1, MBTPS2	711	550	11655	1.07296	1	1	0.941176
UP_SEQ_FEATURE	ACT_SITE:Nucleophile	21	1.90563	0.511987	USP46, USP24, OTUD5, USP38, EYA1, USP9X, USP32, USP44, USP3, USP12, EYA4, YOD1, SULF1, PUS7L, PDIA6, GALC, ATXN3, AGBL1, LIPH, HPSE, PNPLA6	1093	369	20495	1.06714	1	1	0.996998
Annotation Cluster 53	Enrichment Score: 1.1337102150347724
Category	Term	Count	%	PValue	Genes	List Total	Pop Hits	Pop Total	Fold Enrichment	Bonferroni	Benjamini	FDR
KEGG_PATHWAY	hsa04917:Prolactin signaling pathway	11	0.998185	0.00954988	SOCS2, MAPK9, NRAS, MAPK8, SOCS1, PIK3R3, GRB2, PIK3R1, FOXO3, ESR1, ESR2	499	70	8156	2.56845	0.949424	0.123751	0.110619
GOTERM_MF_DIRECT	GO:0005159~insulin-like growth factor receptor binding	5	0.453721	0.0102052	SOCS2, SOCS1, INSR, PIK3R1, CRK	1050	16	18811	5.59851	0.999992	0.238886	0.232221
KEGG_PATHWAY	hsa04930:Type II diabetes mellitus	8	0.725953	0.0204266	SOCS2, MAPK9, MAPK8, SOCS1, INSR, PIK3R3, IRS2, PIK3R1	499	46	8156	2.84255	0.998369	0.186844	0.167018
UP_SEQ_FEATURE	DOMAIN:SH2	11	0.998185	0.0561538	SOCS2, SOCS1, RASA1, STAT2, SH2D2A, SH3BP2, PIK3R3, ABL2, GRB2, PIK3R1, CRK	1093	106	20495	1.94587	1	1	0.996998
GOTERM_MF_DIRECT	GO:0046935~1-phosphatidylinositol-3-kinase regulator activity	4	0.362976	0.0562244	SOCS2, SOCS1, PIK3R3, PIK3R1	1050	16	18811	4.47881	1	0.66484	0.646291
GOTERM_BP_DIRECT	GO:0043551~regulation of phosphatidylinositol 3-kinase activity	4	0.362976	0.0699532	SOCS2, SOCS1, PIK3R3, PIK3R1	1041	18	19256	4.11058	1	1	0.995313
UP_KW_DOMAIN	KW-0727~SH2 domain	11	0.998185	0.0782524	SOCS2, SOCS1, RASA1, STAT2, SH2D2A, SH3BP2, PIK3R3, ABL2, GRB2, PIK3R1, CRK	832	108	14922	1.82672	0.897874	0.273883	0.234757
INTERPRO	IPR000980:SH2 domain	11	0.998185	0.083158	SOCS2, SOCS1, RASA1, STAT2, SH2D2A, SH3BP2, PIK3R3, ABL2, GRB2, PIK3R1, CRK	1058	110	19116	1.80681	1	1	0.98545
GOTERM_CC_DIRECT	GO:0005942~phosphatidylinositol 3-kinase complex	4	0.362976	0.103934	SOCS2, SOCS1, PIK3R3, PIK3R1	1067	22	20472	3.48846	1	0.677493	0.644773
SMART	SM00252:SH2	11	0.998185	0.162531	SOCS2, SOCS1, RASA1, STAT2, SH2D2A, SH3BP2, PIK3R3, ABL2, GRB2, PIK3R1, CRK	698	104	10337	1.56638	1	1	1
GOTERM_BP_DIRECT	GO:0046854~phosphatidylinositol phosphorylation	4	0.362976	0.588932	SOCS2, SOCS1, PIK3R3, PIK3R1	1041	56	19256	1.32126	1	1	0.995313
KEGG_PATHWAY	hsa04630:JAK-STAT signaling pathway	8	0.725953	0.873351	GHR, SOCS2, CDKN1A, SOCS1, STAT2, PIK3R3, GRB2, PIK3R1	499	162	8156	0.807145	1	1	0.896774
Annotation Cluster 54	Enrichment Score: 1.120707100978502
Category	Term	Count	%	PValue	Genes	List Total	Pop Hits	Pop Total	Fold Enrichment	Bonferroni	Benjamini	FDR
GOTERM_BP_DIRECT	GO:0046718~viral entry into host cell	13	1.17967	0.00821098	CD86, CXADR, SLC20A2, MOG, CLEC4M, ITGB3, INSR, WWP2, CLDN1, CD4, ITCH, DAG1, CTSB	1041	101	19256	2.38088	1	0.645608	0.642431
GOTERM_MF_DIRECT	GO:0001618~virus receptor activity	9	0.816697	0.0606556	CD86, CD4, CXADR, MOG, CLEC4M, SLC20A2, ITGB3, DAG1, CLDN1	1050	76	18811	2.12154	1	0.702748	0.683142
UP_KW_MOLECULAR_FUNCTION	KW-1183~Host cell receptor for virus entry	9	0.816697	0.0660551	CD86, CD4, CXADR, MOG, CLEC4M, SLC20A2, ITGB3, DAG1, CLDN1	711	71	11655	2.07791	0.997197	0.405767	0.377458
SMART	SM00406:IGv	6	0.544465	0.999999	ROBO2, CD86, CD4, CXADR, MOG, HHLA2	698	328	10337	0.270905	1	1	1
Annotation Cluster 55	Enrichment Score: 1.1154693212835518
Category	Term	Count	%	PValue	Genes	List Total	Pop Hits	Pop Total	Fold Enrichment	Bonferroni	Benjamini	FDR
GOTERM_BP_DIRECT	GO:0032924~activin receptor signaling pathway	5	0.453721	0.0242542	SMAD3, ACVR1C, GDF6, TGFBR1, ACVR2A	1041	21	19256	4.40419	1	0.850653	0.846468
GOTERM_BP_DIRECT	GO:0071363~cellular response to growth factor stimulus	8	0.725953	0.0359085	TGIF1, ACVR1C, RPS6KB1, INSR, NOS1, TNFRSF1B, TGFBR1, ACVR2A	1041	58	19256	2.55139	1	1	0.995313
GOTERM_CC_DIRECT	GO:0048179~activin receptor complex	3	0.272232	0.0477688	ACVR1C, TGFBR1, ACVR2A	1067	7	20472	8.22279	1	0.420365	0.400064
INTERPRO	IPR000472:TGF-beta receptor/activin receptor, type I/II	3	0.272232	0.102366	ACVR1C, TGFBR1, ACVR2A	1058	10	19116	5.42042	1	1	0.98545
INTERPRO	IPR000333:Activin type II/Transforming growth factor-beta II receptor	3	0.272232	0.139731	ACVR1C, TGFBR1, ACVR2A	1058	12	19116	4.51701	1	1	0.98545
GOTERM_MF_DIRECT	GO:0019838~growth factor binding	4	0.362976	0.340884	GHR, ACVR1C, TGFBR1, ACVR2A	1050	37	18811	1.93678	1	1	0.972949
Annotation Cluster 56	Enrichment Score: 1.109886719144255
Category	Term	Count	%	PValue	Genes	List Total	Pop Hits	Pop Total	Fold Enrichment	Bonferroni	Benjamini	FDR
UP_SEQ_FEATURE	DOMAIN:Fibronectin type-III 3	11	0.998185	0.0159429	ROBO2, PTPRD, PRTG, NFASC, IGDCC4, INSR, PTPRO, FNDC3B, CNTN4, FNDC3A, IGF1R	1093	86	20495	2.3984	1	1	0.996998
UP_SEQ_FEATURE	DOMAIN:Fibronectin type-III 4	9	0.816697	0.0198906	PTPRD, PRTG, NFASC, IGDCC4, PTPRO, FNDC3B, CNTN4, FNDC3A, IGF1R	1093	64	20495	2.63688	1	1	0.996998
UP_SEQ_FEATURE	DOMAIN:Fibronectin type-III 5	7	0.635209	0.0311519	PTPRD, PRTG, NFASC, IGDCC4, PTPRO, FNDC3B, FNDC3A	1093	45	20495	2.91684	1	1	0.996998
UP_SEQ_FEATURE	DOMAIN:Fibronectin type-III 1	13	1.17967	0.0677171	ROBO2, EPHA5, INSR, PTPRO, FNDC3B, FNDC3A, IGF1R, PRTG, PTPRD, NFASC, IGDCC4, IGDCC3, CNTN4	1093	139	20495	1.7537	1	1	0.996998
UP_SEQ_FEATURE	DOMAIN:Fibronectin type-III 2	13	1.17967	0.0677171	ROBO2, EPHA5, INSR, PTPRO, FNDC3B, FNDC3A, IGF1R, PRTG, PTPRD, NFASC, IGDCC4, IGDCC3, CNTN4	1093	139	20495	1.7537	1	1	0.996998
INTERPRO	IPR003961:Fibronectin, type III	18	1.63339	0.0771511	ROBO2, EPHA5, INSR, PTPRO, FNDC3B, FNDC3A, MID1, IGF1R, MYLK, GHR, PRTG, PTPRD, NFASC, IGDCC4, IGDCC3, CNTN4, MDGA2, TRIM67	1058	211	19116	1.54135	1	1	0.98545
SMART	SM00060:FN3	16	1.45191	0.0806553	ROBO2, EPHA5, INSR, PTPRO, FNDC3B, FNDC3A, MID1, IGF1R, MYLK, PRTG, PTPRD, NFASC, IGDCC4, IGDCC3, CNTN4, TRIM67	698	150	10337	1.57968	1	1	1
INTERPRO	IPR013098:Immunoglobulin I-set	13	1.17967	0.087338	ROBO2, UNC5D, MYLK, PRTG, PTPRD, NFASC, IGDCC4, IGDCC3, LRIG3, LRIG2, CNTN4, MDGA2, FGFR1	1058	140	19116	1.67775	1	1	0.98545
UP_SEQ_FEATURE	DOMAIN:Fibronectin type-III	15	1.36116	0.0973001	ROBO2, EPHA5, INSR, PTPRO, FNDC3A, MID1, IGF1R, MYLK, GHR, PRTG, PTPRD, NFASC, IGDCC3, MDGA2, TRIM67	1093	179	20495	1.57132	1	1	0.996998
UP_SEQ_FEATURE	DOMAIN:Fibronectin type-III 8	4	0.362976	0.121169	PTPRD, PTPRO, FNDC3B, FNDC3A	1093	23	20495	3.26107	1	1	0.996998
UP_SEQ_FEATURE	DOMAIN:Fibronectin type-III 7	4	0.362976	0.133287	PTPRD, PTPRO, FNDC3B, FNDC3A	1093	24	20495	3.12519	1	1	0.996998
UP_SEQ_FEATURE	DOMAIN:Fibronectin type-III 6	4	0.362976	0.227401	PTPRD, PTPRO, FNDC3B, FNDC3A	1093	31	20495	2.4195	1	1	0.996998
UP_SEQ_FEATURE	DOMAIN:Ig-like C2-type 4	6	0.544465	0.423752	ROBO2, NFASC, IGDCC4, IGDCC3, CNTN4, MYLK	1093	80	20495	1.40634	1	1	0.996998
Annotation Cluster 57	Enrichment Score: 1.0964491377026562
Category	Term	Count	%	PValue	Genes	List Total	Pop Hits	Pop Total	Fold Enrichment	Bonferroni	Benjamini	FDR
UP_SEQ_FEATURE	DNA_BIND:Homeobox; TALE-type	7	0.635209	0.000336004	TGIF1, TGIF2, IRX5, PBX3, MEIS3, MEIS2, PBX1	1093	19	20495	6.90832	0.813495	0.0987655	0.0984493
INTERPRO	IPR008422:Homeobox KN domain	6	0.544465	0.00495722	TGIF1, TGIF2, IRX5, PBX3, MEIS3, MEIS2	1058	21	19116	5.1623	0.999457	0.217566	0.214259
INTERPRO	IPR009057:Homeodomain-like	28	2.54083	0.0239537	HOXD1, HMBOX1, MIER3, POGZ, MIER1, MYB, HDX, NKX3-1, TGIF1, SMARCC1, ZFHX3, TGIF2, PRRX1, IRX5, PBX3, PAX3, PAX5, MEIS3, ZFHX4, ZHX1, MEIS2, PBX1, ZEB2, NCOR1, LMX1A, LCOR, RCOR3, LCORL	1058	326	19116	1.55186	1	0.696961	0.686366
UP_SEQ_FEATURE	DOMAIN:Homeobox	12	1.08893	0.0639045	TGIF1, HMBOX1, TGIF2, PRRX1, HOXD1, PBX3, PAX3, MEIS3, ZFHX4, MEIS2, ZHX1, PBX1	1093	123	20495	1.82938	1	1	0.996998
GOTERM_BP_DIRECT	GO:0001654~eye development	6	0.544465	0.100863	PBX3, RAB18, HIPK1, MEIS3, MEIS2, PBX1	1041	46	19256	2.41273	1	1	0.995313
UP_KW_DOMAIN	KW-0371~Homeobox	19	1.72414	0.167103	TGIF1, ZFHX3, TGIF2, PRRX1, IRX5, HOXD1, PBX3, PAX3, HIPK1, MEIS3, ZFHX4, ZHX1, MEIS2, PBX1, HMBOX1, ZEB2, LMX1A, HDX, NKX3-1	832	252	14922	1.35225	0.994022	0.467887	0.401046
INTERPRO	IPR001356:Homeodomain	18	1.63339	0.249767	TGIF1, ZFHX3, TGIF2, PRRX1, IRX5, HOXD1, PBX3, PAX3, MEIS3, ZFHX4, ZHX1, MEIS2, PBX1, HMBOX1, ZEB2, LMX1A, HDX, NKX3-1	1058	256	19116	1.27041	1	1	0.98545
UP_SEQ_FEATURE	DNA_BIND:Homeobox	14	1.27042	0.441474	TGIF1, TGIF2, PRRX1, HOXD1, PBX3, PAX3, MEIS3, ZFHX4, ZHX1, MEIS2, PBX1, HMBOX1, LMX1A, NKX3-1	1093	228	20495	1.15139	1	1	0.996998
GOTERM_BP_DIRECT	GO:0009887~animal organ morphogenesis	9	0.816697	0.47056	SMARCC1, GMNN, PBX3, PAX3, PAX5, MEIS3, MEIS2, DCN, PBX1	1041	138	19256	1.20637	1	1	0.995313
SMART	SM00389:HOX	18	1.63339	0.522316	TGIF1, ZFHX3, TGIF2, PRRX1, IRX5, HOXD1, PBX3, PAX3, MEIS3, ZFHX4, ZHX1, MEIS2, PBX1, HMBOX1, ZEB2, LMX1A, HDX, NKX3-1	698	250	10337	1.06628	1	1	1
INTERPRO	IPR017970:Homeobox, conserved site	10	0.907441	0.746224	ZFHX3, PRRX1, IRX5, LMX1A, HOXD1, PBX3, PAX3, ZFHX4, PBX1, NKX3-1	1058	193	19116	0.936169	1	1	0.98545
Annotation Cluster 58	Enrichment Score: 1.0903175320025011
Category	Term	Count	%	PValue	Genes	List Total	Pop Hits	Pop Total	Fold Enrichment	Bonferroni	Benjamini	FDR
GOTERM_BP_DIRECT	GO:0006829~zinc II ion transport	4	0.362976	0.0239511	SLC30A6, SLC30A8, SLC39A9, SLC39A8	1041	12	19256	6.16587	1	0.850653	0.846468
GOTERM_MF_DIRECT	GO:0005385~zinc ion transmembrane transporter activity	5	0.453721	0.041904	SLC30A6, SLC30A8, SLC11A2, SLC39A8, SLC39A12	1050	24	18811	3.73234	1	0.565214	0.549446
UP_KW_BIOLOGICAL_PROCESS	KW-0864~Zinc transport	5	0.453721	0.0562397	SLC30A6, SLC30A8, SLC39A9, SLC39A8, SLC39A12	688	24	11187	3.38754	0.999092	0.378056	0.349936
GOTERM_BP_DIRECT	GO:0071577~zinc II ion transmembrane transport	4	0.362976	0.112871	SLC30A6, SLC30A8, SLC11A2, SLC39A8	1041	22	19256	3.3632	1	1	0.995313
GOTERM_BP_DIRECT	GO:0006882~cellular zinc ion homeostasis	3	0.272232	0.554887	SLC30A8, SLC39A8, SLC39A12	1041	34	19256	1.63214	1	1	0.995313
Annotation Cluster 59	Enrichment Score: 1.0829039868886257
Category	Term	Count	%	PValue	Genes	List Total	Pop Hits	Pop Total	Fold Enrichment	Bonferroni	Benjamini	FDR
KEGG_PATHWAY	hsa05161:Hepatitis B	24	2.17786	0.000120952	CDKN1A, MAP3K1, DDX3X, SMAD3, APAF1, STAT2, NFATC2, PIK3R3, FASLG, PIK3R1, YWHAZ, TGFBR1, MAPK9, NRAS, MAPK8, TRAF3, CASP3, TRAF6, FAS, PTK2B, E2F2, GRB2, MAP3K7, CREB5	499	162	8156	2.42144	0.0369195	0.0125387	0.0112082
KEGG_PATHWAY	hsa05160:Hepatitis C	18	1.63339	0.0150048	CDKN1A, APAF1, STAT2, PIK3R3, FASLG, PIK3R1, YWHAZ, CLDN1, NRAS, PPP2R1B, PPP2R2C, TRAF3, CASP3, TRAF6, FAS, E2F2, GRB2, CLDN16	499	157	8156	1.87391	0.990922	0.16666	0.148976
KEGG_PATHWAY	hsa04668:TNF signaling pathway	14	1.27042	0.0185905	EDN1, PIK3R3, PIK3R1, TNFRSF1B, MAPK9, CASP7, ITCH, MAPK8, TRAF3, CASP3, FAS, MAP3K8, MAP3K7, CREB5	499	112	8156	2.04309	0.99708	0.182416	0.16306
KEGG_PATHWAY	hsa05222:Small cell lung cancer	11	0.998185	0.0531811	ZBTB17, CDKN1A, APAF1, TRAF3, CASP3, TRAF6, COL4A6, PIK3R3, RARB, E2F2, PIK3R1	499	92	8156	1.95426	1	0.30876	0.275998
KEGG_PATHWAY	hsa05417:Lipid and atherosclerosis	20	1.81488	0.0660651	APAF1, ITPR1, NFATC2, PIK3R3, FASLG, PIK3R1, MIB1, RAP1B, MAPK9, CASP7, NRAS, MAPK8, TRAF3, CASP3, TRAF6, FAS, MAP3K7, CAMK2G, ABCG1, NFE2L2	499	215	8156	1.52044	1	0.350601	0.313399
KEGG_PATHWAY	hsa05167:Kaposi sarcoma-associated herpesvirus infection	18	1.63339	0.0838601	CD86, TCF7L2, CDKN1A, STAT2, ITPR1, NFATC2, PIK3R3, PIK3R1, VEGFA, MAPK9, NRAS, MAPK8, GNGT2, GNG5, TRAF3, CASP3, FAS, E2F2	499	194	8156	1.51652	1	0.401238	0.358663
KEGG_PATHWAY	hsa05162:Measles	13	1.17967	0.141574	CLEC4M, APAF1, STAT2, PIK3R3, FASLG, PIK3R1, MAPK9, MAPK8, TRAF3, CASP3, TRAF6, FAS, MAP3K7	499	139	8156	1.52864	1	0.53655	0.479617
KEGG_PATHWAY	hsa05142:Chagas disease	10	0.907441	0.169605	MAPK9, MAPK8, PPP2R2C, PPP2R1B, TRAF6, FAS, PIK3R3, FASLG, PIK3R1, TGFBR1	499	102	8156	1.60242	1	0.570234	0.509727
KEGG_PATHWAY	hsa05169:Epstein-Barr virus infection	17	1.54265	0.171396	CDKN1A, ENTPD1, APAF1, STAT2, PIK3R3, PIK3R1, RBPJ, MAPK9, MAPK8, BCL2L11, TRAF3, SIN3A, CASP3, TRAF6, FAS, E2F2, MAP3K7	499	202	8156	1.37554	1	0.570234	0.509727
KEGG_PATHWAY	hsa04620:Toll-like receptor signaling pathway	10	0.907441	0.183608	CD86, MAPK9, MAPK8, TRAF3, TRAF6, SPP1, PIK3R3, MAP3K8, PIK3R1, MAP3K7	499	104	8156	1.5716	1	0.588681	0.526216
KEGG_PATHWAY	hsa01524:Platinum drug resistance	7	0.635209	0.286309	CDKN1A, APAF1, CASP3, FAS, PIK3R3, FASLG, PIK3R1	499	73	8156	1.5673	1	0.72392	0.647105
KEGG_PATHWAY	hsa05164:Influenza A	12	1.08893	0.474201	NLRX1, APAF1, TRAF3, CASP3, STAT2, FAS, PIK3R3, TMPRSS2, FASLG, PIK3R1, NXT2, RAB11A	499	171	8156	1.147	1	1	0.896774
KEGG_PATHWAY	hsa04621:NOD-like receptor signaling pathway	10	0.907441	0.799694	MAPK9, MAPK8, NLRX1, TRAF3, STAT2, TRAF6, ITPR1, MAP3K7, ATG5, CTSB	499	184	8156	0.888298	1	1	0.896774
KEGG_PATHWAY	hsa05171:Coronavirus disease - COVID-19	12	1.08893	0.847012	MAPK9, MAPK8, TRAF3, STAT2, TRAF6, PIK3R3, TMPRSS2, MASP1, RPL15, PIK3R1, MAP3K7, C2	499	232	8156	0.845415	1	1	0.896774
Annotation Cluster 60	Enrichment Score: 1.0464928548285861
Category	Term	Count	%	PValue	Genes	List Total	Pop Hits	Pop Total	Fold Enrichment	Bonferroni	Benjamini	FDR
GOTERM_MF_DIRECT	GO:0035091~phosphatidylinositol binding	14	1.27042	0.0070676	PXK, HIP1, ITPR1, SNX10, SNX30, PLD1, PARD3B, ARHGAP32, SH3YL1, GGA3, SNX16, SGK3, MAPT, SGK1	1050	108	18811	2.32235	0.999707	0.193013	0.187628
UP_SEQ_FEATURE	DOMAIN:PX	6	0.544465	0.126106	PXK, SNX16, SGK3, SNX10, PLD1, SNX30	1093	50	20495	2.25014	1	1	0.996998
INTERPRO	IPR001683:Phox homologous domain	6	0.544465	0.132649	PXK, SNX16, SGK3, SNX10, PLD1, SNX30	1058	49	19116	2.21241	1	1	0.98545
SMART	SM00312:PX	6	0.544465	0.184236	PXK, SNX16, SGK3, SNX10, PLD1, SNX30	698	45	10337	1.97459	1	1	1
UP_SEQ_FEATURE	BINDING:Phosphatidylinositol 3-phosphate	3	0.272232	0.26881	SNX16, SNX10, SNX30	1093	19	20495	2.96071	1	1	0.996998
Annotation Cluster 61	Enrichment Score: 1.0400725303010017
Category	Term	Count	%	PValue	Genes	List Total	Pop Hits	Pop Total	Fold Enrichment	Bonferroni	Benjamini	FDR
GOTERM_MF_DIRECT	GO:0017124~SH3 domain binding	14	1.27042	0.0311941	SH2D2A, AFAP1, CBL, ENAH, SYNJ1, PLSCR4, ADAM12, SH3BP2, ABI1, INPP5J, ELMO2, GRB2, MAPT, CRK	1050	131	18811	1.91461	1	0.503939	0.48988
UP_KW_DOMAIN	KW-0729~SH3-binding	7	0.635209	0.137311	ENAH, SH2D2A, PLSCR4, SH3BP2, ADAM12, INPP5J, ELMO2	832	63	14922	1.99279	0.984007	0.427189	0.366162
UP_SEQ_FEATURE	MOTIF:SH3-binding	6	0.544465	0.177013	SH2D2A, SH3BP2, INPP5J, AFAP1, ELMO2, GAB2	1093	56	20495	2.00905	1	1	0.996998
Annotation Cluster 62	Enrichment Score: 1.0333253979868007
Category	Term	Count	%	PValue	Genes	List Total	Pop Hits	Pop Total	Fold Enrichment	Bonferroni	Benjamini	FDR
KEGG_PATHWAY	hsa04660:T cell receptor signaling pathway	13	1.17967	0.0241892	NFATC2, PIK3R3, PIK3R1, RASGRP1, MAPK9, DLG1, CD4, NRAS, MAPK8, GRB2, MAP3K8, MAP3K7, LAT	499	104	8156	2.04309	0.999507	0.208968	0.186794
KEGG_PATHWAY	hsa05235:PD-L1 expression and PD-1 checkpoint pathway in cancer	11	0.998185	0.0440115	CD274, MAP3K3, CD4, NRAS, RPS6KB1, TRAF6, NFATC2, PIK3R3, PIK3R1, RASGRP1, LAT	499	89	8156	2.02013	0.999999	0.291225	0.260323
KEGG_PATHWAY	hsa04662:B cell receptor signaling pathway	5	0.453721	0.746168	NRAS, NFATC2, PIK3R3, GRB2, PIK3R1	499	82	8156	0.996627	1	1	0.896774
Annotation Cluster 63	Enrichment Score: 1.0320648604362825
Category	Term	Count	%	PValue	Genes	List Total	Pop Hits	Pop Total	Fold Enrichment	Bonferroni	Benjamini	FDR
GOTERM_BP_DIRECT	GO:0046326~positive regulation of glucose import	7	0.635209	0.0173241	MEF2A, OSBPL8, INSR, IRS2, PIK3R1, ARPP19, NFE2L2	1041	39	19256	3.32008	1	0.812521	0.808523
KEGG_PATHWAY	hsa04930:Type II diabetes mellitus	8	0.725953	0.0204266	SOCS2, MAPK9, MAPK8, SOCS1, INSR, PIK3R3, IRS2, PIK3R1	499	46	8156	2.84255	0.998369	0.186844	0.167018
GOTERM_MF_DIRECT	GO:0043560~insulin receptor substrate binding	4	0.362976	0.0260494	INSR, GRB2, PIK3R1, IGF1R	1050	12	18811	5.97175	1	0.459672	0.446848
GOTERM_MF_DIRECT	GO:0043559~insulin binding	3	0.272232	0.0277528	INSR, PIK3R1, IGF1R	1050	5	18811	10.7491	1	0.46134	0.448469
KEGG_PATHWAY	hsa04923:Regulation of lipolysis in adipocytes	8	0.725953	0.0527447	ADRB3, INSR, PIK3R3, PRKG2, IRS2, ADRB2, PIK3R1, PRKG1	499	56	8156	2.33496	1	0.30876	0.275998
GOTERM_BP_DIRECT	GO:0008286~insulin receptor signaling pathway	7	0.635209	0.104002	SMARCC1, INSR, PIK3R3, IRS2, GRB2, PIK3R1, IGF1R	1041	60	19256	2.15805	1	1	0.995313
GOTERM_MF_DIRECT	GO:0043548~phosphatidylinositol 3-kinase binding	4	0.362976	0.133946	INSR, IRS2, PIK3R1, IGF1R	1050	23	18811	3.11569	1	1	0.972949
KEGG_PATHWAY	hsa05214:Glioma	8	0.725953	0.172354	CDKN1A, NRAS, PIK3R3, E2F2, GRB2, PIK3R1, CAMK2G, IGF1R	499	75	8156	1.74343	1	0.570234	0.509727
BIOCARTA	h_hdacPathway:Control of skeletal myogenesis by HDAC & calcium/calmodulin-dependent kinase (CaMK)	5	0.453721	0.240469	MEF2A, INSR, NFATC2, PIK3R1, IGF1R	142	29	1623	1.97062	1	1	1
BIOCARTA	h_igf1rPathway:Multiple antiapoptotic pathways from IGF-1R signaling lead to BAD phosphorylation	4	0.362976	0.32243	PRKAR1B, GRB2, PIK3R1, IGF1R	142	23	1623	1.98775	1	1	1
GOTERM_MF_DIRECT	GO:0005158~insulin receptor binding	3	0.272232	0.39015	IRS2, PIK3R1, IGF1R	1050	24	18811	2.2394	1	1	0.972949
BIOCARTA	h_crebPathway:Transcription factor CREB and its extracellular signals	4	0.362976	0.420701	PRKAR1B, GRB2, PIK3R1, CAMK2G	142	27	1623	1.69327	1	1	1
Annotation Cluster 64	Enrichment Score: 1.0018391468506955
Category	Term	Count	%	PValue	Genes	List Total	Pop Hits	Pop Total	Fold Enrichment	Bonferroni	Benjamini	FDR
UP_SEQ_FEATURE	DOMAIN:Calponin-homology (CH)	11	0.998185	0.00903699	HOOK1, LIMCH1, SPECC1L, MICAL3, DMD, NAV2, IQGAP2, UTRN, EHBP1, SYNE1, PLS1	1093	79	20495	2.61092	1	0.940788	0.937776
INTERPRO	IPR001715:Calponin homology domain	11	0.998185	0.0136238	HOOK1, LIMCH1, SPECC1L, MICAL3, DMD, NAV2, IQGAP2, UTRN, EHBP1, SYNE1, PLS1	1058	81	19116	2.45369	1	0.448104	0.441292
SMART	SM00033:CH	10	0.907441	0.032136	LIMCH1, SPECC1L, MICAL3, DMD, NAV2, IQGAP2, UTRN, EHBP1, SYNE1, PLS1	698	66	10337	2.24386	0.999987	0.823022	0.82063
UP_SEQ_FEATURE	REPEAT:Spectrin 21	3	0.272232	0.0368625	DMD, UTRN, SYNE1	1093	6	20495	9.37557	1	1	0.996998
UP_SEQ_FEATURE	REPEAT:Spectrin 22	3	0.272232	0.0368625	DMD, UTRN, SYNE1	1093	6	20495	9.37557	1	1	0.996998
INTERPRO	IPR002017:Spectrin repeat	5	0.453721	0.0408126	AKAP6, DMD, CCDC141, UTRN, SYNE1	1058	24	19116	3.76418	1	0.949992	0.935551
UP_SEQ_FEATURE	REPEAT:Spectrin 1	5	0.453721	0.0470476	SESTD1, AKAP6, DMD, UTRN, SYNE1	1093	26	20495	3.60599	1	1	0.996998
UP_SEQ_FEATURE	REPEAT:Spectrin 2	5	0.453721	0.0470476	SESTD1, AKAP6, DMD, UTRN, SYNE1	1093	26	20495	3.60599	1	1	0.996998
UP_SEQ_FEATURE	REPEAT:Spectrin 18	3	0.272232	0.0641145	DMD, UTRN, SYNE1	1093	8	20495	7.03168	1	1	0.996998
UP_SEQ_FEATURE	REPEAT:Spectrin 19	3	0.272232	0.0641145	DMD, UTRN, SYNE1	1093	8	20495	7.03168	1	1	0.996998
UP_SEQ_FEATURE	REPEAT:Spectrin 20	3	0.272232	0.0641145	DMD, UTRN, SYNE1	1093	8	20495	7.03168	1	1	0.996998
UP_SEQ_FEATURE	REPEAT:Spectrin 3	4	0.362976	0.109483	SESTD1, DMD, UTRN, SYNE1	1093	22	20495	3.4093	1	1	0.996998
UP_SEQ_FEATURE	REPEAT:Spectrin 15	3	0.272232	0.131479	DMD, UTRN, SYNE1	1093	12	20495	4.68779	1	1	0.996998
UP_SEQ_FEATURE	REPEAT:Spectrin 16	3	0.272232	0.131479	DMD, UTRN, SYNE1	1093	12	20495	4.68779	1	1	0.996998
UP_SEQ_FEATURE	REPEAT:Spectrin 17	3	0.272232	0.131479	DMD, UTRN, SYNE1	1093	12	20495	4.68779	1	1	0.996998
INTERPRO	IPR001589:Actinin-type, actin-binding, conserved site	4	0.362976	0.131484	DMD, UTRN, SYNE1, PLS1	1058	23	19116	3.14227	1	1	0.98545
UP_SEQ_FEATURE	REPEAT:Spectrin 10	3	0.272232	0.150134	DMD, UTRN, SYNE1	1093	13	20495	4.32719	1	1	0.996998
UP_SEQ_FEATURE	REPEAT:Spectrin 11	3	0.272232	0.150134	DMD, UTRN, SYNE1	1093	13	20495	4.32719	1	1	0.996998
UP_SEQ_FEATURE	REPEAT:Spectrin 12	3	0.272232	0.150134	DMD, UTRN, SYNE1	1093	13	20495	4.32719	1	1	0.996998
UP_SEQ_FEATURE	REPEAT:Spectrin 13	3	0.272232	0.150134	DMD, UTRN, SYNE1	1093	13	20495	4.32719	1	1	0.996998
UP_SEQ_FEATURE	REPEAT:Spectrin 14	3	0.272232	0.150134	DMD, UTRN, SYNE1	1093	13	20495	4.32719	1	1	0.996998
UP_SEQ_FEATURE	REPEAT:Spectrin 7	3	0.272232	0.169268	DMD, UTRN, SYNE1	1093	14	20495	4.0181	1	1	0.996998
UP_SEQ_FEATURE	REPEAT:Spectrin 8	3	0.272232	0.169268	DMD, UTRN, SYNE1	1093	14	20495	4.0181	1	1	0.996998
UP_SEQ_FEATURE	REPEAT:Spectrin 9	3	0.272232	0.169268	DMD, UTRN, SYNE1	1093	14	20495	4.0181	1	1	0.996998
UP_SEQ_FEATURE	DOMAIN:Calponin-homology (CH) 1	4	0.362976	0.171897	DMD, UTRN, SYNE1, PLS1	1093	27	20495	2.77795	1	1	0.996998
UP_SEQ_FEATURE	DOMAIN:Calponin-homology (CH) 2	4	0.362976	0.171897	DMD, UTRN, SYNE1, PLS1	1093	27	20495	2.77795	1	1	0.996998
UP_SEQ_FEATURE	REPEAT:Spectrin 5	3	0.272232	0.188777	DMD, UTRN, SYNE1	1093	15	20495	3.75023	1	1	0.996998
UP_SEQ_FEATURE	REPEAT:Spectrin 6	3	0.272232	0.188777	DMD, UTRN, SYNE1	1093	15	20495	3.75023	1	1	0.996998
INTERPRO	IPR018159:Spectrin/alpha-actinin	4	0.362976	0.214417	AKAP6, DMD, UTRN, SYNE1	1058	29	19116	2.49215	1	1	0.98545
UP_SEQ_FEATURE	REGION:Actin-binding	6	0.544465	0.244262	MYO5A, DMD, MYRIP, UTRN, MYO1F, SYNE1	1093	63	20495	1.78582	1	1	0.996998
SMART	SM00150:SPEC	4	0.362976	0.310669	AKAP6, DMD, UTRN, SYNE1	698	29	10337	2.04268	1	1	1
UP_SEQ_FEATURE	REPEAT:Spectrin 4	3	0.272232	0.328978	DMD, UTRN, SYNE1	1093	22	20495	2.55697	1	1	0.996998
Annotation Cluster 65	Enrichment Score: 0.9966974412325003
Category	Term	Count	%	PValue	Genes	List Total	Pop Hits	Pop Total	Fold Enrichment	Bonferroni	Benjamini	FDR
UP_SEQ_FEATURE	DOMAIN:W2	3	0.272232	0.0498113	BZW2, BZW1, EIF4G2	1093	7	20495	8.0362	1	1	0.996998
INTERPRO	IPR003307:W2 domain	3	0.272232	0.0532805	BZW2, BZW1, EIF4G2	1058	7	19116	7.74345	1	1	0.98545
SMART	SM00515:eIF5C	3	0.272232	0.0760162	BZW2, BZW1, EIF4G2	698	7	10337	6.34691	1	1	1
INTERPRO	IPR016021:MIF4-like, type 1/2/3	3	0.272232	0.220572	BZW2, BZW1, EIF4G2	1058	16	19116	3.38776	1	1	0.98545
GOTERM_BP_DIRECT	GO:0006446~regulation of translational initiation	4	0.362976	0.233432	CSDE1, BZW2, BZW1, EIF4G2	1041	31	19256	2.38679	1	1	0.995313
Annotation Cluster 66	Enrichment Score: 0.9866368396855102
Category	Term	Count	%	PValue	Genes	List Total	Pop Hits	Pop Total	Fold Enrichment	Bonferroni	Benjamini	FDR
GOTERM_BP_DIRECT	GO:0010634~positive regulation of epithelial cell migration	6	0.544465	0.0573085	EPB41L5, IRS2, RREB1, CLASP1, RAB11A, CLASP2	1041	39	19256	2.84578	1	1	0.995313
GOTERM_BP_DIRECT	GO:0090307~mitotic spindle assembly	6	0.544465	0.0683943	STAG2, KIF2A, SMC1A, CLASP1, RAB11A, CLASP2	1041	41	19256	2.70697	1	1	0.995313
GOTERM_CC_DIRECT	GO:0005828~kinetochore microtubule	3	0.272232	0.279802	CLASP1, RAB11A, CLASP2	1067	20	20472	2.87798	1	1	0.953058
Annotation Cluster 67	Enrichment Score: 0.9723097562539514
Category	Term	Count	%	PValue	Genes	List Total	Pop Hits	Pop Total	Fold Enrichment	Bonferroni	Benjamini	FDR
KEGG_PATHWAY	hsa04660:T cell receptor signaling pathway	13	1.17967	0.0241892	NFATC2, PIK3R3, PIK3R1, RASGRP1, MAPK9, DLG1, CD4, NRAS, MAPK8, GRB2, MAP3K8, MAP3K7, LAT	499	104	8156	2.04309	0.999507	0.208968	0.186794
KEGG_PATHWAY	hsa05135:Yersinia infection	14	1.27042	0.074759	ACTR2, PXN, NFATC2, PIK3R3, PIK3R1, MAPK9, CD4, MAPK8, TRAF6, PTK2B, ELMO2, MAP3K7, CRK, LAT	499	137	8156	1.67026	1	0.369048	0.329889
KEGG_PATHWAY	hsa04658:Th1 and Th2 cell differentiation	6	0.544465	0.669555	MAPK9, CD4, MAPK8, NFATC2, RBPJ, LAT	499	92	8156	1.06596	1	1	0.896774
Annotation Cluster 68	Enrichment Score: 0.9720856907446298
Category	Term	Count	%	PValue	Genes	List Total	Pop Hits	Pop Total	Fold Enrichment	Bonferroni	Benjamini	FDR
UP_SEQ_FEATURE	DOMAIN:Fibrillar collagen NC1	5	0.453721	0.00195586	COL3A1, COL1A2, COL24A1, COL11A1, COL5A2	1093	11	20495	8.52325	0.999944	0.36198	0.360821
INTERPRO	IPR000885:Fibrillar collagen, C-terminal	5	0.453721	0.00224211	COL3A1, COL1A2, COL24A1, COL11A1, COL5A2	1058	11	19116	8.21275	0.966497	0.128613	0.126658
SMART	SM00038:COLFI	5	0.453721	0.00461245	COL3A1, COL1A2, COL24A1, COL11A1, COL5A2	698	11	10337	6.73157	0.796146	0.276666	0.275862
UP_SEQ_FEATURE	PROPEP:C-terminal propeptide	4	0.362976	0.00690173	COL3A1, COL1A2, COL11A1, COL5A2	1093	8	20495	9.37557	1	0.766398	0.763944
GOTERM_BP_DIRECT	GO:0071230~cellular response to amino acid stimulus	9	0.816697	0.0135375	COL3A1, CPEB1, SOCS1, COL1A2, COL5A2, HNRNPD, COL4A6, NSMF, CPEB3	1041	59	19256	2.82167	1	0.746205	0.742533
UP_SEQ_FEATURE	PROPEP:N-terminal propeptide	3	0.272232	0.0368625	COL3A1, COL1A2, COL11A1	1093	6	20495	9.37557	1	1	0.996998
GOTERM_MF_DIRECT	GO:0030020~extracellular matrix structural constituent conferring tensile strength	6	0.544465	0.0762103	COL3A1, COL1A2, COL24A1, COL11A1, COL5A2, COL4A6	1050	41	18811	2.62174	1	0.794666	0.772495
GOTERM_BP_DIRECT	GO:0030198~extracellular matrix organization	14	1.27042	0.11086	COL24A1, HPSE2, COL11A1, NPNT, THSD4, ADAMTS15, COL3A1, COL1A2, COL5A2, COL4A6, NPHP3, SLC39A8, ADAMTS8, IMPG2	1041	165	19256	1.56949	1	1	0.995313
GOTERM_CC_DIRECT	GO:0031012~extracellular matrix	19	1.72414	0.131157	COL24A1, HPSE2, COL11A1, THSD4, DCN, VEGFA, TGFBR3, ADAMTS15, COL3A1, VCAN, COL1A2, COL5A2, SPOCK3, COL4A6, LRIG3, LRIG2, HPSE, ADAMTS8, IMPG2	1067	259	20472	1.4075	1	0.824414	0.784599
GOTERM_MF_DIRECT	GO:0005201~extracellular matrix structural constituent	11	0.998185	0.24126	COL3A1, CD4, FRAS1, COL1A2, COL24A1, COL11A1, COL5A2, COL4A6, NPNT, THSD4, IMPG2	1050	138	18811	1.42803	1	1	0.972949
UP_SEQ_FEATURE	REGION:Triple-helical region	3	0.272232	0.34877	COL3A1, COL11A1, COL4A6	1093	23	20495	2.4458	1	1	0.996998
UP_KW_DISEASE	KW-0248~Ehlers-Danlos syndrome	3	0.272232	0.355768	COL3A1, COL1A2, COL5A2	323	17	4408	2.4083	1	1	1
GOTERM_BP_DIRECT	GO:0030199~collagen fibril organization	5	0.453721	0.408011	COL3A1, COL1A2, COL11A1, COL5A2, TGFBR1	1041	60	19256	1.54147	1	1	0.995313
UP_SEQ_FEATURE	METAL:Calcium; via carbonyl oxygen	7	0.635209	0.471495	ACER2, COL3A1, COL1A2, CLEC4M, COL11A1, COL5A2, PLA2G3	1093	103	20495	1.27435	1	1	0.996998
INTERPRO	IPR008160:Collagen triple helix repeat	6	0.544465	0.488146	COL3A1, COL1A2, COL24A1, COL11A1, COL5A2, COL4A6	1058	83	19116	1.30612	1	1	0.98545
GOTERM_CC_DIRECT	GO:0005581~collagen trimer	6	0.544465	0.52619	COL3A1, COL1A2, COL24A1, COL11A1, COL5A2, COL4A6	1067	92	20472	1.25129	1	1	0.953058
UP_KW_DOMAIN	KW-0176~Collagen	6	0.544465	0.62499	COL3A1, COL1A2, COL24A1, COL11A1, COL5A2, COL4A6	832	96	14922	1.12094	1	0.972207	0.83332
UP_KW_CELLULAR_COMPONENT	KW-0272~Extracellular matrix	15	1.36116	0.684864	COL24A1, HPSE2, COL11A1, NPNT, THSD4, DCN, ADAMTS15, COL3A1, VCAN, COL1A2, COL5A2, SPOCK3, COL4A6, ADAMTS8, IMPG2	989	274	17543	0.971065	1	1	1
KEGG_PATHWAY	hsa04974:Protein digestion and absorption	6	0.544465	0.762227	COL3A1, COL1A2, COL24A1, COL11A1, COL5A2, COL4A6	499	103	8156	0.952118	1	1	0.896774
UP_KW_PTM	KW-0379~Hydroxylation	8	0.725953	0.970744	COL3A1, PPP1R12A, COL1A2, COL11A1, COL5A2, COL4A6, MASP1, ADRB2	884	200	14097	0.637873	1	1	0.970744
Annotation Cluster 69	Enrichment Score: 0.9676051555535604
Category	Term	Count	%	PValue	Genes	List Total	Pop Hits	Pop Total	Fold Enrichment	Bonferroni	Benjamini	FDR
INTERPRO	IPR008145:Guanylate kinase/L-type calcium channel	5	0.453721	0.0526756	MPP1, MPP2, DLG1, CACNB4, CASK	1058	26	19116	3.47463	1	1	0.98545
INTERPRO	IPR020590:Guanylate kinase, conserved site	4	0.362976	0.0550644	MPP1, MPP2, DLG1, CASK	1058	16	19116	4.51701	1	1	0.98545
GOTERM_BP_DIRECT	GO:0046710~GDP metabolic process	3	0.272232	0.0815001	MPP1, DLG1, CASK	1041	9	19256	6.16587	1	1	0.995313
GOTERM_MF_DIRECT	GO:0004385~guanylate kinase activity	3	0.272232	0.0861738	MPP1, DLG1, CASK	1050	9	18811	5.97175	1	0.844798	0.821229
SMART	SM00072:GuKc	5	0.453721	0.0941261	MPP1, MPP2, DLG1, CACNB4, CASK	698	26	10337	2.84797	1	1	1
GOTERM_BP_DIRECT	GO:0046037~GMP metabolic process	3	0.272232	0.116031	MPP1, DLG1, CASK	1041	11	19256	5.0448	1	1	0.995313
INTERPRO	IPR008144:Guanylate kinase	4	0.362976	0.131484	MPP1, MPP2, DLG1, CASK	1058	23	19116	3.14227	1	1	0.98545
UP_SEQ_FEATURE	DOMAIN:Guanylate kinase-like	4	0.362976	0.133287	MPP1, MPP2, DLG1, CASK	1093	24	20495	3.12519	1	1	0.996998
UP_SEQ_FEATURE	DOMAIN:L27	3	0.272232	0.169268	MPP2, DLG1, CASK	1093	14	20495	4.0181	1	1	0.996998
INTERPRO	IPR004172:L27	3	0.272232	0.179445	MPP2, DLG1, CASK	1058	14	19116	3.87173	1	1	0.98545
SMART	SM00569:L27	3	0.272232	0.191813	MPP2, DLG1, CASK	698	12	10337	3.70236	1	1	1
Annotation Cluster 70	Enrichment Score: 0.9628523164227343
Category	Term	Count	%	PValue	Genes	List Total	Pop Hits	Pop Total	Fold Enrichment	Bonferroni	Benjamini	FDR
UP_KW_DOMAIN	KW-0440~LIM domain	9	0.816697	0.0494753	LMX1A, LIMCH1, LIMK2, LMO3, PXN, MICAL3, FHL2, PDLIM5, LIMD2	832	73	14922	2.21118	0.758468	0.230885	0.197901
INTERPRO	IPR001781:Zinc finger, LIM-type	9	0.816697	0.0546761	LMX1A, LIMCH1, LIMK2, LMO3, PXN, MICAL3, FHL2, PDLIM5, LIMD2	1058	75	19116	2.16817	1	1	0.98545
UP_SEQ_FEATURE	DOMAIN:LIM zinc-binding	8	0.725953	0.0785063	LIMCH1, LIMK2, LMO3, PXN, MICAL3, FHL2, PDLIM5, LIMD2	1093	70	20495	2.14299	1	1	0.996998
SMART	SM00132:LIM	9	0.816697	0.11719	LMX1A, LIMCH1, LIMK2, LMO3, PXN, MICAL3, FHL2, PDLIM5, LIMD2	698	73	10337	1.82582	1	1	1
UP_SEQ_FEATURE	DOMAIN:LIM zinc-binding 1	6	0.544465	0.134072	LMX1A, LIMK2, LMO3, PXN, FHL2, PDLIM5	1093	51	20495	2.20602	1	1	0.996998
UP_SEQ_FEATURE	DOMAIN:LIM zinc-binding 2	6	0.544465	0.134072	LMX1A, LIMK2, LMO3, PXN, FHL2, PDLIM5	1093	51	20495	2.20602	1	1	0.996998
UP_SEQ_FEATURE	DOMAIN:LIM zinc-binding 3	3	0.272232	0.406797	PXN, FHL2, PDLIM5	1093	26	20495	2.16359	1	1	0.996998
Annotation Cluster 71	Enrichment Score: 0.9487568909762735
Category	Term	Count	%	PValue	Genes	List Total	Pop Hits	Pop Total	Fold Enrichment	Bonferroni	Benjamini	FDR
INTERPRO	IPR017930:Myb domain	6	0.544465	0.0173959	SMARCC1, NCOR1, MIER3, MYB, MIER1, RCOR3	1058	28	19116	3.87173	1	0.537143	0.528978
INTERPRO	IPR017884:SANT domain	5	0.453721	0.059236	SMARCC1, NCOR1, MIER3, MIER1, RCOR3	1058	27	19116	3.34594	1	1	0.98545
UP_SEQ_FEATURE	DOMAIN:SANT	5	0.453721	0.0593136	SMARCC1, NCOR1, MIER3, MIER1, RCOR3	1093	28	20495	3.34842	1	1	0.996998
INTERPRO	IPR001005:SANT/Myb domain	6	0.544465	0.132649	SMARCC1, NCOR1, MIER3, MYB, MIER1, RCOR3	1058	49	19116	2.21241	1	1	0.98545
UP_SEQ_FEATURE	DOMAIN:ELM2	3	0.272232	0.150134	MIER3, MIER1, RCOR3	1093	13	20495	4.32719	1	1	0.996998
INTERPRO	IPR000949:ELM2 domain	3	0.272232	0.159358	MIER3, MIER1, RCOR3	1058	13	19116	4.16955	1	1	0.98545
SMART	SM00717:SANT	6	0.544465	0.161331	SMARCC1, NCOR1, MIER3, MYB, MIER1, RCOR3	698	43	10337	2.06644	1	1	1
SMART	SM01189:SM01189	3	0.272232	0.217137	MIER3, MIER1, RCOR3	698	13	10337	3.41757	1	1	1
UP_SEQ_FEATURE	DOMAIN:Myb-like	3	0.272232	0.425589	SMARCC1, NCOR1, MYB	1093	27	20495	2.08346	1	1	0.996998
Annotation Cluster 72	Enrichment Score: 0.947746425554932
Category	Term	Count	%	PValue	Genes	List Total	Pop Hits	Pop Total	Fold Enrichment	Bonferroni	Benjamini	FDR
INTERPRO	IPR015153:EF-hand domain, type 1	3	0.272232	0.0394825	DTNA, DMD, UTRN	1058	6	19116	9.03403	1	0.93339	0.919201
INTERPRO	IPR015154:EF-hand domain, type 2	3	0.272232	0.0394825	DTNA, DMD, UTRN	1058	6	19116	9.03403	1	0.93339	0.919201
INTERPRO	IPR000433:Zinc finger, ZZ-type	4	0.362976	0.0739954	DTNA, DMD, UTRN, MIB1	1058	18	19116	4.01512	1	1	0.98545
SMART	SM00291:ZnF_ZZ	4	0.362976	0.088647	DTNA, DMD, UTRN, MIB1	698	16	10337	3.70236	1	1	1
UP_SEQ_FEATURE	DOMAIN:ZZ-type	3	0.272232	0.131479	DTNA, DMD, UTRN	1093	12	20495	4.68779	1	1	0.996998
GOTERM_CC_DIRECT	GO:0042383~sarcolemma	9	0.816697	0.187439	DLG1, DTNA, SSPN, DAG1, DMD, ANK3, NOS1, OPRM1, UTRN	1067	106	20472	1.62904	1	0.97553	0.928417
UP_KW_DISEASE	KW-0122~Cardiomyopathy	5	0.453721	0.921253	DTNA, PPCS, EYA4, DMD, MIB1	323	94	4408	0.725907	1	1	1
Annotation Cluster 73	Enrichment Score: 0.9300312397906902
Category	Term	Count	%	PValue	Genes	List Total	Pop Hits	Pop Total	Fold Enrichment	Bonferroni	Benjamini	FDR
INTERPRO	IPR000222:Protein phosphatase 2C, manganese/magnesium aspartate binding site	4	0.362976	0.025477	PDP1, PPM1A, PPM1B, PDP2	1058	12	19116	6.02268	1	0.70085	0.690196
UP_SEQ_FEATURE	DOMAIN:PPM-type phosphatase	5	0.453721	0.0315754	PDP1, PHLPP2, PPM1A, PPM1B, PDP2	1093	23	20495	4.07634	1	1	0.996998
INTERPRO	IPR001932:Protein phosphatase 2C (PP2C)-like	5	0.453721	0.0355148	PDP1, PHLPP2, PPM1A, PPM1B, PDP2	1058	23	19116	3.92784	1	0.880883	0.867492
SMART	SM00332:PP2Cc	5	0.453721	0.0489682	PDP1, PHLPP2, PPM1A, PPM1B, PDP2	698	21	10337	3.52606	1	0.990886	0.988006
UP_SEQ_FEATURE	METAL:Manganese 1; via carbonyl oxygen	4	0.362976	0.0586741	PHLPP2, PPM1A, PPM1B, PDP2	1093	17	20495	4.41203	1	1	0.996998
UP_KW_MOLECULAR_FUNCTION	KW-0904~Protein phosphatase	14	1.27042	0.0646052	PHLPP2, PTPRR, EYA1, PTPRO, EYA4, CDC25A, PTPDC1, DUSP22, PDP1, PTPRD, PPM1A, PPM1B, PDP2, PTPN3	711	134	11655	1.71264	0.996797	0.405767	0.377458
GOTERM_MF_DIRECT	GO:0030145~manganese ion binding	7	0.635209	0.177716	PPM1A, ARG2, EXTL2, PPM1B, DYRK2, GALNT1, ABL2	1050	68	18811	1.84422	1	1	0.972949
UP_SEQ_FEATURE	METAL:Manganese 1	5	0.453721	0.263812	PHLPP2, PPM1A, ARG2, PPM1B, PDP2	1093	49	20495	1.91338	1	1	0.996998
UP_SEQ_FEATURE	METAL:Manganese 2	5	0.453721	0.263812	PHLPP2, PPM1A, ARG2, PPM1B, PDP2	1093	49	20495	1.91338	1	1	0.996998
GOTERM_BP_DIRECT	GO:0035970~peptidyl-threonine dephosphorylation	3	0.272232	0.39431	PDP1, PPM1A, PPM1B	1041	25	19256	2.21971	1	1	0.995313
GOTERM_MF_DIRECT	GO:0004722~protein serine/threonine phosphatase activity	5	0.453721	0.432046	PDP1, PHLPP2, PPM1A, PPM1B, PDP2	1050	60	18811	1.49294	1	1	0.972949
GOTERM_MF_DIRECT	GO:0017018~myosin phosphatase activity	5	0.453721	0.618594	PHLPP2, DUSP22, PPM1A, PPM1B, EYA1	1050	76	18811	1.17863	1	1	0.972949
Annotation Cluster 74	Enrichment Score: 0.853039718577696
Category	Term	Count	%	PValue	Genes	List Total	Pop Hits	Pop Total	Fold Enrichment	Bonferroni	Benjamini	FDR
UP_SEQ_FEATURE	DOMAIN:F-box	8	0.725953	0.0882654	FBXL20, FBXW7, CCNF, BTRC, FBXO21, FBXO32, FBXO11, FBXL12	1093	72	20495	2.08346	1	1	0.996998
SMART	SM00256:FBOX	6	0.544465	0.119407	FBXL20, FBXW7, CCNF, BTRC, FBXO11, FBXL12	698	39	10337	2.27838	1	1	1
GOTERM_BP_DIRECT	GO:0031146~SCF-dependent proteasomal ubiquitin-dependent protein catabolic process	6	0.544465	0.131433	FBXL20, FBXW7, CCNF, CUL2, BTRC, FBXL12	1041	50	19256	2.21971	1	1	0.995313
GOTERM_CC_DIRECT	GO:0019005~SCF ubiquitin ligase complex	7	0.635209	0.135175	FBXL20, FBXW7, CCNF, CUL2, BTRC, FBXO32, FBXL12	1067	67	20472	2.00456	1	0.834767	0.794451
INTERPRO	IPR001810:F-box domain, cyclin-like	6	0.544465	0.289987	FBXL20, FBXW7, CCNF, BTRC, FBXO11, FBXL12	1058	65	19116	1.66782	1	1	0.98545
Annotation Cluster 75	Enrichment Score: 0.8377770326017697
Category	Term	Count	%	PValue	Genes	List Total	Pop Hits	Pop Total	Fold Enrichment	Bonferroni	Benjamini	FDR
UP_SEQ_FEATURE	DOMAIN:IRS-type PTB	3	0.272232	0.131479	DOK3, FRS2, IRS2	1093	12	20495	4.68779	1	1	0.996998
INTERPRO	IPR002404:Insulin receptor substrate-1, PTB	3	0.272232	0.139731	DOK3, FRS2, IRS2	1058	12	19116	4.51701	1	1	0.98545
SMART	SM00310:PTBI	3	0.272232	0.166923	DOK3, FRS2, IRS2	698	11	10337	4.03894	1	1	1
Annotation Cluster 76	Enrichment Score: 0.8230293401296563
Category	Term	Count	%	PValue	Genes	List Total	Pop Hits	Pop Total	Fold Enrichment	Bonferroni	Benjamini	FDR
BIOCARTA	h_fasPathway:FAS signaling pathway ( CD95 )	7	0.635209	0.0529183	CASP7, MAPK8, MAP3K1, CASP3, FAS, FASLG, MAP3K7	142	32	1623	2.50022	0.999996	1	1
BIOCARTA	h_hivnefPathway:HIV-I Nef: negative effector of Fas and TNF	9	0.816697	0.153224	CASP7, MAPK8, MAP3K1, APAF1, RASA1, CASP3, FAS, FASLG, TNFRSF1B	142	61	1623	1.68633	1	1	1
BBID	72.IAP_interaction_with_cell_death_pathways	4	0.362976	0.18298	CASP7, CASP3, FAS, TNFRSF1B	40	15	388	2.58667	0.999998	1	1
BBID	46.P13K_PTEN	3	0.272232	0.343989	CASP7, CASP3, FAS	40	12	388	2.425	1	1	1
Annotation Cluster 77	Enrichment Score: 0.8217076719056384
Category	Term	Count	%	PValue	Genes	List Total	Pop Hits	Pop Total	Fold Enrichment	Bonferroni	Benjamini	FDR
UP_SEQ_FEATURE	REGION:Leucine-zipper	15	1.36116	0.00406345	API5, BACH1, SREBF2, FOXP2, BACH2, FOXP1, TEF, MYB, CREBRF, E2F2, E2F5, E2F6, PRKG1, NFE2L2, CREB5	1093	118	20495	2.38362	1	0.580145	0.578287
INTERPRO	IPR004826:Basic leucine zipper domain, Maf-type	3	0.272232	0.159358	BACH1, BACH2, NFE2L2	1058	13	19116	4.16955	1	1	0.98545
UP_SEQ_FEATURE	DOMAIN:bZIP	6	0.544465	0.168037	TEF, CREBRF, BACH1, BACH2, CREB5, NFE2L2	1093	55	20495	2.04558	1	1	0.996998
UP_SEQ_FEATURE	REGION:Basic motif	6	0.544465	0.168037	TEF, CREBRF, BACH1, BACH2, CREB5, NFE2L2	1093	55	20495	2.04558	1	1	0.996998
INTERPRO	IPR004827:Basic-leucine zipper domain	6	0.544465	0.196388	TEF, CREBRF, BACH1, BACH2, CREB5, NFE2L2	1058	56	19116	1.93586	1	1	0.98545
INTERPRO	IPR008917:Eukaryotic transcription factor, Skn-1-like, DNA-binding	3	0.272232	0.241421	BACH1, BACH2, NFE2L2	1058	17	19116	3.18848	1	1	0.98545
SMART	SM00338:BRLZ	5	0.453721	0.48373	TEF, BACH1, BACH2, CREB5, NFE2L2	698	53	10337	1.39712	1	1	1
UP_SEQ_FEATURE	DOMAIN:BZIP	3	0.272232	0.636457	BACH1, BACH2, NFE2L2	1093	40	20495	1.40634	1	1	0.996998
Annotation Cluster 78	Enrichment Score: 0.8094161525652245
Category	Term	Count	%	PValue	Genes	List Total	Pop Hits	Pop Total	Fold Enrichment	Bonferroni	Benjamini	FDR
GOTERM_MF_DIRECT	GO:0008568~microtubule-severing ATPase activity	3	0.272232	0.069529	KATNAL1, FIGNL2, FIGN	1050	8	18811	6.71821	1	0.759521	0.738331
GOTERM_BP_DIRECT	GO:0031122~cytoplasmic microtubule organization	6	0.544465	0.165629	KATNAL1, HOOK1, KATNBL1, FIGNL2, FIGN, MAPT	1041	54	19256	2.05529	1	1	0.995313
INTERPRO	IPR003959:ATPase, AAA-type, core	5	0.453721	0.323929	KATNAL1, RFC1, NVL, FIGNL2, FIGN	1058	52	19116	1.73731	1	1	0.98545
Annotation Cluster 79	Enrichment Score: 0.803539819532321
Category	Term	Count	%	PValue	Genes	List Total	Pop Hits	Pop Total	Fold Enrichment	Bonferroni	Benjamini	FDR
UP_SEQ_FEATURE	DOMAIN:C2H2-type	50	4.53721	0.00014078	ZNF133, ZNF493, ZBTB20, ZNF280D, EEA1, SALL1, ZSCAN31, POGZ, DZIP1L, DPF2, ZNF644, ZNF566, ZNF322, ZNF10, ZFP91, ZHX1, ZEB2, ZNF516, ZNF559, ZNF780A, ZNF710, CREB5, ZNF595, ZNF275, ZNF274, ZBTB5, PRDM10, ZBTB4, ZKSCAN8, ZNF302, ZNF268, RREB1, ZNF345, ZKSCAN1, ZNF266, ZNF286A, ZBTB17, ZFHX3, BCL11B, ZNF260, ZBTB10, ZFHX4, KLF7, KLF6, REST, WT1, KLF9, ZNF138, ZNF655, ZNF652	1093	532	20495	1.76233	0.505163	0.0633091	0.0631064
UP_SEQ_FEATURE	ZN_FING:C2H2-type 2	51	4.62795	0.00341776	ZNF512B, ZNF133, ZNF493, ZBTB20, ZNF280D, SALL1, ZSCAN31, POGZ, ZNF644, ZNF566, ZNF322, ZNF362, ZNF10, ZFP91, ZHX1, HIC2, ZEB2, ZNF516, ZNF879, ZNF780A, ZNF710, ZNF595, ZNF275, ZNF274, ZNF273, PRDM10, ZBTB4, RNF138, ZKSCAN8, PLAGL2, ZNF302, ZNF268, RREB1, ZNF345, ZKSCAN1, ZNF286A, ZBTB17, ZNF583, ZFHX3, BCL11B, ZNF260, SNAI3, ZBTB10, ZFHX4, KLF7, KLF6, REST, WT1, KLF9, ZNF655, ZBTB8B	1093	631	20495	1.51554	1	0.50231	0.500701
UP_SEQ_FEATURE	ZN_FING:C2H2-type 1	45	4.08348	0.00644958	ZNF133, ZNF595, ZNF275, ZNF274, ZBTB20, ZBTB5, PRDM10, ZNF280D, ZSCAN31, RNF138, ZKSCAN8, PLAGL2, ZNF644, ZNF302, RREB1, ZNF268, ZNF345, ZKSCAN1, ZNF286A, ZBTB39, ZBTB17, ZNF583, ZNF362, BCL11B, ZNF260, SNAI3, ZBTB10, ZFP91, ZFHX4, ZHX1, HIC2, KLF7, REST, KLF6, ZEB2, WT1, KLF9, ZNF879, ZNF516, ZNF138, ZNF780A, ZNF655, ZNF710, ZBTB8B, ZNF652	1093	559	20495	1.50948	1	0.766398	0.763944
UP_SEQ_FEATURE	ZN_FING:C2H2-type 5	45	4.08348	0.00895964	ZNF512B, ZNF133, ZNF595, ZNF275, ZNF274, ZNF493, ZNF273, ZBTB20, PRDM10, ZBTB4, ZNF280D, SALL1, ZSCAN31, ZKSCAN8, POGZ, PLAGL2, ZNF644, ZNF302, ZNF566, RREB1, ZNF268, ZNF345, ZNF322, ZKSCAN1, ZNF266, ZNF286A, ZBTB39, ZBTB17, ZNF583, ZFHX3, ZNF362, BCL11B, ZNF260, ZNF10, ZFP91, ZFHX4, HIC2, REST, ZNF879, ZNF516, ZNF559, ZNF780A, ZNF655, ZNF710, ZNF652	1093	570	20495	1.48035	1	0.940788	0.937776
INTERPRO	IPR013087:Zinc finger C2H2-type/integrase DNA-binding domain	62	5.62613	0.0099352	ZNF512B, ZNF133, ZNF493, ZBTB20, ZNF280D, EEA1, SALL1, ZSCAN31, POGZ, DZIP1L, DPF2, ZNF644, ZNF566, ZNF322, ZBTB39, ZNF362, ZNF10, ZFP91, YOD1, ZHX1, HIC2, ZEB2, ZNF516, ZNF879, ZNF559, ZNF780A, ZNF710, CREB5, ZNF595, ZNF275, ZNF274, ZNF273, ZBTB5, PRDM10, ZBTB4, ZKSCAN8, PLAGL2, ZNF302, ZNF268, RREB1, ZNF345, ZKSCAN1, ZNF266, ZNF286A, ZBTB17, ZNF583, ZFHX3, BCL11B, ZNF260, SNAI3, ZBTB10, SORBS2,…	1058	814	19116	1.37619	1	0.361116	0.355627
UP_SEQ_FEATURE	ZN_FING:C2H2-type 3	48	4.35572	0.0227221	ZNF512B, ZNF133, ZNF595, ZNF275, ZNF274, ZNF493, ZNF273, ZBTB20, PRDM10, ZBTB4, SALL1, ZSCAN31, ZKSCAN8, POGZ, PLAGL2, ZNF644, ZNF302, ZNF566, RREB1, ZNF268, ZNF345, ZNF322, ZKSCAN1, ZNF266, ZNF286A, ZBTB17, ZNF583, ZFHX3, ZNF362, BCL11B, ZNF260, SNAI3, ZNF10, ZFP91, ZFHX4, HIC2, KLF7, REST, KLF6, ZEB2, WT1, KLF9, ZNF879, ZNF516, ZNF780A, ZNF655, ZNF710, ZNF652	1093	653	20495	1.37834	1	1	0.996998
UP_SEQ_FEATURE	ZN_FING:C2H2-type 4	44	3.99274	0.0341877	ZNF133, ZNF595, ZNF275, ZNF274, ZNF273, ZBTB20, PRDM10, ZBTB4, ZNF280D, SALL1, ZSCAN31, ZKSCAN8, POGZ, PLAGL2, ZNF644, ZNF302, ZNF566, RREB1, ZNF268, ZNF345, ZNF322, ZKSCAN1, ZNF266, ZNF286A, ZBTB39, ZBTB17, ZNF583, ZFHX3, ZNF362, BCL11B, ZNF260, SNAI3, ZNF10, ZFP91, HIC2, REST, WT1, ZNF879, ZNF516, ZNF138, ZNF780A, ZNF655, ZNF710, ZNF652	1093	606	20495	1.36147	1	1	0.996998
UP_SEQ_FEATURE	ZN_FING:C2H2-type 6	38	3.44828	0.0441394	ZNF133, ZNF595, ZNF275, ZNF273, PRDM10, ZBTB4, SALL1, ZSCAN31, ZKSCAN8, POGZ, PLAGL2, ZNF644, ZNF302, ZNF566, RREB1, ZNF268, ZNF345, ZNF322, ZKSCAN1, ZNF266, ZNF286A, ZBTB39, ZBTB17, ZNF583, ZNF362, BCL11B, ZNF260, ZNF10, ZFHX4, REST, ZEB2, ZNF879, ZNF516, ZNF559, ZNF780A, ZNF655, ZNF710, ZNF652	1093	519	20495	1.37292	1	1	0.996998
UP_SEQ_FEATURE	ZN_FING:C2H2-type 7	32	2.90381	0.170844	ZNF512B, ZNF133, ZNF595, ZNF275, ZNF273, PRDM10, SALL1, ZKSCAN8, POGZ, ZNF644, ZNF302, ZNF566, RREB1, ZNF268, ZNF345, ZNF322, ZNF266, ZNF286A, ZBTB39, ZBTB17, ZNF583, ZNF260, ZNF10, ZFHX4, REST, ZEB2, ZNF879, ZNF516, ZNF559, ZNF780A, ZNF710, ZNF652	1093	486	20495	1.23464	1	1	0.996998
SMART	SM00355:ZnF_C2H2	57	5.17241	0.285002	ZNF512B, ZNF133, ZNF493, ZBTB20, ZNF280D, SALL1, ZSCAN31, POGZ, DPF2, ZNF644, ZNF566, ZNF322, ZBTB39, ZNF362, ZNF10, ZFP91, ZHX1, HIC2, ZEB2, ZNF516, ZNF879, ZNF559, ZNF780A, ZNF710, ZNF595, ZNF275, ZNF274, ZNF273, ZBTB5, PRDM10, ZBTB4, ZKSCAN8, PLAGL2, ZNF302, ZNF268, RREB1, ZNF345, ZKSCAN1, ZNF266, ZNF286A, ZBTB17, ZNF583, ZFHX3, BCL11B, ZNF260, SNAI3, ZBTB10, ZFHX4, KLF7, KLF6, REST, WT1, KLF9…	698	769	10337	1.09771	1	1	1
UP_SEQ_FEATURE	ZN_FING:C2H2-type 9	25	2.2686	0.342489	ZNF133, ZNF595, ZNF275, ZNF493, ZNF273, PRDM10, SALL1, ZKSCAN8, POGZ, RREB1, ZNF268, ZNF345, ZNF322, ZNF266, ZNF286A, ZBTB17, ZNF583, ZNF260, ZNF10, ZFHX4, REST, ZNF879, ZNF559, ZNF780A, ZNF710	1093	411	20495	1.14058	1	1	0.996998
UP_SEQ_FEATURE	ZN_FING:C2H2-type 20	4	0.362976	0.389162	ZFHX3, ZNF493, ZFHX4, ZNF268	1093	42	20495	1.78582	1	1	0.996998
UP_SEQ_FEATURE	ZN_FING:C2H2-type 13	14	1.27042	0.41629	ZNF133, ZNF595, ZBTB17, ZFHX3, ZNF493, ZNF260, ZFHX4, ZNF879, ZNF559, ZNF780A, ZNF268, ZNF345, RREB1, ZNF266	1093	224	20495	1.17195	1	1	0.996998
UP_SEQ_FEATURE	ZN_FING:C2H2-type 10	22	1.99637	0.417889	ZNF133, ZNF595, ZNF583, ZNF275, ZBTB17, ZNF273, ZNF493, ZNF260, ZNF10, ZFHX4, PRDM10, SALL1, ZNF879, ZNF516, ZNF559, ZNF780A, ZNF710, ZNF268, ZNF345, RREB1, ZNF286A, ZNF266	1093	369	20495	1.11795	1	1	0.996998
UP_SEQ_FEATURE	ZN_FING:C2H2-type 8	26	2.35935	0.457543	ZNF133, ZNF595, ZNF275, PRDM10, SALL1, ZKSCAN8, POGZ, ZNF566, RREB1, ZNF268, ZNF345, ZNF322, ZNF266, ZNF286A, ZBTB17, ZNF583, ZNF260, ZNF10, ZFHX4, REST, ZNF879, ZNF516, ZNF559, ZNF780A, ZNF710, ZNF652	1093	453	20495	1.07622	1	1	0.996998
UP_SEQ_FEATURE	ZN_FING:C2H2-type 22	3	0.272232	0.49741	ZFHX3, ZNF493, ZNF268	1093	31	20495	1.81463	1	1	0.996998
UP_SEQ_FEATURE	ZN_FING:C2H2-type 21	3	0.272232	0.531107	ZFHX3, ZNF493, ZNF268	1093	33	20495	1.70465	1	1	0.996998
UP_SEQ_FEATURE	ZN_FING:C2H2-type 12	16	1.45191	0.534891	ZNF133, ZNF595, ZNF583, ZBTB17, ZFHX3, ZNF273, ZNF493, ZNF260, ZFHX4, ZNF879, ZNF559, ZNF780A, ZNF268, ZNF345, RREB1, ZNF266	1093	281	20495	1.06768	1	1	0.996998
UP_SEQ_FEATURE	ZN_FING:C2H2-type 17	6	0.544465	0.537082	ZNF595, ZFHX3, ZNF493, ZNF780A, ZFHX4, ZNF268	1093	91	20495	1.23634	1	1	0.996998
UP_SEQ_FEATURE	ZN_FING:C2H2-type 14	10	0.907441	0.577607	ZNF133, ZNF595, ZFHX3, ZNF493, ZNF780A, ZFHX4, ZNF345, ZNF268, RREB1, ZNF266	1093	173	20495	1.08388	1	1	0.996998
UP_SEQ_FEATURE	ZN_FING:C2H2-type 18	5	0.453721	0.602739	ZNF595, ZFHX3, ZNF493, ZFHX4, ZNF268	1093	78	20495	1.202	1	1	0.996998
UP_SEQ_FEATURE	ZN_FING:C2H2-type 11	17	1.54265	0.61961	ZNF133, ZNF595, ZNF583, ZNF275, ZBTB17, ZNF273, ZNF493, ZNF260, ZFHX4, ZNF879, ZNF559, ZNF780A, ZNF710, ZNF268, ZNF345, RREB1, ZNF266	1093	316	20495	1.00876	1	1	0.996998
UP_SEQ_FEATURE	ZN_FING:C2H2-type 16	6	0.544465	0.739846	ZNF595, ZFHX3, ZNF493, ZNF780A, ZFHX4, ZNF268	1093	115	20495	0.978321	1	1	0.996998
UP_SEQ_FEATURE	DOMAIN:KRAB	20	1.81488	0.818832	ZNF133, ZNF595, ZNF583, ZNF274, ZNF273, ZNF493, ZNF10, KRBOX4, ZKSCAN8, ZNF879, ZNF559, ZNF780A, ZNF138, ZNF655, ZNF302, ZNF566, ZNF268, ZKSCAN1, ZNF286A, ZNF266	1093	426	20495	0.880335	1	1	0.996998
UP_SEQ_FEATURE	ZN_FING:C2H2-type 15	7	0.635209	0.821359	ZNF595, ZFHX3, ZNF493, ZNF780A, ZNF345, ZNF268, RREB1	1093	151	20495	0.869258	1	1	0.996998
INTERPRO	IPR001909:Krueppel-associated box	20	1.81488	0.890028	ZNF133, ZNF595, ZNF583, ZNF274, ZNF273, ZNF493, ZNF10, KRBOX4, ZKSCAN8, ZNF879, ZNF559, ZNF780A, ZNF138, ZNF655, ZNF302, ZNF566, ZNF268, ZKSCAN1, ZNF286A, ZNF266	1058	438	19116	0.825025	1	1	0.98545
KEGG_PATHWAY	hsa05168:Herpes simplex virus 1 infection	25	2.2686	0.907072	ZNF133, ZNF595, ZNF275, ZNF273, ITGB3, PIK3R3, FASLG, PIK3R1, CASP3, ZNF302, ZNF566, MAP3K7, ZNF268, ZNF286A, ZNF583, APAF1, STAT2, ZNF10, TSC1, TRAF3, TRAF6, ZNF879, ZNF559, FAS, ZNF780A	499	495	8156	0.825489	1	1	0.907072
SMART	SM00349:KRAB	20	1.81488	0.984805	ZNF133, ZNF595, ZNF583, ZNF274, ZNF273, ZNF493, ZNF10, KRBOX4, ZKSCAN8, ZNF879, ZNF559, ZNF780A, ZNF138, ZNF655, ZNF302, ZNF566, ZNF268, ZKSCAN1, ZNF286A, ZNF266	698	430	10337	0.688812	1	1	1
Annotation Cluster 80	Enrichment Score: 0.8018296521690228
Category	Term	Count	%	PValue	Genes	List Total	Pop Hits	Pop Total	Fold Enrichment	Bonferroni	Benjamini	FDR
INTERPRO	IPR002909:Cell surface receptor IPT/TIG	6	0.544465	0.0297491	NFAT5, PLXND1, NFATC2, CAMTA2, PLXNC1, RBPJ	1058	32	19116	3.38776	1	0.77604	0.764243
SMART	SM00429:IPT	4	0.362976	0.291776	NFAT5, PLXND1, NFATC2, PLXNC1	698	28	10337	2.11564	1	1	1
INTERPRO	IPR014756:Immunoglobulin E-set	8	0.725953	0.452885	ARRDC4, TRIM71, NFAT5, PLXND1, TRIM2, NFATC2, CAMTA2, RBPJ	1058	115	19116	1.25691	1	1	0.98545
Annotation Cluster 81	Enrichment Score: 0.7880483914471869
Category	Term	Count	%	PValue	Genes	List Total	Pop Hits	Pop Total	Fold Enrichment	Bonferroni	Benjamini	FDR
UP_SEQ_FEATURE	DOMAIN:MATH	3	0.272232	0.131479	TRAF3, TRAF6, SPOP	1093	12	20495	4.68779	1	1	0.996998
INTERPRO	IPR002083:MATH	3	0.272232	0.139731	TRAF3, TRAF6, SPOP	1058	12	19116	4.51701	1	1	0.98545
SMART	SM00061:MATH	3	0.272232	0.191813	TRAF3, TRAF6, SPOP	698	12	10337	3.70236	1	1	1
INTERPRO	IPR008974:TRAF-like	3	0.272232	0.199883	TRAF3, TRAF6, SPOP	1058	15	19116	3.61361	1	1	0.98545
Annotation Cluster 82	Enrichment Score: 0.7785737411106184
Category	Term	Count	%	PValue	Genes	List Total	Pop Hits	Pop Total	Fold Enrichment	Bonferroni	Benjamini	FDR
UP_KW_DOMAIN	KW-0103~Bromodomain	6	0.544465	0.0695967	KMT2A, TRIM24, BAZ2B, ZMYND11, BRWD1, BRWD3	832	40	14922	2.69026	0.867323	0.273883	0.234757
INTERPRO	IPR001487:Bromodomain	6	0.544465	0.0870945	KMT2A, TRIM24, BAZ2B, ZMYND11, BRWD1, BRWD3	1058	43	19116	2.52112	1	1	0.98545
SMART	SM00297:BROMO	6	0.544465	0.150338	KMT2A, TRIM24, BAZ2B, ZMYND11, BRWD1, BRWD3	698	42	10337	2.11564	1	1	1
UP_SEQ_FEATURE	DOMAIN:Bromo	4	0.362976	0.330117	TRIM24, BAZ2B, ZMYND11, BRWD1	1093	38	20495	1.9738	1	1	0.996998
INTERPRO	IPR018359:Bromodomain, conserved site	3	0.272232	0.425417	TRIM24, BAZ2B, BRWD1	1058	26	19116	2.08478	1	1	0.98545
Annotation Cluster 83	Enrichment Score: 0.7594666139916959
Category	Term	Count	%	PValue	Genes	List Total	Pop Hits	Pop Total	Fold Enrichment	Bonferroni	Benjamini	FDR
GOTERM_BP_DIRECT	GO:0034089~establishment of meiotic sister chromatid cohesion	3	0.272232	0.0378004	STAG2, RAD21, SMC1A	1041	6	19256	9.2488	1	1	0.995313
GOTERM_CC_DIRECT	GO:0034991~nuclear meiotic cohesin complex	3	0.272232	0.0615344	STAG2, RAD21, SMC1A	1067	8	20472	7.19494	1	0.517013	0.492044
GOTERM_CC_DIRECT	GO:0008278~cohesin complex	3	0.272232	0.144649	STAG2, RAD21, SMC1A	1067	13	20472	4.42765	1	0.834816	0.794498
GOTERM_BP_DIRECT	GO:0007062~sister chromatid cohesion	4	0.362976	0.163277	STAG2, FBXW7, RAD21, SMC1A	1041	26	19256	2.84578	1	1	0.995313
GOTERM_CC_DIRECT	GO:0000775~chromosome, centromeric region	4	0.362976	0.643964	STAG2, FMR1, RAD21, SMC1A	1067	63	20472	1.21819	1	1	0.953058
GOTERM_CC_DIRECT	GO:0005694~chromosome	12	1.08893	0.7843	STAG2, FBXW7, FMR1, DDI2, RAD21, TET3, SMC1A, ZMYND11, MLLT3, CLOCK, ZBTB4, FBXO11	1067	256	20472	0.899367	1	1	0.953058
Annotation Cluster 84	Enrichment Score: 0.7505579050372923
Category	Term	Count	%	PValue	Genes	List Total	Pop Hits	Pop Total	Fold Enrichment	Bonferroni	Benjamini	FDR
KEGG_PATHWAY	hsa04923:Regulation of lipolysis in adipocytes	8	0.725953	0.0527447	ADRB3, INSR, PIK3R3, PRKG2, IRS2, ADRB2, PIK3R1, PRKG1	499	56	8156	2.33496	1	0.30876	0.275998
KEGG_PATHWAY	hsa04022:cGMP-PKG signaling pathway	13	1.17967	0.321739	MEF2A, PPP1R12A, INSR, ITPR1, NFATC2, ATP2B2, IRS2, ADRB2, MYLK, ADRB3, PRKG2, PRKG1, CREB5	499	167	8156	1.27234	1	0.787881	0.704279
KEGG_PATHWAY	hsa04970:Salivary secretion	8	0.725953	0.330099	SLC12A2, ADRB3, ITPR1, PRKG2, ATP2B2, ADRB2, NOS1, PRKG1	499	92	8156	1.42128	1	0.802036	0.716933
Annotation Cluster 85	Enrichment Score: 0.7455292183297533
Category	Term	Count	%	PValue	Genes	List Total	Pop Hits	Pop Total	Fold Enrichment	Bonferroni	Benjamini	FDR
BIOCARTA	h_pmlPathway:Regulation of transcriptional activity by PML	5	0.453721	0.063967	FAS, PAX3, FASLG, TNFRSF1B, SIRT1	142	18	1623	3.17488	1	1	1
GOTERM_BP_DIRECT	GO:0097191~extrinsic apoptotic signaling pathway	6	0.544465	0.14811	SMAD3, FAS, FASLG, HIPK1, TNFRSF1B, RNF41	1041	52	19256	2.13434	1	1	0.995313
BIOCARTA	h_keratinocytePathway:Keratinocyte Differentiation	5	0.453721	0.612171	MAPK8, MAP3K1, FAS, FASLG, TNFRSF1B	142	48	1623	1.19058	1	1	1
Annotation Cluster 86	Enrichment Score: 0.7405356021304141
Category	Term	Count	%	PValue	Genes	List Total	Pop Hits	Pop Total	Fold Enrichment	Bonferroni	Benjamini	FDR
BIOCARTA	h_metPathway:Signaling of Hepatocyte Growth Factor Receptor	8	0.725953	0.0314396	RAP1B, MAPK8, RASA1, PXN, PTK2B, GRB2, PIK3R1, CRK	142	36	1623	2.53991	0.999313	1	1
BIOCARTA	h_cxcr4Pathway:CXCR4 Signaling Pathway	4	0.362976	0.347206	PXN, PTK2B, PIK3R1, CRK	142	24	1623	1.90493	1	1	1
KEGG_PATHWAY	hsa04670:Leukocyte transendothelial migration	8	0.725953	0.549958	RAP1B, PXN, PIK3R3, PTK2B, CLDN16, PIK3R1, ARHGAP5, CLDN1	499	114	8156	1.147	1	1	0.896774
Annotation Cluster 87	Enrichment Score: 0.7288934876112446
Category	Term	Count	%	PValue	Genes	List Total	Pop Hits	Pop Total	Fold Enrichment	Bonferroni	Benjamini	FDR
GOTERM_MF_DIRECT	GO:0032266~phosphatidylinositol-3-phosphate binding	6	0.544465	0.104012	ZFYVE26, HIP1, SESTD1, PLEKHA5, WIPI2, ZFYVE1	1050	45	18811	2.3887	1	0.935051	0.908964
GOTERM_MF_DIRECT	GO:0080025~phosphatidylinositol-3,5-bisphosphate binding	4	0.362976	0.203273	HIP1, SESTD1, PLEKHA5, WIPI2	1050	28	18811	2.55932	1	1	0.972949
GOTERM_MF_DIRECT	GO:0010314~phosphatidylinositol-5-phosphate binding	3	0.272232	0.307719	SESTD1, PLEKHA5, WIPI2	1050	20	18811	2.68729	1	1	0.972949
Annotation Cluster 88	Enrichment Score: 0.718446914755142
Category	Term	Count	%	PValue	Genes	List Total	Pop Hits	Pop Total	Fold Enrichment	Bonferroni	Benjamini	FDR
BIOCARTA	h_hsp27Pathway:Stress Induction of HSP Regulation	4	0.362976	0.156207	APAF1, CASP3, FAS, FASLG	142	16	1623	2.85739	1	1	1
KEGG_PATHWAY	hsa04115:p53 signaling pathway	8	0.725953	0.156359	CDKN1A, RRM2, SESN3, APAF1, CASP3, CHEK1, FAS, MDM4	499	73	8156	1.7912	1	0.551932	0.493367
KEGG_PATHWAY	hsa01524:Platinum drug resistance	7	0.635209	0.286309	CDKN1A, APAF1, CASP3, FAS, PIK3R3, FASLG, PIK3R1	499	73	8156	1.5673	1	0.72392	0.647105
Annotation Cluster 89	Enrichment Score: 0.7159453119575305
Category	Term	Count	%	PValue	Genes	List Total	Pop Hits	Pop Total	Fold Enrichment	Bonferroni	Benjamini	FDR
KEGG_PATHWAY	hsa04622:RIG-I-like receptor signaling pathway	11	0.998185	0.00954988	MAPK9, OTUD5, MAPK8, MAP3K1, DDX3X, NLRX1, TRAF3, TRAF6, TBKBP1, MAP3K7, ATG5	499	70	8156	2.56845	0.949424	0.123751	0.110619
GOTERM_BP_DIRECT	GO:0038095~Fc-epsilon receptor signaling pathway	5	0.453721	0.0329645	MAPK9, MAPK8, MAP3K1, TRAF6, MAP3K7	1041	23	19256	4.02122	1	1	0.995313
GOTERM_BP_DIRECT	GO:0007254~JNK cascade	8	0.725953	0.042092	MAPK9, MAPK8, SMAD3, TRAF6, MINK1, ERCC6, MAP3K7, MAP4K3	1041	60	19256	2.46635	1	1	0.995313
KEGG_PATHWAY	hsa04215:Apoptosis - multiple species	6	0.544465	0.0427289	MAPK9, CASP7, MAPK8, BCL2L11, APAF1, CASP3	499	32	8156	3.06463	0.999999	0.288884	0.258231
BIOCARTA	h_fasPathway:FAS signaling pathway ( CD95 )	7	0.635209	0.0529183	CASP7, MAPK8, MAP3K1, CASP3, FAS, FASLG, MAP3K7	142	32	1623	2.50022	0.999996	1	1
GOTERM_MF_DIRECT	GO:0004707~MAP kinase activity	4	0.362976	0.0562244	MAPK9, MAPK8, MAPK6, MAP3K7	1050	16	18811	4.47881	1	0.66484	0.646291
KEGG_PATHWAY	hsa05162:Measles	13	1.17967	0.141574	CLEC4M, APAF1, STAT2, PIK3R3, FASLG, PIK3R1, MAPK9, MAPK8, TRAF3, CASP3, TRAF6, FAS, MAP3K7	499	139	8156	1.52864	1	0.53655	0.479617
KEGG_PATHWAY	hsa04620:Toll-like receptor signaling pathway	10	0.907441	0.183608	CD86, MAPK9, MAPK8, TRAF3, TRAF6, SPP1, PIK3R3, MAP3K8, PIK3R1, MAP3K7	499	104	8156	1.5716	1	0.588681	0.526216
KEGG_PATHWAY	hsa04657:IL-17 signaling pathway	9	0.816697	0.214672	USP25, MAPK9, MAPK8, CCL7, TRAF3, CASP3, TRAF6, MAPK6, MAP3K7	499	94	8156	1.56492	1	0.635838	0.568369
BIOCARTA	h_nfkbPathway:NF-kB Signaling Pathway	4	0.362976	0.32243	MAP3K1, TRAF6, TNFRSF1B, MAP3K7	142	23	1623	1.98775	1	1	1
BIOCARTA	h_tnfr1Pathway:TNFR1 Signaling Pathway	4	0.362976	0.491322	MAPK8, MAP3K1, CASP3, MAP3K7	142	30	1623	1.52394	1	1	1
KEGG_PATHWAY	hsa05133:Pertussis	6	0.544465	0.498627	MAPK9, CASP7, MAPK8, CASP3, TRAF6, C2	499	76	8156	1.29037	1	1	0.896774
BIOCARTA	h_il1rPathway:Signal transduction through IL1R	4	0.362976	0.557537	MAPK8, MAP3K1, TRAF6, MAP3K7	142	33	1623	1.3854	1	1	1
BIOCARTA	h_tollPathway:Toll-Like Receptor Pathway	4	0.362976	0.65572	MAPK8, MAP3K1, TRAF6, MAP3K7	142	38	1623	1.20311	1	1	1
KEGG_PATHWAY	hsa05152:Tuberculosis	10	0.907441	0.778512	EEA1, MAPK9, MAPK8, CLEC4M, APAF1, CASP3, TRAF6, LAMP2, RFX5, CAMK2G	499	180	8156	0.908038	1	1	0.896774
KEGG_PATHWAY	hsa04621:NOD-like receptor signaling pathway	10	0.907441	0.799694	MAPK9, MAPK8, NLRX1, TRAF3, STAT2, TRAF6, ITPR1, MAP3K7, ATG5, CTSB	499	184	8156	0.888298	1	1	0.896774
KEGG_PATHWAY	hsa05145:Toxoplasmosis	6	0.544465	0.822326	MAPK9, MAPK8, SOCS1, CASP3, TRAF6, MAP3K7	499	112	8156	0.875608	1	1	0.896774
KEGG_PATHWAY	hsa05120:Epithelial cell signaling in Helicobacter pylori infection	3	0.272232	0.933328	MAPK9, MAPK8, CASP3	499	70	8156	0.700487	1	1	0.933328
Annotation Cluster 90	Enrichment Score: 0.7124136329504351
Category	Term	Count	%	PValue	Genes	List Total	Pop Hits	Pop Total	Fold Enrichment	Bonferroni	Benjamini	FDR
GOTERM_BP_DIRECT	GO:0001954~positive regulation of cell-matrix adhesion	7	0.635209	0.00330765	ITGB3, DAG1, PTK2B, CCR7, DMD, DISC1, UTRN	1041	28	19256	4.6244	0.999999	0.427789	0.425684
KEGG_PATHWAY	hsa05410:Hypertrophic cardiomyopathy	6	0.544465	0.650402	EDN1, CACNB4, PRKAA2, ITGB3, DAG1, DMD	499	90	8156	1.08965	1	1	0.896774
KEGG_PATHWAY	hsa05412:Arrhythmogenic right ventricular cardiomyopathy	5	0.453721	0.700248	TCF7L2, CACNB4, ITGB3, DAG1, DMD	499	77	8156	1.06134	1	1	0.896774
KEGG_PATHWAY	hsa05414:Dilated cardiomyopathy	4	0.362976	0.938409	CACNB4, ITGB3, DAG1, DMD	499	96	8156	0.681029	1	1	0.938409
Annotation Cluster 91	Enrichment Score: 0.704486371123607
Category	Term	Count	%	PValue	Genes	List Total	Pop Hits	Pop Total	Fold Enrichment	Bonferroni	Benjamini	FDR
INTERPRO	IPR006212:Furin-like repeat	4	0.362976	0.0739954	FRAS1, INSR, RSPO2, IGF1R	1058	18	19116	4.01512	1	1	0.98545
SMART	SM00261:FU	4	0.362976	0.117108	FRAS1, INSR, RSPO2, IGF1R	698	18	10337	3.29099	1	1	1
INTERPRO	IPR009030:Insulin-like growth factor binding protein, N-terminal	6	0.544465	0.888687	EPHA5, FRAS1, INSR, RSPO2, NPNT, IGF1R	1058	139	19116	0.779916	1	1	0.98545
Annotation Cluster 92	Enrichment Score: 0.6763560321124742
Category	Term	Count	%	PValue	Genes	List Total	Pop Hits	Pop Total	Fold Enrichment	Bonferroni	Benjamini	FDR
BIOCARTA	h_achPathway:Role of nicotinic acetylcholine receptors in the regulation of apoptosis	4	0.362976	0.156207	PTK2B, FASLG, PIK3R1, FOXO3	142	16	1623	2.85739	1	1	1
BIOCARTA	h_ptenPathway:PTEN dependent cell cycle arrest and apoptosis	4	0.362976	0.201137	FASLG, GRB2, PIK3R1, FOXO3	142	18	1623	2.53991	1	1	1
BIOCARTA	h_aktPathway:AKT Signaling Pathway	4	0.362976	0.297672	GHR, FASLG, PIK3R1, FOXO3	142	22	1623	2.0781	1	1	1
Annotation Cluster 93	Enrichment Score: 0.6651289093472509
Category	Term	Count	%	PValue	Genes	List Total	Pop Hits	Pop Total	Fold Enrichment	Bonferroni	Benjamini	FDR
UP_SEQ_FEATURE	DOMAIN:CNH	3	0.272232	0.188777	MINK1, MAP4K3, MAP4K4	1093	15	20495	3.75023	1	1	0.996998
INTERPRO	IPR001180:Citron-like	3	0.272232	0.220572	MINK1, MAP4K3, MAP4K4	1058	16	19116	3.38776	1	1	0.98545
SMART	SM00036:CNH	3	0.272232	0.242725	MINK1, MAP4K3, MAP4K4	698	14	10337	3.17345	1	1	1
Annotation Cluster 94	Enrichment Score: 0.6599999910699924
Category	Term	Count	%	PValue	Genes	List Total	Pop Hits	Pop Total	Fold Enrichment	Bonferroni	Benjamini	FDR
BIOCARTA	h_metPathway:Signaling of Hepatocyte Growth Factor Receptor	8	0.725953	0.0314396	RAP1B, MAPK8, RASA1, PXN, PTK2B, GRB2, PIK3R1, CRK	142	36	1623	2.53991	0.999313	1	1
BIOCARTA	h_igf1Pathway:IGF-1 Signaling Pathway	5	0.453721	0.102352	MAPK8, RASA1, GRB2, PIK3R1, IGF1R	142	21	1623	2.72133	1	1	1
BIOCARTA	h_insulinPathway:Insulin Signaling Pathway	5	0.453721	0.102352	MAPK8, RASA1, INSR, GRB2, PIK3R1	142	21	1623	2.72133	1	1	1
KEGG_PATHWAY	hsa04912:GnRH signaling pathway	10	0.907441	0.113403	MAPK9, MAP3K3, NRAS, MAPK8, MAP3K1, ITPR1, PTK2B, GRB2, PLD1, CAMK2G	499	93	8156	1.75749	1	0.503834	0.450373
BIOCARTA	h_tcrPathway:T Cell Receptor Signaling Pathway	7	0.635209	0.17692	MAPK8, MAP3K1, RASA1, NFATC2, GRB2, PIK3R1, LAT	142	44	1623	1.81834	1	1	1
BIOCARTA	h_egfPathway:EGF Signaling Pathway	5	0.453721	0.202241	MAPK8, MAP3K1, RASA1, GRB2, PIK3R1	142	27	1623	2.11659	1	1	1
BIOCARTA	h_pdgfPathway:PDGF Signaling Pathway	5	0.453721	0.22113	MAPK8, MAP3K1, RASA1, GRB2, PIK3R1	142	28	1623	2.041	1	1	1
BIOCARTA	h_biopeptidesPathway:Bioactive Peptide Induced Signaling Pathway	6	0.544465	0.22982	MAPK8, PTK2B, GRB2, MAPT, CAMK2G, MYLK	142	38	1623	1.80467	1	1	1
BIOCARTA	h_ngfPathway:Nerve growth factor pathway (NGF)	4	0.362976	0.248658	MAPK8, GRB2, PIK3R1, NGF	142	20	1623	2.28592	1	1	1
BIOCARTA	h_at1rPathway:Angiotensin II mediated activation of JNK Pathway via Pyk2 dependent signaling	5	0.453721	0.320901	MEF2A, MAPK8, MAP3K1, PTK2B, GRB2	142	33	1623	1.73175	1	1	1
BIOCARTA	h_gleevecPathway:Inhibition of Cellular Proliferation by Gleevec	4	0.362976	0.32243	MAPK8, MAP3K1, GRB2, PIK3R1	142	23	1623	1.98775	1	1	1
BIOCARTA	h_fcer1Pathway:Fc Epsilon Receptor I Signaling in Mast Cells	5	0.453721	0.443704	MAPK8, MAP3K1, NFATC2, GRB2, PIK3R1	142	39	1623	1.46533	1	1	1
BIOCARTA	h_pyk2Pathway:Links between Pyk2 and Map Kinases	4	0.362976	0.444649	MAPK8, MAP3K1, PTK2B, GRB2	142	28	1623	1.6328	1	1	1
BIOCARTA	h_bcrPathway:BCR Signaling Pathway	4	0.362976	0.57845	MAPK8, MAP3K1, NFATC2, GRB2	142	34	1623	1.34466	1	1	1
BIOCARTA	h_tpoPathway:TPO Signaling Pathway	3	0.272232	0.6313	RASA1, GRB2, PIK3R1	142	24	1623	1.4287	1	1	1
Annotation Cluster 95	Enrichment Score: 0.6533800088370953
Category	Term	Count	%	PValue	Genes	List Total	Pop Hits	Pop Total	Fold Enrichment	Bonferroni	Benjamini	FDR
GOTERM_BP_DIRECT	GO:1902476~chloride transmembrane transport	11	0.998185	0.0435689	SLC12A2, GABRB2, GABRA1, SLC4A8, CLCN5, SLC12A5, SLC26A7, ANO10, SLC1A3, SLC6A1, CLCN3	1041	100	19256	2.03474	1	1	0.995313
UP_SEQ_FEATURE	INTRAMEM:Helical	5	0.453721	0.183691	SLC12A2, RTN3, CLCN5, SLC13A3, CLCN3	1093	42	20495	2.23228	1	1	0.996998
GOTERM_BP_DIRECT	GO:0007214~gamma-aminobutyric acid signaling pathway	4	0.362976	0.190591	SLC12A2, GABRB2, GABRA1, CACNB4	1041	28	19256	2.64251	1	1	0.995313
GOTERM_BP_DIRECT	GO:0006821~chloride transport	7	0.635209	0.192603	SLC12A2, GABRB2, GABRA1, CLCN5, SLC26A7, ANO10, CLCN3	1041	72	19256	1.79838	1	1	0.995313
GOTERM_BP_DIRECT	GO:0051932~synaptic transmission, GABAergic	3	0.272232	0.354982	GABRB2, GABRA1, CLCN3	1041	23	19256	2.41273	1	1	0.995313
UP_KW_LIGAND	KW-0868~Chloride	7	0.635209	0.483024	SLC12A2, GABRB2, GABRA1, CLCN5, SLC12A5, SLC1A3, CLCN3	457	83	6822	1.25897	1	1	1
GOTERM_MF_DIRECT	GO:0005254~chloride channel activity	5	0.453721	0.52983	GABRB2, GABRA1, CLCN5, SLC26A7, CLCN3	1050	68	18811	1.3173	1	1	0.972949
Annotation Cluster 96	Enrichment Score: 0.6516490234504423
Category	Term	Count	%	PValue	Genes	List Total	Pop Hits	Pop Total	Fold Enrichment	Bonferroni	Benjamini	FDR
GOTERM_BP_DIRECT	GO:0000038~very long-chain fatty acid metabolic process	5	0.453721	0.0171056	ACOX1, ACSL1, CYP4F2, PEX5, PEX2	1041	19	19256	4.86779	1	0.812521	0.808523
GOTERM_BP_DIRECT	GO:0016559~peroxisome fission	3	0.272232	0.116031	ACOX1, PEX11B, MFF	1041	11	19256	5.0448	1	1	0.995313
GOTERM_CC_DIRECT	GO:0005778~peroxisomal membrane	7	0.635209	0.142165	PEX5L, ARF1, ACOX1, ACSL1, PEX5, PEX11B, PEX2	1067	68	20472	1.97508	1	0.834816	0.794498
GOTERM_CC_DIRECT	GO:0005777~peroxisome	9	0.816697	0.228519	PXT1, SCP2, ACOX1, MGAT4A, IDH1, PEX5, PEX11B, MYO5A, MFF	1067	112	20472	1.54177	1	0.99509	0.947031
KEGG_PATHWAY	hsa04146:Peroxisome	8	0.725953	0.233322	PEX5L, SCP2, ACOX1, ACSL1, IDH1, PEX5, PEX11B, PEX2	499	82	8156	1.5946	1	0.659664	0.589668
UP_KW_CELLULAR_COMPONENT	KW-0576~Peroxisome	9	0.816697	0.247224	PXT1, SCP2, ACOX1, ACSL1, IDH1, PEX5, PEX11B, PEX2, MFF	989	106	17543	1.50607	0.999998	0.947299	0.947299
UP_KW_DISEASE	KW-0958~Peroxisome biogenesis disorder	3	0.272232	0.300618	PEX5, PEX11B, PEX2	323	15	4408	2.72941	1	1	1
GOTERM_BP_DIRECT	GO:0007031~peroxisome organization	3	0.272232	0.374773	SCP2, PEX11B, PEX2	1041	24	19256	2.3122	1	1	0.995313
GOTERM_BP_DIRECT	GO:0006635~fatty acid beta-oxidation	4	0.362976	0.483977	SCP2, ACOX1, PEX5, PEX2	1041	48	19256	1.54147	1	1	0.995313
GOTERM_CC_DIRECT	GO:0005782~peroxisomal matrix	4	0.362976	0.526031	SCP2, ACOX1, IDH1, PEX5	1067	53	20472	1.44804	1	1	0.953058
UP_SEQ_FEATURE	MOTIF:Microbody targeting signal	3	0.272232	0.636457	PXT1, SCP2, ACOX1	1093	40	20495	1.40634	1	1	0.996998
Annotation Cluster 97	Enrichment Score: 0.6408984067985455
Category	Term	Count	%	PValue	Genes	List Total	Pop Hits	Pop Total	Fold Enrichment	Bonferroni	Benjamini	FDR
UP_SEQ_FEATURE	DOMAIN:DRBM 1	3	0.272232	0.131479	STRBP, ADARB1, TARBP2	1093	12	20495	4.68779	1	1	0.996998
UP_SEQ_FEATURE	DOMAIN:DRBM 2	3	0.272232	0.131479	STRBP, ADARB1, TARBP2	1093	12	20495	4.68779	1	1	0.996998
GOTERM_MF_DIRECT	GO:0003725~double-stranded RNA binding	7	0.635209	0.239776	ZBP1, MBNL1, STRBP, ADARB1, LRRFIP1, TARBP2, MTDH	1050	75	18811	1.67209	1	1	0.972949
UP_SEQ_FEATURE	DOMAIN:DRBM	3	0.272232	0.288952	STRBP, ADARB1, TARBP2	1093	20	20495	2.81267	1	1	0.996998
SMART	SM00358:DSRM	3	0.272232	0.344978	STRBP, ADARB1, TARBP2	698	18	10337	2.46824	1	1	1
INTERPRO	IPR014720:Double-stranded RNA-binding-like domain	3	0.272232	0.345519	STRBP, ADARB1, TARBP2	1058	22	19116	2.46383	1	1	0.98545
Annotation Cluster 98	Enrichment Score: 0.6393295871486515
Category	Term	Count	%	PValue	Genes	List Total	Pop Hits	Pop Total	Fold Enrichment	Bonferroni	Benjamini	FDR
BIOCARTA	h_bbcellPathway:Bystander B Cell Activation	3	0.272232	0.18045	CD4, FAS, FASLG	142	9	1623	3.80986	1	1	1
BIOCARTA	h_tcapoptosisPathway:HIV Induced T Cell Apoptosis	3	0.272232	0.213338	CD4, FAS, FASLG	142	10	1623	3.42887	1	1	1
BIOCARTA	h_asbcellPathway:Antigen Dependent B Cell Activation	3	0.272232	0.313753	CD4, FAS, FASLG	142	13	1623	2.63759	1	1	1
Annotation Cluster 99	Enrichment Score: 0.6316377295264916
Category	Term	Count	%	PValue	Genes	List Total	Pop Hits	Pop Total	Fold Enrichment	Bonferroni	Benjamini	FDR
KEGG_PATHWAY	hsa05224:Breast cancer	15	1.36116	0.0645942	TCF7L2, CDKN1A, FZD3, FZD4, PIK3R3, PIK3R1, ESR1, ESR2, IGF1R, NRAS, RPS6KB1, E2F2, GRB2, PGR, FGFR1	499	147	8156	1.66783	1	0.350601	0.313399
KEGG_PATHWAY	hsa05207:Chemical carcinogenesis - receptor activation	15	1.36116	0.42045	PTGES3, ARNT, PIK3R3, PIK3R1, ADRB2, ESR1, CDC25A, ESR2, VEGFA, NRAS, RPS6KB1, ADRB3, GRB2, PGR, CREB5	499	212	8156	1.15646	1	0.968593	0.865817
KEGG_PATHWAY	hsa04915:Estrogen signaling pathway	10	0.907441	0.469006	NRAS, ITPR1, PIK3R3, GRB2, PGR, OPRM1, PIK3R1, ESR1, ESR2, CREB5	499	138	8156	1.1844	1	1	0.896774
Annotation Cluster 100	Enrichment Score: 0.6311864304861236
Category	Term	Count	%	PValue	Genes	List Total	Pop Hits	Pop Total	Fold Enrichment	Bonferroni	Benjamini	FDR
GOTERM_BP_DIRECT	GO:0051028~mRNA transport	12	1.08893	0.00834615	RANBP2, AHCTF1, BCLAF1, ZC3H3, NUP50, FMR1, NUP62, IGF2BP1, G3BP2, IGF2BP3, IGF2BP2, NXT2	1041	89	19256	2.49406	1	0.645608	0.642431
UP_KW_BIOLOGICAL_PROCESS	KW-0509~mRNA transport	13	1.17967	0.0552039	RANBP2, AHCTF1, ZC3H3, FMR1, NXT2, BCLAF1, NUP50, NUP62, IGF2BP1, G3BP2, IGF2BP3, IGF2BP2, AGFG1	688	117	11187	1.80669	0.998963	0.378056	0.349936
GOTERM_BP_DIRECT	GO:0006913~nucleocytoplasmic transport	5	0.453721	0.308611	RANBP2, AHCTF1, NUP50, NUP62, NXT2	1041	52	19256	1.77862	1	1	0.995313
GOTERM_BP_DIRECT	GO:0006606~protein import into nucleus	7	0.635209	0.484734	CDKN1A, NUP50, CRY2, NUP62, PIK3R1, TNPO1, NXT2	1041	103	19256	1.25712	1	1	0.995313
KEGG_PATHWAY	hsa03013:Nucleocytoplasmic transport	8	0.725953	0.491782	RANBP2, DDX19A, DDX19B, AHCTF1, NUP50, NUP62, TNPO1, NXT2	499	108	8156	1.21072	1	1	0.896774
GOTERM_CC_DIRECT	GO:0005643~nuclear pore	6	0.544465	0.535884	RANBP2, DDX19B, AHCTF1, NUP50, NUP62, AGFG1	1067	93	20472	1.23784	1	1	0.953058
UP_KW_CELLULAR_COMPONENT	KW-0906~Nuclear pore complex	4	0.362976	0.540221	RANBP2, AHCTF1, NUP50, NUP62	989	50	17543	1.41905	1	0.97546	0.97546
UP_KW_BIOLOGICAL_PROCESS	KW-0811~Translocation	4	0.362976	0.909332	RANBP2, AHCTF1, NUP50, NUP62	688	87	11187	0.747594	1	1	0.933333
Annotation Cluster 101	Enrichment Score: 0.6296721804655211
Category	Term	Count	%	PValue	Genes	List Total	Pop Hits	Pop Total	Fold Enrichment	Bonferroni	Benjamini	FDR
UP_SEQ_FEATURE	DOMAIN:DH	8	0.725953	0.0933906	ABR, PRPF38B, FGD6, ARHGEF15, ARHGEF38, PLEKHG6, SPATA13, ARHGEF3	1093	73	20495	2.05492	1	1	0.996998
INTERPRO	IPR000219:Dbl homology (DH) domain	8	0.725953	0.108121	ABR, PRPF38B, FGD6, ARHGEF15, ARHGEF38, PLEKHG6, SPATA13, ARHGEF3	1058	73	19116	1.98006	1	1	0.98545
SMART	SM00325:RhoGEF	8	0.725953	0.200758	ABR, PRPF38B, FGD6, ARHGEF15, ARHGEF38, PLEKHG6, SPATA13, ARHGEF3	698	71	10337	1.66867	1	1	1
GOTERM_MF_DIRECT	GO:0005085~guanyl-nucleotide exchange factor activity	16	1.45191	0.326358	PRPF38B, RIC1, ARHGEF15, ARHGEF38, PLEKHG6, DOCK7, RASGRP1, RABGEF1, ABR, FGD6, SPATA13, ARHGEF3, RAB3GAP2, SMCR8, FNIP1, RAB3GAP1	1050	234	18811	1.22497	1	1	0.972949
INTERPRO	IPR001331:Guanine-nucleotide dissociation stimulator, CDC24, conserved site	3	0.272232	0.365903	ABR, PRPF38B, ARHGEF3	1058	23	19116	2.3567	1	1	0.98545
UP_KW_MOLECULAR_FUNCTION	KW-0344~Guanine-nucleotide releasing factor	10	0.907441	0.688685	ABR, RIC1, FGD6, ARHGEF15, ARHGEF38, DOCK7, SPATA13, ARHGEF3, SMCR8, RASGRP1	711	166	11655	0.987494	1	1	0.941176
Annotation Cluster 102	Enrichment Score: 0.6163268404327862
Category	Term	Count	%	PValue	Genes	List Total	Pop Hits	Pop Total	Fold Enrichment	Bonferroni	Benjamini	FDR
GOTERM_BP_DIRECT	GO:0050863~regulation of T cell activation	4	0.362976	0.0141618	CD4, CRTAM, LAT, PAG1	1041	10	19256	7.39904	1	0.746205	0.742533
GOTERM_BP_DIRECT	GO:0002250~adaptive immune response	11	0.998185	0.999776	CD86, CD274, ARG2, CD84, CD4, CLEC4M, CRTAM, PTK2B, TSC1, LAT, PAG1	1041	451	19256	0.451161	1	1	0.999776
UP_KW_BIOLOGICAL_PROCESS	KW-1064~Adaptive immunity	11	0.998185	0.999996	CD86, CD274, ARG2, CD84, CD4, CLEC4M, CRTAM, PTK2B, SLAMF6, LAT, PAG1	688	485	11187	0.368787	1	1	0.999996
Annotation Cluster 103	Enrichment Score: 0.6032617265314135
Category	Term	Count	%	PValue	Genes	List Total	Pop Hits	Pop Total	Fold Enrichment	Bonferroni	Benjamini	FDR
INTERPRO	IPR004148:BAR domain	3	0.272232	0.220572	SH3GLB1, BIN3, ARHGEF38	1058	16	19116	3.38776	1	1	0.98545
UP_SEQ_FEATURE	DOMAIN:BAR	4	0.362976	0.227401	SH3GLB1, BIN3, ARHGEF38, SNX30	1093	31	20495	2.4195	1	1	0.996998
INTERPRO	IPR027267:Arfaptin homology (AH) domain/BAR domain	7	0.635209	0.26188	SH3GLB1, BIN3, ARHGEF38, ARFIP1, SRGAP2, SNX30, GAS7	1058	78	19116	1.62149	1	1	0.98545
SMART	SM00721:BAR	3	0.272232	0.294109	SH3GLB1, BIN3, ARHGEF38	698	16	10337	2.77677	1	1	1
Annotation Cluster 104	Enrichment Score: 0.6022170081443351
Category	Term	Count	%	PValue	Genes	List Total	Pop Hits	Pop Total	Fold Enrichment	Bonferroni	Benjamini	FDR
KEGG_PATHWAY	hsa04136:Autophagy - other	5	0.453721	0.128321	ATG10, ULK2, WIPI2, ATG13, ATG5	499	32	8156	2.55386	1	0.533425	0.476824
GOTERM_CC_DIRECT	GO:0034045~pre-autophagosomal structure membrane	3	0.272232	0.260118	ULK2, WIPI2, ATG5	1067	19	20472	3.02945	1	1	0.953058
GOTERM_BP_DIRECT	GO:0000045~autophagosome assembly	6	0.544465	0.273719	UBXN2B, RAB23, ULK2, WIPI2, ATG13, ATG5	1041	65	19256	1.70747	1	1	0.995313
GOTERM_BP_DIRECT	GO:0000422~mitophagy	4	0.362976	0.426932	ULK2, WIPI2, SNX30, ATG5	1041	44	19256	1.6816	1	1	0.995313
Annotation Cluster 105	Enrichment Score: 0.598320688119519
Category	Term	Count	%	PValue	Genes	List Total	Pop Hits	Pop Total	Fold Enrichment	Bonferroni	Benjamini	FDR
INTERPRO	IPR000048:IQ motif, EF-hand binding site	9	0.816697	0.113203	IQCB1, SCN8A, MYO5A, CAMTA2, IQGAP2, SCN2A, SCN3A, MYO1F, DCAF6	1058	88	19116	1.84787	1	1	0.98545
UP_SEQ_FEATURE	DOMAIN:IQ 1	4	0.362976	0.241783	IQCB1, MYO5A, CAMTA2, IQGAP2	1093	32	20495	2.34389	1	1	0.996998
UP_SEQ_FEATURE	DOMAIN:IQ 2	4	0.362976	0.241783	IQCB1, MYO5A, CAMTA2, IQGAP2	1093	32	20495	2.34389	1	1	0.996998
UP_SEQ_FEATURE	DOMAIN:IQ 3	3	0.272232	0.309024	IQCB1, MYO5A, IQGAP2	1093	21	20495	2.67873	1	1	0.996998
SMART	SM00015:IQ	5	0.453721	0.498534	IQCB1, SCN8A, MYO5A, IQGAP2, SCN2A	698	54	10337	1.37125	1	1	1
Annotation Cluster 106	Enrichment Score: 0.5950432898388934
Category	Term	Count	%	PValue	Genes	List Total	Pop Hits	Pop Total	Fold Enrichment	Bonferroni	Benjamini	FDR
GOTERM_BP_DIRECT	GO:0043044~ATP-dependent chromatin remodeling	6	0.544465	0.0384718	SMARCC1, MBD2, SMARCAD1, CHD4, ERCC6, ARID1B	1041	35	19256	3.17102	1	1	0.995313
GOTERM_BP_DIRECT	GO:0032508~DNA duplex unwinding	9	0.816697	0.0488455	DDX3X, SUB1, ATRX, SMARCAD1, CHD4, DNA2, NAV2, CHD1L, ERCC6	1041	75	19256	2.21971	1	1	0.995313
GOTERM_BP_DIRECT	GO:0006338~chromatin remodeling	15	1.36116	0.0856454	SMARCC1, ATRX, MBD2, CHD4, BAZ2B, CHD1L, MLLT3, ESR1, ARID1B, MIER1, MYB, DPF2, SMARCAD1, ERCC6, JARID2	1041	173	19256	1.60384	1	1	0.995313
INTERPRO	IPR000330:SNF2-related	5	0.453721	0.116226	ATRX, SMARCAD1, CHD4, CHD1L, ERCC6	1058	34	19116	2.65707	1	1	0.98545
GOTERM_MF_DIRECT	GO:0070615~nucleosome-dependent ATPase activity	5	0.453721	0.118921	ATRX, SMARCAD1, CHD4, CHD1L, ERCC6	1050	34	18811	2.63459	1	1	0.972949
GOTERM_MF_DIRECT	GO:0003678~DNA helicase activity	7	0.635209	0.12345	DDX3X, SUB1, ATRX, SMARCAD1, CHD4, DNA2, CHD1L	1050	61	18811	2.05585	1	1	0.972949
UP_SEQ_FEATURE	DOMAIN:Q_MOTIF	4	0.362976	0.213191	DDX3Y, DDX19A, DDX19B, DDX3X	1093	30	20495	2.50015	1	1	0.996998
UP_SEQ_FEATURE	DOMAIN:Helicase C-terminal	9	0.816697	0.247186	DDX3Y, DDX19A, DDX19B, DDX3X, ATRX, SMARCAD1, CHD4, CHD1L, ERCC6	1093	112	20495	1.50679	1	1	0.996998
UP_SEQ_FEATURE	MOTIF:DEAD box	4	0.362976	0.270946	DDX3Y, DDX19A, DDX19B, DDX3X	1093	34	20495	2.20602	1	1	0.996998
INTERPRO	IPR001650:Helicase, C-terminal	9	0.816697	0.271254	DDX3Y, DDX19A, DDX19B, DDX3X, ATRX, SMARCAD1, CHD4, CHD1L, ERCC6	1058	111	19116	1.46498	1	1	0.98545
INTERPRO	IPR014001:Helicase, superfamily 1/2, ATP-binding domain	9	0.816697	0.303694	DDX3Y, DDX19A, DDX19B, DDX3X, ATRX, SMARCAD1, CHD4, CHD1L, ERCC6	1058	115	19116	1.41402	1	1	0.98545
INTERPRO	IPR014014:RNA helicase, DEAD-box type, Q motif	4	0.362976	0.305204	DDX3Y, DDX19A, DDX19B, DDX3X	1058	35	19116	2.06492	1	1	0.98545
GOTERM_MF_DIRECT	GO:0016887~ATPase activity	23	2.08711	0.320853	DDX3Y, ATP8B4, DDX3X, ATP8A1, RFC1, NVL, ATRX, FIGNL2, FIGN, ATP2B2, CHD4, NAV2, CHD1L, SMC1A, DDX19A, DDX19B, KIF2A, KATNAL1, SMARCAD1, KIF21A, DNA2, ERCC6, ABCG4	1050	351	18811	1.17393	1	1	0.972949
UP_SEQ_FEATURE	DOMAIN:Helicase ATP-binding	9	0.816697	0.324973	DDX3Y, DDX19A, DDX19B, DDX3X, ATRX, SMARCAD1, CHD4, CHD1L, ERCC6	1093	122	20495	1.38328	1	1	0.996998
UP_SEQ_FEATURE	MOTIF:Q motif	4	0.362976	0.35974	DDX3Y, DDX19A, DDX19B, DDX3X	1093	40	20495	1.87511	1	1	0.996998
UP_KW_MOLECULAR_FUNCTION	KW-0347~Helicase	11	0.998185	0.406331	DDX3Y, DDX19A, DDX19B, DDX3X, ATRX, SMARCAD1, CHD4, DNA2, NAV2, CHD1L, ERCC6	711	147	11655	1.22664	1	1	0.941176
SMART	SM00490:HELICc	9	0.816697	0.475893	DDX3Y, DDX19A, DDX19B, DDX3X, ATRX, SMARCAD1, CHD4, CHD1L, ERCC6	698	111	10337	1.20077	1	1	1
GOTERM_MF_DIRECT	GO:0004386~helicase activity	5	0.453721	0.506099	DDX19A, DDX19B, CHD4, DNA2, ERCC6	1050	66	18811	1.35722	1	1	0.972949
SMART	SM00487:DEXDc	9	0.816697	0.506506	DDX3Y, DDX19A, DDX19B, DDX3X, ATRX, SMARCAD1, CHD4, CHD1L, ERCC6	698	114	10337	1.16917	1	1	1
UP_SEQ_FEATURE	MOTIF:DEAH box	3	0.272232	0.73307	CHD4, CHD1L, ERCC6	1093	48	20495	1.17195	1	1	0.996998
INTERPRO	IPR011545:DNA/RNA helicase, DEAD/DEAH box type, N-terminal	4	0.362976	0.751119	DDX3Y, DDX19A, DDX19B, DDX3X	1058	70	19116	1.03246	1	1	0.98545
GOTERM_MF_DIRECT	GO:0003724~RNA helicase activity	4	0.362976	0.8036	DDX3Y, DDX19A, DDX19B, DDX3X	1050	76	18811	0.942907	1	1	0.972949
Annotation Cluster 107	Enrichment Score: 0.5941720833664682
Category	Term	Count	%	PValue	Genes	List Total	Pop Hits	Pop Total	Fold Enrichment	Bonferroni	Benjamini	FDR
UP_SEQ_FEATURE	ZN_FING:C3H1-type 4	4	0.362976	0.0424602	MBNL1, MBNL2, ZC3H3, MBNL3	1093	15	20495	5.0003	1	1	0.996998
GOTERM_BP_DIRECT	GO:0043484~regulation of RNA splicing	9	0.816697	0.0591056	MBNL1, MBNL2, ATXN7, HNRNPF, MBNL3, RBM12, SUPT7L, PTBP3, AFF2	1041	78	19256	2.13434	1	1	0.995313
UP_SEQ_FEATURE	ZN_FING:C3H1-type 3	4	0.362976	0.109483	MBNL1, MBNL2, ZC3H3, MBNL3	1093	22	20495	3.4093	1	1	0.996998
UP_SEQ_FEATURE	ZN_FING:C3H1-type 1	4	0.362976	0.241783	MBNL1, MBNL2, ZC3H3, MBNL3	1093	32	20495	2.34389	1	1	0.996998
UP_SEQ_FEATURE	ZN_FING:C3H1-type 2	4	0.362976	0.241783	MBNL1, MBNL2, ZC3H3, MBNL3	1093	32	20495	2.34389	1	1	0.996998
SMART	SM00356:ZnF_C3H1	4	0.362976	0.677879	MBNL1, MBNL2, ZC3H3, MBNL3	698	51	10337	1.16153	1	1	1
INTERPRO	IPR000571:Zinc finger, CCCH-type	4	0.362976	0.684398	MBNL1, MBNL2, ZC3H3, MBNL3	1058	63	19116	1.14718	1	1	0.98545
UP_SEQ_FEATURE	DOMAIN:C3H1-type	3	0.272232	0.73307	MBNL1, MBNL2, MBNL3	1093	48	20495	1.17195	1	1	0.996998
UP_SEQ_FEATURE	ZN_FING:C3H1-type	3	0.272232	0.822311	MBNL1, MBNL2, MBNL3	1093	58	20495	0.969887	1	1	0.996998
Annotation Cluster 108	Enrichment Score: 0.5939405659053606
Category	Term	Count	%	PValue	Genes	List Total	Pop Hits	Pop Total	Fold Enrichment	Bonferroni	Benjamini	FDR
UP_SEQ_FEATURE	REPEAT:PXXP 4	4	0.362976	0.0424602	PCDHA1, PCDHA9, PCDHA10, PCDHA6	1093	15	20495	5.0003	1	1	0.996998
UP_SEQ_FEATURE	REPEAT:PXXP 1	4	0.362976	0.0424602	PCDHA1, PCDHA9, PCDHA10, PCDHA6	1093	15	20495	5.0003	1	1	0.996998
UP_SEQ_FEATURE	REPEAT:PXXP 2	4	0.362976	0.0424602	PCDHA1, PCDHA9, PCDHA10, PCDHA6	1093	15	20495	5.0003	1	1	0.996998
UP_SEQ_FEATURE	REPEAT:PXXP 3	4	0.362976	0.0424602	PCDHA1, PCDHA9, PCDHA10, PCDHA6	1093	15	20495	5.0003	1	1	0.996998
UP_SEQ_FEATURE	REPEAT:PXXP 5	3	0.272232	0.131479	PCDHA1, PCDHA9, PCDHA10	1093	12	20495	4.68779	1	1	0.996998
UP_SEQ_FEATURE	DOMAIN:Cadherin 6	7	0.635209	0.271656	PCDHA1, PCDH11X, CDH23, PCDH19, PCDHA9, PCDHA10, PCDHA6	1093	82	20495	1.60071	1	1	0.996998
INTERPRO	IPR013164:Cadherin, N-terminal	6	0.544465	0.289987	PCDHA1, PCDH11X, PCDH19, PCDHA9, PCDHA10, PCDHA6	1058	65	19116	1.66782	1	1	0.98545
GOTERM_BP_DIRECT	GO:0007156~homophilic cell adhesion via plasma membrane adhesion molecules	12	1.08893	0.325949	ROBO2, CD84, PCDHA1, CADM2, PCDH11X, CDH23, NPTN, CNTN4, PCDH19, PCDHA9, PCDHA10, PCDHA6	1041	172	19256	1.29053	1	1	0.995313
UP_SEQ_FEATURE	DOMAIN:Cadherin 5	7	0.635209	0.48088	PCDHA1, PCDH11X, CDH23, PCDH19, PCDHA9, PCDHA10, PCDHA6	1093	104	20495	1.2621	1	1	0.996998
INTERPRO	IPR015919:Cadherin-like	8	0.725953	0.506608	PCDHA1, PCDH11X, DAG1, CDH23, PCDH19, PCDHA9, PCDHA10, PCDHA6	1058	121	19116	1.19458	1	1	0.98545
UP_SEQ_FEATURE	DOMAIN:Cadherin 3	7	0.635209	0.544924	PCDHA1, PCDH11X, CDH23, PCDH19, PCDHA9, PCDHA10, PCDHA6	1093	111	20495	1.1825	1	1	0.996998
UP_SEQ_FEATURE	DOMAIN:Cadherin 4	7	0.635209	0.544924	PCDHA1, PCDH11X, CDH23, PCDH19, PCDHA9, PCDHA10, PCDHA6	1093	111	20495	1.1825	1	1	0.996998
UP_SEQ_FEATURE	DOMAIN:Cadherin 1	7	0.635209	0.571286	PCDHA1, PCDH11X, CDH23, PCDH19, PCDHA9, PCDHA10, PCDHA6	1093	114	20495	1.15139	1	1	0.996998
UP_SEQ_FEATURE	DOMAIN:Cadherin 2	7	0.635209	0.571286	PCDHA1, PCDH11X, CDH23, PCDH19, PCDHA9, PCDHA10, PCDHA6	1093	114	20495	1.15139	1	1	0.996998
INTERPRO	IPR020894:Cadherin conserved site	7	0.635209	0.599349	PCDHA1, PCDH11X, CDH23, PCDH19, PCDHA9, PCDHA10, PCDHA6	1058	113	19116	1.11926	1	1	0.98545
INTERPRO	IPR002126:Cadherin	7	0.635209	0.641501	PCDHA1, PCDH11X, CDH23, PCDH19, PCDHA9, PCDHA10, PCDHA6	1058	118	19116	1.07183	1	1	0.98545
SMART	SM00112:CA	7	0.635209	0.80299	PCDHA1, PCDH11X, CDH23, PCDH19, PCDHA9, PCDHA10, PCDHA6	698	116	10337	0.893674	1	1	1
Annotation Cluster 109	Enrichment Score: 0.5937058446508195
Category	Term	Count	%	PValue	Genes	List Total	Pop Hits	Pop Total	Fold Enrichment	Bonferroni	Benjamini	FDR
GOTERM_BP_DIRECT	GO:0090307~mitotic spindle assembly	6	0.544465	0.0683943	STAG2, KIF2A, SMC1A, CLASP1, RAB11A, CLASP2	1041	41	19256	2.70697	1	1	0.995313
GOTERM_BP_DIRECT	GO:0007052~mitotic spindle organization	5	0.453721	0.358347	KIF2A, TACC1, TACC2, CLASP1, CLASP2	1041	56	19256	1.65157	1	1	0.995313
GOTERM_CC_DIRECT	GO:0005876~spindle microtubule	3	0.272232	0.675396	KIF2A, CLASP1, CLASP2	1067	44	20472	1.30817	1	1	0.953058
Annotation Cluster 110	Enrichment Score: 0.5936771260041722
Category	Term	Count	%	PValue	Genes	List Total	Pop Hits	Pop Total	Fold Enrichment	Bonferroni	Benjamini	FDR
UP_SEQ_FEATURE	DOMAIN:BACK	6	0.544465	0.118367	GAN, BTBD3, KLHL23, KLHL13, BTBD9, KLHL31	1093	49	20495	2.29606	1	1	0.996998
INTERPRO	IPR011705:BTB/Kelch-associated	7	0.635209	0.126904	KLHL5, GAN, BTBD3, KLHL23, KLHL13, BTBD9, KLHL31	1058	62	19116	2.03994	1	1	0.98545
UP_SEQ_FEATURE	REPEAT:Kelch 6	6	0.544465	0.134072	KLHL5, GAN, KLHL23, KLHDC8B, KLHL13, KLHL31	1093	51	20495	2.20602	1	1	0.996998
SMART	SM00875:SM00875	7	0.635209	0.216144	KLHL5, GAN, BTBD3, KLHL23, KLHL13, BTBD9, KLHL31	698	60	10337	1.72777	1	1	1
INTERPRO	IPR017096:Kelch-like protein, gigaxonin	5	0.453721	0.248725	KLHL5, GAN, KLHL23, KLHL13, KLHL31	1058	46	19116	1.96392	1	1	0.98545
INTERPRO	IPR006652:Kelch repeat type 1	6	0.544465	0.257745	KLHL5, GAN, KLHL23, KLHDC8B, KLHL13, KLHL31	1058	62	19116	1.74852	1	1	0.98545
UP_SEQ_FEATURE	REPEAT:Kelch 5	6	0.544465	0.274926	KLHL5, GAN, KLHL23, KLHDC8B, KLHL13, KLHL31	1093	66	20495	1.70465	1	1	0.996998
PIR_SUPERFAMILY	PIRSF037037:kelch-like protein, gigaxonin type	5	0.453721	0.276046	KLHL5, GAN, KLHL23, KLHL13, KLHL31	104	46	1774	1.8541	1	1	1
UP_SEQ_FEATURE	REPEAT:Kelch 4	6	0.544465	0.316906	KLHL5, GAN, KLHL23, KLHDC8B, KLHL13, KLHL31	1093	70	20495	1.60724	1	1	0.996998
UP_SEQ_FEATURE	REPEAT:Kelch 1	6	0.544465	0.327533	KLHL5, GAN, KLHL23, KLHDC8B, KLHL13, KLHL31	1093	71	20495	1.5846	1	1	0.996998
UP_SEQ_FEATURE	REPEAT:Kelch 2	6	0.544465	0.327533	KLHL5, GAN, KLHL23, KLHDC8B, KLHL13, KLHL31	1093	71	20495	1.5846	1	1	0.996998
UP_SEQ_FEATURE	REPEAT:Kelch 3	6	0.544465	0.327533	KLHL5, GAN, KLHL23, KLHDC8B, KLHL13, KLHL31	1093	71	20495	1.5846	1	1	0.996998
SMART	SM00612:Kelch	6	0.544465	0.352954	KLHL5, GAN, KLHL23, KLHDC8B, KLHL13, KLHL31	698	58	10337	1.53201	1	1	1
UP_KW_DOMAIN	KW-0880~Kelch repeat	6	0.544465	0.373027	KLHL5, GAN, KLHL23, KLHDC8B, KLHL13, KLHL31	832	72	14922	1.49459	0.999998	0.868009	0.744008
INTERPRO	IPR015915:Kelch-type beta propeller	6	0.544465	0.400678	KLHL5, GAN, KLHL23, KLHDC8B, KLHL13, KLHL31	1058	75	19116	1.44544	1	1	0.98545
Annotation Cluster 111	Enrichment Score: 0.5797715792976786
Category	Term	Count	%	PValue	Genes	List Total	Pop Hits	Pop Total	Fold Enrichment	Bonferroni	Benjamini	FDR
GOTERM_CC_DIRECT	GO:0044322~endoplasmic reticulum quality control compartment	4	0.362976	0.138757	EDEM3, ERLEC1, DERL1, RNF5	1067	25	20472	3.06984	1	0.834816	0.794498
GOTERM_BP_DIRECT	GO:0036503~ERAD pathway	3	0.272232	0.294454	ERLEC1, DERL1, RNF5	1041	20	19256	2.77464	1	1	0.995313
GOTERM_BP_DIRECT	GO:0030433~ubiquitin-dependent ERAD pathway	6	0.544465	0.446082	ERLEC1, DERL1, UBE4B, YOD1, DNAJB14, RNF5	1041	81	19256	1.37019	1	1	0.995313
Annotation Cluster 112	Enrichment Score: 0.5745902111242431
Category	Term	Count	%	PValue	Genes	List Total	Pop Hits	Pop Total	Fold Enrichment	Bonferroni	Benjamini	FDR
UP_SEQ_FEATURE	DOMAIN:Peptidase_M14	4	0.362976	0.0586741	CPM, AGBL1, CPD, CPA4	1093	17	20495	4.41203	1	1	0.996998
INTERPRO	IPR000834:Peptidase M14, carboxypeptidase A	4	0.362976	0.131484	CPM, AGBL1, CPD, CPA4	1058	23	19116	3.14227	1	1	0.98545
GOTERM_MF_DIRECT	GO:0004181~metallocarboxypeptidase activity	4	0.362976	0.232987	CPM, AGBL1, CPD, CPA4	1050	30	18811	2.3887	1	1	0.972949
SMART	SM00631:Zn_pept	3	0.272232	0.344978	CPM, CPD, CPA4	698	18	10337	2.46824	1	1	1
UP_KW_MOLECULAR_FUNCTION	KW-0121~Carboxypeptidase	4	0.362976	0.377051	CPM, AGBL1, CPD, CPA4	711	36	11655	1.82138	1	1	0.941176
UP_KW_MOLECULAR_FUNCTION	KW-0482~Metalloprotease	11	0.998185	0.49742	ADAMTS15, CPM, ADAMDEC1, AGBL1, CPD, PAPPA, ADAM12, ADAMTS8, MBTPS2, CPA4, DPP3	711	158	11655	1.14124	1	1	0.941176
UP_SEQ_FEATURE	ACT_SITE:Proton donor/acceptor	5	0.453721	0.817152	GALC, CPM, CPD, INSR, CPA4	1093	105	20495	0.892912	1	1	0.996998
Annotation Cluster 113	Enrichment Score: 0.5739357211804469
Category	Term	Count	%	PValue	Genes	List Total	Pop Hits	Pop Total	Fold Enrichment	Bonferroni	Benjamini	FDR
GOTERM_CC_DIRECT	GO:0000307~cyclin-dependent protein kinase holoenzyme complex	6	0.544465	0.0552393	CDKN1A, CCNJ, CCNY, CCNF, CCNC, CDK14	1067	40	20472	2.87798	1	0.476176	0.453178
UP_SEQ_FEATURE	DOMAIN:Cyclin N-terminal	4	0.362976	0.185407	CCNJ, CCNY, CCNF, CCNC	1093	28	20495	2.67873	1	1	0.996998
GOTERM_MF_DIRECT	GO:0016538~cyclin-dependent protein serine/threonine kinase regulator activity	4	0.362976	0.294269	CCNJ, CCNY, CCNF, CCNC	1050	34	18811	2.10768	1	1	0.972949
INTERPRO	IPR006671:Cyclin, N-terminal	4	0.362976	0.305204	CCNJ, CCNY, CCNF, CCNC	1058	35	19116	2.06492	1	1	0.98545
GOTERM_BP_DIRECT	GO:0000079~regulation of cyclin-dependent protein serine/threonine kinase activity	5	0.453721	0.321007	CDKN1A, CCNJ, CCNY, CCNF, CDC25A	1041	53	19256	1.74506	1	1	0.995313
INTERPRO	IPR013763:Cyclin-like	4	0.362976	0.382053	CCNJ, CCNY, CCNF, CCNC	1058	40	19116	1.80681	1	1	0.98545
UP_KW_MOLECULAR_FUNCTION	KW-0195~Cyclin	4	0.362976	0.475793	CCNJ, CCNY, CCNF, CCNC	711	42	11655	1.56118	1	1	0.941176
SMART	SM00385:CYCLIN	4	0.362976	0.477252	CCNJ, CCNY, CCNF, CCNC	698	38	10337	1.55889	1	1	1
Annotation Cluster 114	Enrichment Score: 0.5709122000023701
Category	Term	Count	%	PValue	Genes	List Total	Pop Hits	Pop Total	Fold Enrichment	Bonferroni	Benjamini	FDR
UP_SEQ_FEATURE	DOMAIN:Tudor	4	0.362976	0.109483	PHF20L1, MTF2, ALG13, LBR	1093	22	20495	3.4093	1	1	0.996998
INTERPRO	IPR002999:Tudor domain	4	0.362976	0.320611	PHF20L1, MTF2, ALG13, LBR	1058	36	19116	2.00756	1	1	0.98545
SMART	SM00333:TUDOR	3	0.272232	0.552	PHF20L1, MTF2, LBR	698	27	10337	1.6455	1	1	1
Annotation Cluster 115	Enrichment Score: 0.5668629383407044
Category	Term	Count	%	PValue	Genes	List Total	Pop Hits	Pop Total	Fold Enrichment	Bonferroni	Benjamini	FDR
GOTERM_BP_DIRECT	GO:0006165~nucleoside diphosphate phosphorylation	4	0.362976	0.0519609	NME6, NME4, AK4, AK5	1041	16	19256	4.6244	1	1	0.995313
GOTERM_MF_DIRECT	GO:0004550~nucleoside diphosphate kinase activity	4	0.362976	0.0972675	NME6, NME4, AK4, AK5	1050	20	18811	3.58305	1	0.90704	0.881734
KEGG_PATHWAY	hsa01232:Nucleotide metabolism	8	0.725953	0.261417	ENTPD1, RRM2, NME6, NME4, UPP2, TK2, AK4, AK5	499	85	8156	1.53832	1	0.695162	0.621399
KEGG_PATHWAY	hsa00240:Pyrimidine metabolism	6	0.544465	0.279183	ENTPD1, RRM2, NME6, NME4, UPP2, TK2	499	58	8156	1.69083	1	0.711687	0.636171
KEGG_PATHWAY	hsa01240:Biosynthesis of cofactors	10	0.907441	0.59543	LIPT2, NME6, TPK1, PPCS, HMBS, NME4, AK4, NMNAT2, AK5, BCAT1	499	153	8156	1.06828	1	1	0.896774
KEGG_PATHWAY	hsa00230:Purine metabolism	8	0.725953	0.672736	ENTPD1, RRM2, NME6, PDE4D, NME4, AK4, AK5, PAPSS2	499	128	8156	1.02154	1	1	0.896774
KEGG_PATHWAY	hsa00983:Drug metabolism - other enzymes	5	0.453721	0.728478	RRM2, NME6, NME4, UPP2, TK2	499	80	8156	1.02154	1	1	0.896774
Annotation Cluster 116	Enrichment Score: 0.5537645280321829
Category	Term	Count	%	PValue	Genes	List Total	Pop Hits	Pop Total	Fold Enrichment	Bonferroni	Benjamini	FDR
INTERPRO	IPR011992:EF-hand-like domain	23	2.08711	0.0646171	DTNA, KCNIP1, KCNIP2, USP32, SYNRG, PPP2R3A, CBL, RASGRP1, NCALD, NKD1, RCN2, GPD2, SPOCK3, REPS2, CALU, DMD, UTRN, SLC25A12, SLC25A25, RAB11FIP4, SLC25A24, PLS1, SCN1A	1058	281	19116	1.47888	1	1	0.98545
UP_SEQ_FEATURE	DOMAIN:EF-hand	16	1.45191	0.104826	KCNIP1, KCNIP2, USP32, PPP2R3A, RASGRP1, NCALD, NKD1, RCN2, GNPTAB, GPD2, REPS2, CALU, SLC25A25, RAB11FIP4, SLC25A24, PLS1	1093	197	20495	1.52294	1	1	0.996998
UP_SEQ_FEATURE	DOMAIN:EF-hand 4	7	0.635209	0.124797	RCN2, KCNIP1, KCNIP2, CALU, SLC25A12, NCALD, SLC25A24	1093	64	20495	2.05091	1	1	0.996998
INTERPRO	IPR018247:EF-Hand 1, calcium-binding site	15	1.36116	0.149936	KCNIP1, KCNIP2, USP32, PPP2R3A, RASGRP1, NCALD, NKD1, RCN2, GNPTAB, GPD2, REPS2, CALU, SLC25A12, SLC25A24, PLS1	1058	186	19116	1.4571	1	1	0.98545
UP_SEQ_FEATURE	DOMAIN:EF-hand 3	9	0.816697	0.16386	RCN2, KCNIP1, KCNIP2, USP32, CALU, SLC25A12, SLC25A25, NCALD, SLC25A24	1093	100	20495	1.6876	1	1	0.996998
INTERPRO	IPR002048:EF-hand domain	17	1.54265	0.244798	KCNIP1, KCNIP2, USP32, PPP2R3A, RASGRP1, NCALD, NKD1, RCN2, GNPTAB, GPD2, REPS2, CALU, SLC25A12, SLC25A25, RAB11FIP4, SLC25A24, PLS1	1058	238	19116	1.29058	1	1	0.98545
COG_ONTOLOGY	Signal transduction mechanisms / Cytoskeleton / Cell division and chromosome partitioning / General function prediction only	5	0.453721	0.257935	KCNIP1, KCNIP2, USP32, NCALD, SLC25A24	123	43	2025	1.91435	0.999764	1	1
UP_SEQ_FEATURE	DOMAIN:EF-hand 2	13	1.17967	0.307712	KCNIP1, KCNIP2, USP32, PPP2R3A, RASGRP1, NCALD, RCN2, GPD2, CALU, SLC25A12, SLC25A25, SLC25A24, PLS1	1093	189	20495	1.28976	1	1	0.996998
UP_SEQ_FEATURE	METAL:Calcium 3	9	0.816697	0.34108	C2CD5, RCN2, KCNIP2, CPNE1, CALU, MASP1, SLC25A12, NCALD, SLC25A24	1093	124	20495	1.36097	1	1	0.996998
GOTERM_MF_DIRECT	GO:0005509~calcium ion binding	45	4.08348	0.383397	C2CD5, USP32, PCDH11X, ITPR1, CBL, PCDH19, RASGRP1, NCALD, NKD1, EEF2K, PCDHA1, GNPTAB, SPOCK3, DAG1, CDH23, CPNE1, REPS2, PCDHA9, RAB11FIP4, SLC25A25, SLC25A24, PCDHA6, PLS1, EDEM3, TPD52, KCNIP1, KCNIP2, ANXA11, ATP2B2, PPP2R3A, SULF1, NPNT, PCDHA10, PDP1, VCAN, RCN2, MELK, ASPH, PITPNM3, GPD2, PLSCR4, CALU, MASP1, SLC25A12, PAM	1050	752	18811	1.07206	1	1	0.972949
SMART	SM00054:EFh	12	1.08893	0.458073	RCN2, KCNIP1, KCNIP2, USP32, GPD2, CALU, SLC25A12, RASGRP1, SLC25A25, NCALD, SLC25A24, PLS1	698	153	10337	1.16153	1	1	1
UP_SEQ_FEATURE	DOMAIN:EF-hand 1	11	0.998185	0.52752	RCN2, USP32, GPD2, CALU, PPP2R3A, SLC25A12, RASGRP1, SLC25A25, NCALD, SLC25A24, PLS1	1093	185	20495	1.11493	1	1	0.996998
UP_SEQ_FEATURE	METAL:Calcium 4	4	0.362976	0.637854	RCN2, CPNE1, CALU, SLC25A24	1093	61	20495	1.22958	1	1	0.996998
UP_SEQ_FEATURE	METAL:Calcium 1	12	1.08893	0.770574	C2CD5, RCN2, KCNIP1, KCNIP2, USP32, CPNE1, CALU, MASP1, SLC25A12, NCALD, SLC25A24, PLS1	1093	247	20495	0.910987	1	1	0.996998
UP_SEQ_FEATURE	METAL:Calcium 2	12	1.08893	0.787873	C2CD5, RCN2, KCNIP1, KCNIP2, USP32, CPNE1, CALU, MASP1, SLC25A12, NCALD, SLC25A24, PLS1	1093	251	20495	0.896469	1	1	0.996998
Annotation Cluster 117	Enrichment Score: 0.5454940900161719
Category	Term	Count	%	PValue	Genes	List Total	Pop Hits	Pop Total	Fold Enrichment	Bonferroni	Benjamini	FDR
UP_SEQ_FEATURE	ZN_FING:MYND-type	3	0.272232	0.248656	ZMYND11, CBFA2T3, RUNX1T1	1093	18	20495	3.12519	1	1	0.996998
UP_SEQ_FEATURE	DOMAIN:MYND-type	3	0.272232	0.26881	ZMYND11, CBFA2T3, RUNX1T1	1093	19	20495	2.96071	1	1	0.996998
INTERPRO	IPR002893:Zinc finger, MYND-type	3	0.272232	0.345519	ZMYND11, CBFA2T3, RUNX1T1	1058	22	19116	2.46383	1	1	0.98545
Annotation Cluster 118	Enrichment Score: 0.5453974478096949
Category	Term	Count	%	PValue	Genes	List Total	Pop Hits	Pop Total	Fold Enrichment	Bonferroni	Benjamini	FDR
INTERPRO	IPR020103:Pseudouridine synthase, catalytic domain	3	0.272232	0.159358	RPUSD2, RPUSD3, PUS7L	1058	13	19116	4.16955	1	1	0.98545
GOTERM_MF_DIRECT	GO:0009982~pseudouridine synthase activity	3	0.272232	0.161535	RPUSD2, RPUSD3, PUS7L	1050	13	18811	4.13429	1	1	0.972949
UP_KW_MOLECULAR_FUNCTION	KW-0413~Isomerase	7	0.635209	0.897774	FKBP1A, KATNAL1, RPUSD2, PTGES3, RPUSD3, PUS7L, PDIA6	711	149	11655	0.770113	1	1	0.941176
Annotation Cluster 119	Enrichment Score: 0.5441520831770389
Category	Term	Count	%	PValue	Genes	List Total	Pop Hits	Pop Total	Fold Enrichment	Bonferroni	Benjamini	FDR
INTERPRO	IPR003593:AAA+ ATPase domain	13	1.17967	0.087338	RFC1, NVL, ABCC5, FIGNL2, FIGN, ABCB9, NAV2, ABCC10, GPN1, RAD51, KATNAL1, ABCG4, ABCG1	1058	140	19116	1.67775	1	1	0.98545
UP_KW_MOLECULAR_FUNCTION	KW-1278~Translocase	10	0.907441	0.182294	ATP8B4, ATP8A1, NNT, ABCC5, ATP2B2, ABCB9, CYB561D1, ABCC10, ABCG4, ABCG1	711	104	11655	1.57619	1	0.825122	0.767555
SMART	SM00382:AAA	13	1.17967	0.234546	RFC1, NVL, ABCC5, FIGNL2, FIGN, ABCB9, NAV2, ABCC10, GPN1, RAD51, KATNAL1, ABCG4, ABCG1	698	140	10337	1.37516	1	1	1
INTERPRO	IPR017871:ABC transporter, conserved site	5	0.453721	0.248725	ABCC5, ABCB9, ABCC10, ABCG4, ABCG1	1058	46	19116	1.96392	1	1	0.98545
KEGG_PATHWAY	hsa02010:ABC transporters	5	0.453721	0.294376	ABCC5, ABCB9, ABCC10, ABCG4, ABCG1	499	45	8156	1.81608	1	0.732408	0.654693
INTERPRO	IPR003439:ABC transporter-like	5	0.453721	0.311221	ABCC5, ABCB9, ABCC10, ABCG4, ABCG1	1058	51	19116	1.77138	1	1	0.98545
GOTERM_MF_DIRECT	GO:0042626~ATPase activity, coupled to transmembrane movement of substances	5	0.453721	0.406647	ABCC5, ABCB9, ABCC10, ABCG4, ABCG1	1050	58	18811	1.54442	1	1	0.972949
UP_SEQ_FEATURE	DOMAIN:ABC transmembrane type-1	3	0.272232	0.444064	ABCC5, ABCB9, ABCC10	1093	28	20495	2.00905	1	1	0.996998
INTERPRO	IPR011527:ABC transporter, transmembrane domain, type 1	3	0.272232	0.481881	ABCC5, ABCB9, ABCC10	1058	29	19116	1.86911	1	1	0.98545
UP_SEQ_FEATURE	DOMAIN:ABC transporter	4	0.362976	0.488631	ABCB9, ABCC10, ABCG4, ABCG1	1093	49	20495	1.53071	1	1	0.996998
Annotation Cluster 120	Enrichment Score: 0.5299337053585178
Category	Term	Count	%	PValue	Genes	List Total	Pop Hits	Pop Total	Fold Enrichment	Bonferroni	Benjamini	FDR
UP_SEQ_FEATURE	DOMAIN:Cyclic nucleotide-binding	4	0.362976	0.145804	PRKAR1B, PRKG2, PNPLA6, PRKG1	1093	25	20495	3.00018	1	1	0.996998
INTERPRO	IPR018488:Cyclic nucleotide-binding, conserved site	3	0.272232	0.220572	PRKAR1B, PRKG2, PRKG1	1058	16	19116	3.38776	1	1	0.98545
INTERPRO	IPR014710:RmlC-like jelly roll fold	5	0.453721	0.285966	PRKAR1B, PRKG2, PNPLA6, HIF1AN, PRKG1	1058	49	19116	1.84368	1	1	0.98545
INTERPRO	IPR000595:Cyclic nucleotide-binding domain	4	0.362976	0.320611	PRKAR1B, PRKG2, PNPLA6, PRKG1	1058	36	19116	2.00756	1	1	0.98545
INTERPRO	IPR018490:Cyclic nucleotide-binding-like	4	0.362976	0.366767	PRKAR1B, PRKG2, PNPLA6, PRKG1	1058	39	19116	1.85313	1	1	0.98545
SMART	SM00100:cNMP	4	0.362976	0.367364	PRKAR1B, PRKG2, PNPLA6, PRKG1	698	32	10337	1.85118	1	1	1
BIOCARTA	h_no1Pathway:Actions of Nitric Oxide in the Heart	4	0.362976	0.491322	PRKAR1B, PRKG2, PRKG1, VEGFA	142	30	1623	1.52394	1	1	1
Annotation Cluster 121	Enrichment Score: 0.527482946996216
Category	Term	Count	%	PValue	Genes	List Total	Pop Hits	Pop Total	Fold Enrichment	Bonferroni	Benjamini	FDR
INTERPRO	IPR020849:Small GTPase superfamily, Ras type	5	0.453721	0.0465333	RAP1B, RIT1, NRAS, MRAS, RALB	1058	25	19116	3.61361	1	1	0.98545
GOTERM_MF_DIRECT	GO:0019003~GDP binding	9	0.816697	0.0645435	RAP1B, RIT1, ARF1, NRAS, MRAS, RALB, RAB18, RAB27A, ARL8B	1050	77	18811	2.09399	1	0.732984	0.712534
UP_KW_PTM	KW-0636~Prenylation	15	1.36116	0.196147	RALB, USP32, BROX, RAB27A, NAP1L1, EHBP1, RAB11A, RAP1B, NRAS, GNGT2, MRAS, GNG5, RAB23, DNAJA2, RAB18	884	173	14097	1.38267	0.997247	0.549211	0.490367
UP_SEQ_FEATURE	LIPID:S-farnesyl cysteine	6	0.544465	0.214589	NRAS, GNGT2, USP32, BROX, DNAJA2, NAP1L1	1093	60	20495	1.87511	1	1	0.996998
UP_SEQ_FEATURE	MOTIF:Effector region	8	0.725953	0.258972	RAP1B, NRAS, MRAS, RALB, RAB23, RAB18, RAB27A, RAB11A	1093	97	20495	1.54649	1	1	0.996998
GOTERM_MF_DIRECT	GO:0003924~GTPase activity	23	2.08711	0.320853	ARF1, RALB, DDX3X, ATL3, GFM2, RGS16, ENTPD7, RAB27A, ARHGAP5, GPN1, RAB11A, RGS4, RAP1B, RGS5, RIT1, NRAS, GNGT2, MRAS, GNG5, RASA1, RAB23, RAB18, ARL8B	1050	351	18811	1.17393	1	1	0.972949
UP_SEQ_FEATURE	PROPEP:Removed in mature form	18	1.63339	0.366907	CPM, RALB, USP32, BROX, NAP1L1, RAB11A, RGMA, RAP1B, NRAS, GNGT2, MRAS, GNG5, RAB23, DNAJA2, RAB18, CD59, CNTN4, MDGA2	1093	288	20495	1.17195	1	1	0.996998
INTERPRO	IPR005225:Small GTP-binding protein domain	12	1.08893	0.368032	RAP1B, RIT1, ARF1, NRAS, MRAS, RALB, GFM2, RAB23, RAB18, RAB27A, RAB11A, ARL8B	1058	174	19116	1.24607	1	1	0.98545
UP_SEQ_FEATURE	LIPID:S-geranylgeranyl cysteine	8	0.725953	0.370628	RAP1B, MRAS, RALB, GNG5, RAB23, RAB18, RAB27A, RAB11A	1093	110	20495	1.36372	1	1	0.996998
INTERPRO	IPR001806:Small GTPase superfamily	10	0.907441	0.393986	RAP1B, RIT1, NRAS, MRAS, RALB, RAB23, RAB18, RAB27A, ARHGAP5, RAB11A	1058	143	19116	1.2635	1	1	0.98545
GOTERM_MF_DIRECT	GO:0005525~GTP binding	20	1.81488	0.793179	ARF1, RALB, ATL3, DAPK1, GFM2, INSR, RAB27A, AK4, ARHGAP5, GPN1, IFI44L, RAB11A, RAP1B, RIT1, HHAT, NRAS, MRAS, RAB23, RAB18, ARL8B	1050	399	18811	0.898007	1	1	0.972949
UP_SEQ_FEATURE	NP_BIND:GTP	14	1.27042	0.868204	ARF1, RALB, ATL3, GFM2, RAB27A, GPN1, RAB11A, RAP1B, RIT1, NRAS, MRAS, RAB23, RAB18, ARL8B	1093	317	20495	0.828126	1	1	0.996998
UP_KW_LIGAND	KW-0342~GTP-binding	17	1.54265	0.973881	ARF1, RALB, ATL3, DAPK1, GFM2, RAB27A, AK4, GPN1, RAB11A, RAP1B, RIT1, HHAT, NRAS, MRAS, RAB23, RAB18, ARL8B	457	360	6822	0.704923	1	1	1
Annotation Cluster 122	Enrichment Score: 0.5248409218850475
Category	Term	Count	%	PValue	Genes	List Total	Pop Hits	Pop Total	Fold Enrichment	Bonferroni	Benjamini	FDR
UP_KW_MOLECULAR_FUNCTION	KW-0904~Protein phosphatase	14	1.27042	0.0646052	PHLPP2, PTPRR, EYA1, PTPRO, EYA4, CDC25A, PTPDC1, DUSP22, PDP1, PTPRD, PPM1A, PPM1B, PDP2, PTPN3	711	134	11655	1.71264	0.996797	0.405767	0.377458
GOTERM_MF_DIRECT	GO:0004725~protein tyrosine phosphatase activity	10	0.907441	0.142725	DUSP22, PTPRD, PTPRR, EYA1, EYA4, PTPRO, CDC25A, PALD1, PTPDC1, PTPN3	1050	107	18811	1.67432	1	1	0.972949
GOTERM_MF_DIRECT	GO:0005001~transmembrane receptor protein tyrosine phosphatase activity	3	0.272232	0.244443	PTPRD, PTPRR, PTPRO	1050	17	18811	3.16151	1	1	0.972949
UP_SEQ_FEATURE	DOMAIN:TYR_PHOSPHATASE_2	6	0.544465	0.254386	DUSP22, PTPRD, PTPRR, PTPRO, PTPDC1, PTPN3	1093	64	20495	1.75792	1	1	0.996998
INTERPRO	IPR003595:Protein-tyrosine phosphatase, catalytic	6	0.544465	0.268402	PTPRD, PTPRR, PTPRO, PALD1, PTPDC1, PTPN3	1058	63	19116	1.72077	1	1	0.98545
UP_SEQ_FEATURE	ACT_SITE:Phosphocysteine intermediate	7	0.635209	0.337463	DUSP22, PTPRD, INPP4A, PTPRR, PTPRO, PTPDC1, PTPN3	1093	89	20495	1.47481	1	1	0.996998
GOTERM_BP_DIRECT	GO:0035335~peptidyl-tyrosine dephosphorylation	4	0.362976	0.33782	DUSP22, PTPRR, EYA1, PTPRO	1041	38	19256	1.94712	1	1	0.995313
INTERPRO	IPR000242:Protein-tyrosine phosphatase, receptor/non-receptor type	4	0.362976	0.351416	PTPRD, PTPRR, PTPRO, PTPN3	1058	38	19116	1.9019	1	1	0.98545
UP_SEQ_FEATURE	DOMAIN:Tyrosine-protein phosphatase	6	0.544465	0.381027	DUSP22, PTPRD, PTPRR, PTPRO, PTPDC1, PTPN3	1093	76	20495	1.48035	1	1	0.996998
SMART	SM00404:PTPc_motif	6	0.544465	0.421227	PTPRD, PTPRR, PTPRO, PALD1, PTPDC1, PTPN3	698	63	10337	1.41042	1	1	1
SMART	SM00194:PTPc	4	0.362976	0.45948	PTPRD, PTPRR, PTPRO, PTPN3	698	37	10337	1.60102	1	1	1
INTERPRO	IPR000387:Protein-tyrosine/Dual specificity phosphatase	6	0.544465	0.540453	DUSP22, PTPRD, PTPRR, PTPRO, PTPDC1, PTPN3	1058	88	19116	1.23191	1	1	0.98545
INTERPRO	IPR016130:Protein-tyrosine phosphatase, active site	5	0.453721	0.611807	PTPRD, PTPRR, PTPRO, PTPDC1, PTPN3	1058	76	19116	1.18869	1	1	0.98545
Annotation Cluster 123	Enrichment Score: 0.5075687451186345
Category	Term	Count	%	PValue	Genes	List Total	Pop Hits	Pop Total	Fold Enrichment	Bonferroni	Benjamini	FDR
KEGG_PATHWAY	hsa04713:Circadian entrainment	10	0.907441	0.136942	GRIA1, GNGT2, PER3, GNG5, ITPR1, PRKG2, NOS1, CAMK2G, PRKG1, GRIA3	499	97	8156	1.68502	1	0.53655	0.479617
KEGG_PATHWAY	hsa04724:Glutamatergic synapse	9	0.816697	0.395092	GRIA1, SLC38A1, GNGT2, GNG5, ITPR1, SLC1A3, DLGAP1, PLD1, GRIA3	499	114	8156	1.29037	1	0.930862	0.832089
KEGG_PATHWAY	hsa04723:Retrograde endocannabinoid signaling	10	0.907441	0.554699	GRIA1, GABRB2, MAPK9, GABRA1, MAPK8, GNGT2, DAGLA, GNG5, ITPR1, GRIA3	499	148	8156	1.10437	1	1	0.896774
Annotation Cluster 124	Enrichment Score: 0.504950790164411
Category	Term	Count	%	PValue	Genes	List Total	Pop Hits	Pop Total	Fold Enrichment	Bonferroni	Benjamini	FDR
GOTERM_BP_DIRECT	GO:0006397~mRNA processing	18	1.63339	0.0878381	TSEN34, TIA1, PRPF38B, MBNL1, MBNL2, FMR1, CELF3, ELAVL4, ADARB1, PUS7L, PTBP3, AFF2, BCLAF1, CPEB1, RPUSD2, RPUSD3, SREK1, MBNL3	1041	220	19256	1.51344	1	1	0.995313
GOTERM_BP_DIRECT	GO:0008380~RNA splicing	15	1.36116	0.194126	TIA1, PRPF38B, MBNL1, MBNL2, FMR1, CELF3, ELAVL4, PTBP3, AFF2, SYNCRIP, BCLAF1, WT1, NOVA1, SREK1, MBNL3	1041	200	19256	1.38732	1	1	0.995313
UP_KW_BIOLOGICAL_PROCESS	KW-0507~mRNA processing	23	2.08711	0.640779	TSEN34, TIA1, PRPF38B, MBNL1, MBNL2, RNMT, FMR1, CELF3, ELAVL4, ADARB1, PUS7L, PTBP3, AFF2, SYNCRIP, BCLAF1, CPEB1, CLP1, NOVA1, RPUSD2, HNRNPF, RPUSD3, SREK1, MBNL3	688	379	11187	0.986765	1	1	0.933333
UP_KW_BIOLOGICAL_PROCESS	KW-0508~mRNA splicing	15	1.36116	0.874425	TIA1, PRPF38B, MBNL1, MBNL2, FMR1, CELF3, ELAVL4, PTBP3, AFF2, SYNCRIP, BCLAF1, NOVA1, HNRNPF, SREK1, MBNL3	688	295	11187	0.826789	1	1	0.933333
Annotation Cluster 125	Enrichment Score: 0.5038796726509657
Category	Term	Count	%	PValue	Genes	List Total	Pop Hits	Pop Total	Fold Enrichment	Bonferroni	Benjamini	FDR
GOTERM_CC_DIRECT	GO:0000776~kinetochore	12	1.08893	0.195995	AHCTF1, SMARCC1, DYNC1LI2, PPP1R12A, RASSF2, CBX5, SIN3A, MIS12, SMC1A, CLASP1, DYNC1I1, CLASP2	1067	157	20472	1.46648	1	0.97553	0.928417
UP_KW_CELLULAR_COMPONENT	KW-0137~Centromere	11	0.998185	0.293273	AHCTF1, RASSF2, CBX5, STAG2, FMR1, RAD21, MIS12, SMC1A, CLASP1, DYNC1I1, CLASP2	989	144	17543	1.355	1	0.947299	0.947299
UP_KW_CELLULAR_COMPONENT	KW-0995~Kinetochore	7	0.635209	0.535605	AHCTF1, RASSF2, MIS12, SMC1A, CLASP1, DYNC1I1, CLASP2	989	104	17543	1.19391	1	0.97546	0.97546
Annotation Cluster 126	Enrichment Score: 0.5029935605950825
Category	Term	Count	%	PValue	Genes	List Total	Pop Hits	Pop Total	Fold Enrichment	Bonferroni	Benjamini	FDR
UP_SEQ_FEATURE	REPEAT:HEAT	4	0.362976	0.109483	PPP2R1B, MRO, CLASP1, CLASP2	1093	22	20495	3.4093	1	1	0.996998
UP_SEQ_FEATURE	REPEAT:HEAT 7	4	0.362976	0.241783	PPP2R1B, TNPO1, CLASP1, CLASP2	1093	32	20495	2.34389	1	1	0.996998
UP_SEQ_FEATURE	REPEAT:HEAT 4	5	0.453721	0.275786	PPP2R1B, MMS19, TNPO1, CLASP1, CLASP2	1093	50	20495	1.87511	1	1	0.996998
INTERPRO	IPR021133:HEAT, type 2	3	0.272232	0.283284	PPP2R1B, CLASP1, CLASP2	1058	19	19116	2.85285	1	1	0.98545
UP_SEQ_FEATURE	REPEAT:HEAT 6	4	0.362976	0.315281	PPP2R1B, TNPO1, CLASP1, CLASP2	1093	37	20495	2.02715	1	1	0.996998
UP_SEQ_FEATURE	REPEAT:HEAT 3	5	0.453721	0.361234	PPP2R1B, MMS19, TNPO1, CLASP1, CLASP2	1093	57	20495	1.64484	1	1	0.996998
UP_SEQ_FEATURE	REPEAT:HEAT 5	4	0.362976	0.403752	PPP2R1B, TNPO1, CLASP1, CLASP2	1093	43	20495	1.74429	1	1	0.996998
UP_SEQ_FEATURE	REPEAT:HEAT 8	3	0.272232	0.444064	PPP2R1B, TNPO1, CLASP2	1093	28	20495	2.00905	1	1	0.996998
UP_SEQ_FEATURE	REPEAT:HEAT 1	5	0.453721	0.470138	PPP2R1B, MMS19, TNPO1, CLASP1, CLASP2	1093	66	20495	1.42054	1	1	0.996998
UP_SEQ_FEATURE	REPEAT:HEAT 2	5	0.453721	0.470138	PPP2R1B, MMS19, TNPO1, CLASP1, CLASP2	1093	66	20495	1.42054	1	1	0.996998
Annotation Cluster 127	Enrichment Score: 0.49852804287370417
Category	Term	Count	%	PValue	Genes	List Total	Pop Hits	Pop Total	Fold Enrichment	Bonferroni	Benjamini	FDR
GOTERM_BP_DIRECT	GO:0018108~peptidyl-tyrosine phosphorylation	13	1.17967	0.0732624	EPHA5, DYRK2, INSR, TWF1, HIPK1, HIPK3, CD4, KITLG, MELK, ABI1, PTK2B, ABL2, FGFR1	1041	139	19256	1.72999	1	1	0.995313
GOTERM_BP_DIRECT	GO:0007169~transmembrane receptor protein tyrosine kinase signaling pathway	12	1.08893	0.101213	EPHA5, CD4, DOK3, BDNF, INSR, ABI1, PTK2B, FRS2, GAB2, NGF, FGFR1, IGF1R	1041	132	19256	1.6816	1	1	0.995313
INTERPRO	IPR001245:Serine-threonine/tyrosine-protein kinase catalytic domain	12	1.08893	0.190739	EPHA5, ACVR1C, LIMK2, INSR, PTK2B, ABL2, NEK3, MAP3K9, MAP3K7, TGFBR1, FGFR1, IGF1R	1058	147	19116	1.47494	1	1	0.98545
GOTERM_MF_DIRECT	GO:0004713~protein tyrosine kinase activity	9	0.816697	0.295168	DYRK2, INSR, PTK2B, ABL2, MAP3K9, HIPK1, HIPK3, FGFR1, IGF1R	1050	113	18811	1.42688	1	1	0.972949
GOTERM_BP_DIRECT	GO:0038083~peptidyl-tyrosine autophosphorylation	3	0.272232	0.334971	INSR, PTK2B, IGF1R	1041	22	19256	2.5224	1	1	0.995313
INTERPRO	IPR020635:Tyrosine-protein kinase, catalytic domain	7	0.635209	0.369706	EPHA5, INSR, PTK2B, ABL2, MAP3K9, FGFR1, IGF1R	1058	89	19116	1.42108	1	1	0.98545
GOTERM_MF_DIRECT	GO:0004714~transmembrane receptor protein tyrosine kinase activity	8	0.725953	0.470872	EPHA5, MELK, DYRK2, INSR, PTK2B, ABL2, FGFR1, IGF1R	1050	116	18811	1.23553	1	1	0.972949
GOTERM_BP_DIRECT	GO:0033674~positive regulation of kinase activity	5	0.453721	0.56079	EPHA5, CD4, INSR, FGFR1, IGF1R	1041	73	19256	1.26696	1	1	0.995313
SMART	SM00219:TyrKc	7	0.635209	0.560797	EPHA5, INSR, PTK2B, ABL2, MAP3K9, FGFR1, IGF1R	698	89	10337	1.16479	1	1	1
INTERPRO	IPR008266:Tyrosine-protein kinase, active site	6	0.544465	0.618472	EPHA5, INSR, PTK2B, ABL2, FGFR1, IGF1R	1058	96	19116	1.12925	1	1	0.98545
UP_KW_MOLECULAR_FUNCTION	KW-0829~Tyrosine-protein kinase	7	0.635209	0.693224	EPHA5, DYRK2, INSR, PTK2B, ABL2, FGFR1, IGF1R	711	113	11655	1.01546	1	1	0.941176
Annotation Cluster 128	Enrichment Score: 0.48379137260677035
Category	Term	Count	%	PValue	Genes	List Total	Pop Hits	Pop Total	Fold Enrichment	Bonferroni	Benjamini	FDR
GOTERM_BP_DIRECT	GO:2000781~positive regulation of double-strand break repair	5	0.453721	0.178872	SMARCC1, DPF2, SPIRE1, FOXM1, ARID1B	1041	41	19256	2.2558	1	1	0.995313
GOTERM_CC_DIRECT	GO:0071565~nBAF complex	3	0.272232	0.201392	SMARCC1, DPF2, ARID1B	1067	16	20472	3.59747	1	0.97553	0.928417
GOTERM_CC_DIRECT	GO:0016514~SWI/SNF complex	4	0.362976	0.203697	SMARCC1, BCL11B, DPF2, ARID1B	1067	30	20472	2.5582	1	0.97553	0.928417
GOTERM_BP_DIRECT	GO:0070316~regulation of G0 to G1 transition	3	0.272232	0.39431	SMARCC1, DPF2, ARID1B	1041	25	19256	2.21971	1	1	0.995313
GOTERM_BP_DIRECT	GO:2000819~regulation of nucleotide-excision repair	3	0.272232	0.451114	SMARCC1, DPF2, ARID1B	1041	28	19256	1.98189	1	1	0.995313
GOTERM_BP_DIRECT	GO:2000045~regulation of G1/S transition of mitotic cell cycle	4	0.362976	0.551187	CDKN1A, SMARCC1, DPF2, ARID1B	1041	53	19256	1.39605	1	1	0.995313
GOTERM_BP_DIRECT	GO:0030071~regulation of mitotic metaphase/anaphase transition	3	0.272232	0.570776	SMARCC1, DPF2, ARID1B	1041	35	19256	1.58551	1	1	0.995313
Annotation Cluster 129	Enrichment Score: 0.47758180864134625
Category	Term	Count	%	PValue	Genes	List Total	Pop Hits	Pop Total	Fold Enrichment	Bonferroni	Benjamini	FDR
KEGG_PATHWAY	hsa04215:Apoptosis - multiple species	6	0.544465	0.0427289	MAPK9, CASP7, MAPK8, BCL2L11, APAF1, CASP3	499	32	8156	3.06463	0.999999	0.288884	0.258231
BIOCARTA	h_hivnefPathway:HIV-I Nef: negative effector of Fas and TNF	9	0.816697	0.153224	CASP7, MAPK8, MAP3K1, APAF1, RASA1, CASP3, FAS, FASLG, TNFRSF1B	142	61	1623	1.68633	1	1	1
BIOCARTA	h_chemicalPathway:Apoptotic Signaling in Response to DNA Damage	4	0.362976	0.297672	CASP7, APAF1, CASP3, PXN	142	22	1623	2.0781	1	1	1
KEGG_PATHWAY	hsa05134:Legionellosis	5	0.453721	0.462716	BCL2L13, ARF1, CASP7, APAF1, CASP3	499	57	8156	1.43374	1	1	0.896774
GOTERM_BP_DIRECT	GO:0051402~neuron apoptotic process	5	0.453721	0.571668	CASP7, APAF1, CASP3, NGF, SCN2A	1041	74	19256	1.24984	1	1	0.995313
BIOCARTA	h_mitochondriaPathway:Role of Mitochondria in Apoptotic Signaling	3	0.272232	0.582826	CASP7, APAF1, CASP3	142	22	1623	1.55858	1	1	1
BIOCARTA	h_caspasePathway:Caspase Cascade in Apoptosis	3	0.272232	0.6313	CASP7, APAF1, CASP3	142	24	1623	1.4287	1	1	1
BIOCARTA	h_deathPathway:Induction of apoptosis through DR3 and DR4/5 Death Receptors	3	0.272232	0.796754	CASP7, APAF1, CASP3	142	33	1623	1.03905	1	1	1
Annotation Cluster 130	Enrichment Score: 0.4452618202627328
Category	Term	Count	%	PValue	Genes	List Total	Pop Hits	Pop Total	Fold Enrichment	Bonferroni	Benjamini	FDR
UP_SEQ_FEATURE	DOMAIN:AGC-kinase C-terminal	6	0.544465	0.195485	RPS6KB1, MAST4, PRKG2, SGK3, SGK1, PRKG1	1093	58	20495	1.93977	1	1	0.996998
INTERPRO	IPR000961:AGC-kinase, C-terminal	6	0.544465	0.216276	RPS6KB1, MAST4, PRKG2, SGK3, SGK1, PRKG1	1058	58	19116	1.86911	1	1	0.98545
SMART	SM00133:S_TK_X	5	0.453721	0.438355	RPS6KB1, PRKG2, SGK3, SGK1, PRKG1	698	50	10337	1.48095	1	1	1
INTERPRO	IPR017892:Protein kinase, C-terminal	3	0.272232	0.517568	RPS6KB1, SGK3, SGK1	1058	31	19116	1.74852	1	1	0.98545
GOTERM_MF_DIRECT	GO:0005246~calcium channel regulator activity	3	0.272232	0.619121	SGK3, SGK1, PRKG1	1050	37	18811	1.45259	1	1	0.972949
Annotation Cluster 131	Enrichment Score: 0.4420314365097639
Category	Term	Count	%	PValue	Genes	List Total	Pop Hits	Pop Total	Fold Enrichment	Bonferroni	Benjamini	FDR
UP_SEQ_FEATURE	DOMAIN:TSP type-1 1	5	0.453721	0.205766	ADAMTS15, SEMA5B, UNC5D, ADAMTS8, THSD4	1093	44	20495	2.13081	1	1	0.996998
UP_SEQ_FEATURE	DOMAIN:TSP type-1 2	5	0.453721	0.205766	ADAMTS15, SEMA5B, UNC5D, ADAMTS8, THSD4	1093	44	20495	2.13081	1	1	0.996998
INTERPRO	IPR000884:Thrombospondin, type 1 repeat	6	0.544465	0.300894	ADAMTS15, SEMA5B, RSPO2, UNC5D, ADAMTS8, THSD4	1058	66	19116	1.64255	1	1	0.98545
INTERPRO	IPR010294:ADAM-TS Spacer 1	3	0.272232	0.365903	ADAMTS15, ADAMTS8, THSD4	1058	23	19116	2.3567	1	1	0.98545
SMART	SM00209:TSP1	6	0.544465	0.448251	ADAMTS15, SEMA5B, RSPO2, UNC5D, ADAMTS8, THSD4	698	65	10337	1.36703	1	1	1
UP_SEQ_FEATURE	DOMAIN:TSP type-1 3	3	0.272232	0.578684	ADAMTS15, SEMA5B, THSD4	1093	36	20495	1.5626	1	1	0.996998
GOTERM_MF_DIRECT	GO:0004222~metalloendopeptidase activity	7	0.635209	0.665717	ADAMTS15, ADAMDEC1, PAPPA, ADAM12, ADAMTS8, MBTPS2, THSD4	1050	120	18811	1.04506	1	1	0.972949
Annotation Cluster 132	Enrichment Score: 0.4416040847040092
Category	Term	Count	%	PValue	Genes	List Total	Pop Hits	Pop Total	Fold Enrichment	Bonferroni	Benjamini	FDR
GOTERM_BP_DIRECT	GO:0043647~inositol phosphate metabolic process	3	0.272232	0.212897	INPP4A, SYNJ1, INPP5J	1041	16	19256	3.4683	1	1	0.995313
GOTERM_BP_DIRECT	GO:0006661~phosphatidylinositol biosynthetic process	5	0.453721	0.235793	INPP4A, SH3YL1, SYNJ1, PITPNM3, INPP5J	1041	46	19256	2.01061	1	1	0.995313
KEGG_PATHWAY	hsa00562:Inositol phosphate metabolism	3	0.272232	0.942947	INPP4A, SYNJ1, INPP5J	499	73	8156	0.6717	1	1	0.942947
Annotation Cluster 133	Enrichment Score: 0.43035789302951627
Category	Term	Count	%	PValue	Genes	List Total	Pop Hits	Pop Total	Fold Enrichment	Bonferroni	Benjamini	FDR
UP_SEQ_FEATURE	DOMAIN:VWFC	4	0.362976	0.285671	COL3A1, FRAS1, COL5A2, CHRD	1093	35	20495	2.14299	1	1	0.996998
GOTERM_BP_DIRECT	GO:0043588~skin development	4	0.362976	0.33782	COL3A1, FRAS1, PTGES3, COL5A2	1041	38	19256	1.94712	1	1	0.995313
INTERPRO	IPR001007:von Willebrand factor, type C	4	0.362976	0.412353	COL3A1, FRAS1, COL5A2, CHRD	1058	42	19116	1.72077	1	1	0.98545
SMART	SM00214:VWC	4	0.362976	0.477252	COL3A1, FRAS1, COL5A2, CHRD	698	38	10337	1.55889	1	1	1
Annotation Cluster 134	Enrichment Score: 0.4240858981919089
Category	Term	Count	%	PValue	Genes	List Total	Pop Hits	Pop Total	Fold Enrichment	Bonferroni	Benjamini	FDR
UP_KW_BIOLOGICAL_PROCESS	KW-0153~Cholesterol metabolism	8	0.725953	0.108982	PRKAA2, SOAT1, HDLBP, CYP46A1, LBR, MBTPS2, SREBF2, FDFT1	688	66	11187	1.97093	0.999999	0.628375	0.581636
UP_KW_BIOLOGICAL_PROCESS	KW-1207~Sterol metabolism	8	0.725953	0.167904	PRKAA2, SOAT1, HDLBP, CYP46A1, LBR, MBTPS2, SREBF2, FDFT1	688	74	11187	1.75786	1	0.873035	0.808099
KEGG_PATHWAY	hsa00100:Steroid biosynthesis	3	0.272232	0.347538	SOAT1, LBR, FDFT1	499	20	8156	2.4517	1	0.837862	0.748957
UP_KW_BIOLOGICAL_PROCESS	KW-0152~Cholesterol biosynthesis	3	0.272232	0.372787	PRKAA2, LBR, FDFT1	688	21	11187	2.32288	1	1	0.933333
UP_KW_BIOLOGICAL_PROCESS	KW-0753~Steroid metabolism	8	0.725953	0.447614	PRKAA2, SOAT1, HDLBP, CYP46A1, LBR, MBTPS2, SREBF2, FDFT1	688	103	11187	1.26293	1	1	0.933333
UP_KW_BIOLOGICAL_PROCESS	KW-0756~Sterol biosynthesis	3	0.272232	0.480315	PRKAA2, LBR, FDFT1	688	26	11187	1.87617	1	1	0.933333
GOTERM_BP_DIRECT	GO:0006695~cholesterol biosynthetic process	3	0.272232	0.601305	PRKAA2, LBR, FDFT1	1041	37	19256	1.49981	1	1	0.995313
GOTERM_BP_DIRECT	GO:0008203~cholesterol metabolic process	5	0.453721	0.65292	SOAT1, HDLBP, MBTPS2, SREBF2, ABCG1	1041	82	19256	1.1279	1	1	0.995313
UP_KW_BIOLOGICAL_PROCESS	KW-0752~Steroid biosynthesis	3	0.272232	0.762016	PRKAA2, LBR, FDFT1	688	44	11187	1.10865	1	1	0.933333
Annotation Cluster 135	Enrichment Score: 0.4172488757417013
Category	Term	Count	%	PValue	Genes	List Total	Pop Hits	Pop Total	Fold Enrichment	Bonferroni	Benjamini	FDR
UP_SEQ_FEATURE	REPEAT:TPR 4	9	0.816697	0.16386	TTC14, RANBP2, KLC4, PEX5L, ASPH, PEX5, NPHP3, UTY, OGT	1093	100	20495	1.6876	1	1	0.996998
UP_SEQ_FEATURE	REPEAT:TPR 6	7	0.635209	0.21812	RANBP2, KLC4, PEX5L, PEX5, NPHP3, UTY, OGT	1093	76	20495	1.72708	1	1	0.996998
UP_SEQ_FEATURE	REPEAT:TPR 5	7	0.635209	0.262505	RANBP2, KLC4, PEX5L, PEX5, NPHP3, UTY, OGT	1093	81	20495	1.62047	1	1	0.996998
UP_SEQ_FEATURE	REPEAT:TPR 7	6	0.544465	0.264611	RANBP2, KLC4, PEX5, NPHP3, UTY, OGT	1093	65	20495	1.73087	1	1	0.996998
UP_SEQ_FEATURE	REPEAT:TPR 1	11	0.998185	0.34112	TTC14, RANBP2, KLC4, PEX5L, ASPH, PEX5, NPHP3, UTY, SMG7, OGT, TTC39B	1093	159	20495	1.29725	1	1	0.996998
UP_SEQ_FEATURE	REPEAT:TPR 2	11	0.998185	0.34112	TTC14, RANBP2, KLC4, PEX5L, ASPH, PEX5, NPHP3, UTY, SMG7, OGT, TTC39B	1093	159	20495	1.29725	1	1	0.996998
INTERPRO	IPR019734:Tetratricopeptide repeat	10	0.907441	0.370131	TTC14, RANBP2, KLC4, PEX5L, ASPH, PEX5, NPHP3, UTY, OGT, TTC39B	1058	140	19116	1.29058	1	1	0.98545
UP_KW_DOMAIN	KW-0802~TPR repeat	11	0.998185	0.475959	TTC14, RANBP2, KLC4, PEX5L, ASPH, PEX5, NPHP3, UTY, SMG7, OGT, TTC39B	832	170	14922	1.16051	1	0.888458	0.761535
UP_SEQ_FEATURE	REPEAT:TPR 3	9	0.816697	0.511368	TTC14, RANBP2, KLC4, PEX5L, ASPH, PEX5, NPHP3, UTY, OGT	1093	145	20495	1.16386	1	1	0.996998
SMART	SM00028:TPR	10	0.907441	0.536101	TTC14, RANBP2, KLC4, PEX5L, ASPH, PEX5, NPHP3, UTY, OGT, TTC39B	698	132	10337	1.12193	1	1	1
INTERPRO	IPR011990:Tetratricopeptide-like helical	13	1.17967	0.574378	RANBP2, TTC14, SMG7, SMG6, KLC4, PEX5L, EEF2K, ASPH, COPS2, PEX5, NPHP3, UTY, OGT	1058	222	19116	1.05804	1	1	0.98545
UP_SEQ_FEATURE	REPEAT:TPR	6	0.544465	0.594413	TTC14, KLC4, PEX5, NPHP3, UTY, OGT	1093	97	20495	1.15986	1	1	0.996998
UP_SEQ_FEATURE	REPEAT:TPR 8	3	0.272232	0.790394	NPHP3, UTY, OGT	1093	54	20495	1.04173	1	1	0.996998
Annotation Cluster 136	Enrichment Score: 0.41626484065028646
Category	Term	Count	%	PValue	Genes	List Total	Pop Hits	Pop Total	Fold Enrichment	Bonferroni	Benjamini	FDR
GOTERM_MF_DIRECT	GO:0008375~acetylglucosaminyltransferase activity	5	0.453721	0.159853	B3GNT7, MGAT4A, GCNT4, B3GALT5, OGT	1050	38	18811	2.35727	1	1	0.972949
GOTERM_MF_DIRECT	GO:0016757~transferase activity, transferring glycosyl groups	5	0.453721	0.518033	EXTL2, B3GNT7, PIGA, B3GALT5, OGT	1050	67	18811	1.33696	1	1	0.972949
UP_KW_MOLECULAR_FUNCTION	KW-0328~Glycosyltransferase	14	1.27042	0.680969	GALNT1, GXYLT1, ALG13, PARP16, B3GALT5, EXTL2, B3GNT7, MGAT4A, PIGA, ST3GAL6, GCNT4, UPP2, ST3GAL1, OGT	711	235	11655	0.976569	1	1	0.941176
Annotation Cluster 137	Enrichment Score: 0.40968374866701834
Category	Term	Count	%	PValue	Genes	List Total	Pop Hits	Pop Total	Fold Enrichment	Bonferroni	Benjamini	FDR
UP_KW_MOLECULAR_FUNCTION	KW-0734~Signal transduction inhibitor	7	0.635209	0.0756327	SOCS2, RGS4, RGS5, SOCS1, SEC14L1, RGS16, RGS7BP	711	49	11655	2.34177	0.998845	0.406526	0.378164
INTERPRO	IPR024066:Regulator of G-protein signaling, domain 1	3	0.272232	0.262349	RGS4, RGS5, RGS16	1058	18	19116	3.01134	1	1	0.98545
UP_SEQ_FEATURE	DOMAIN:RGS	3	0.272232	0.578684	RGS4, RGS5, RGS16	1093	36	20495	1.5626	1	1	0.996998
INTERPRO	IPR016137:Regulator of G protein signalling superfamily	3	0.272232	0.599348	RGS4, RGS5, RGS16	1058	36	19116	1.50567	1	1	0.98545
SMART	SM00315:RGS	3	0.272232	0.693786	RGS4, RGS5, RGS16	698	35	10337	1.26938	1	1	1
GOTERM_BP_DIRECT	GO:0008277~regulation of G-protein coupled receptor protein signaling pathway	3	0.272232	0.729395	RGS4, RGS5, RGS16	1041	47	19256	1.1807	1	1	0.995313
Annotation Cluster 138	Enrichment Score: 0.3997918695635547
Category	Term	Count	%	PValue	Genes	List Total	Pop Hits	Pop Total	Fold Enrichment	Bonferroni	Benjamini	FDR
SMART	SM00005:DEATH	4	0.362976	0.272967	DAPK1, FAS, ANK3, UNC5D	698	27	10337	2.19399	1	1	1
INTERPRO	IPR000488:Death domain	4	0.362976	0.320611	DAPK1, FAS, ANK3, UNC5D	1058	36	19116	2.00756	1	1	0.98545
UP_SEQ_FEATURE	DOMAIN:Death	4	0.362976	0.344944	DAPK1, FAS, ANK3, UNC5D	1093	39	20495	1.92319	1	1	0.996998
INTERPRO	IPR011029:Death-like domain	5	0.453721	0.833674	APAF1, DAPK1, FAS, ANK3, UNC5D	1058	104	19116	0.868656	1	1	0.98545
Annotation Cluster 139	Enrichment Score: 0.3997865763164238
Category	Term	Count	%	PValue	Genes	List Total	Pop Hits	Pop Total	Fold Enrichment	Bonferroni	Benjamini	FDR
UP_SEQ_FEATURE	ZN_FING:B box-type 2	4	0.362976	0.0502476	TRIM71, TRIM24, MID1, TRIM67	1093	16	20495	4.68779	1	1	0.996998
INTERPRO	IPR003649:B-box, C-terminal	4	0.362976	0.0739954	TRIM2, TRIM24, MID1, TRIM67	1058	18	19116	4.01512	1	1	0.98545
SMART	SM00502:BBC	4	0.362976	0.117108	TRIM2, TRIM24, MID1, TRIM67	698	18	10337	3.29099	1	1	1
UP_SEQ_FEATURE	DOMAIN:B box-type	5	0.453721	0.324403	TRIM41, TRIM2, TRIM24, MID1, TRIM67	1093	54	20495	1.73622	1	1	0.996998
INTERPRO	IPR000315:Zinc finger, B-box	6	0.544465	0.530184	TRIM71, TRIM41, TRIM2, TRIM24, MID1, TRIM67	1058	87	19116	1.24607	1	1	0.98545
SMART	SM00336:BBOX	6	0.544465	0.623254	TRIM71, TRIM41, TRIM2, TRIM24, MID1, TRIM67	698	79	10337	1.12477	1	1	1
INTERPRO	IPR003877:SPla/RYanodine receptor SPRY	5	0.453721	0.777467	TRIM41, SPRYD4, SPRYD7, MID1, TRIM67	1058	95	19116	0.95095	1	1	0.98545
UP_SEQ_FEATURE	DOMAIN:B30.2/SPRY	5	0.453721	0.786503	TRIM41, SPRYD4, SPRYD7, MID1, TRIM67	1093	100	20495	0.937557	1	1	0.996998
INTERPRO	IPR001870:B30.2/SPRY domain	5	0.453721	0.816406	TRIM41, SPRYD4, SPRYD7, MID1, TRIM67	1058	101	19116	0.894458	1	1	0.98545
INTERPRO	IPR013320:Concanavalin A-like lectin/glucanase, subgroup	11	0.998185	0.842877	TRIM41, SPRYD4, COL24A1, COL11A1, PAPPA, SPRYD7, WDFY3, NPNT, MDGA2, MID1, TRIM67	1058	235	19116	0.845739	1	1	0.98545
SMART	SM00449:SPRY	5	0.453721	0.881204	TRIM41, SPRYD4, SPRYD7, MID1, TRIM67	698	93	10337	0.796207	1	1	1
INTERPRO	IPR003879:Butyrophylin-like	3	0.272232	0.921185	TRIM41, SPRYD4, MID1	1058	74	19116	0.732489	1	1	0.98545
Annotation Cluster 140	Enrichment Score: 0.3963567438020086
Category	Term	Count	%	PValue	Genes	List Total	Pop Hits	Pop Total	Fold Enrichment	Bonferroni	Benjamini	FDR
INTERPRO	IPR000953:Chromo domain/shadow	4	0.362976	0.289828	MORF4L1, SMARCC1, CBX5, CHD4	1058	34	19116	2.12565	1	1	0.98545
SMART	SM00298:CHROMO	4	0.362976	0.404745	MORF4L1, SMARCC1, CBX5, CHD4	698	34	10337	1.74229	1	1	1
INTERPRO	IPR016197:Chromo domain-like	3	0.272232	0.55158	MORF4L1, CBX5, CHD4	1058	33	19116	1.64255	1	1	0.98545
Annotation Cluster 141	Enrichment Score: 0.3910411051521565
Category	Term	Count	%	PValue	Genes	List Total	Pop Hits	Pop Total	Fold Enrichment	Bonferroni	Benjamini	FDR
UP_SEQ_FEATURE	REPEAT:1-2	3	0.272232	0.387711	COIL, SYNCRIP, MYLK	1093	25	20495	2.25014	1	1	0.996998
UP_SEQ_FEATURE	REPEAT:1-1	3	0.272232	0.406797	COIL, SYNCRIP, MYLK	1093	26	20495	2.16359	1	1	0.996998
UP_SEQ_FEATURE	REPEAT:2-2	3	0.272232	0.425589	COIL, SYNCRIP, MYLK	1093	27	20495	2.08346	1	1	0.996998
Annotation Cluster 142	Enrichment Score: 0.38815978259432504
Category	Term	Count	%	PValue	Genes	List Total	Pop Hits	Pop Total	Fold Enrichment	Bonferroni	Benjamini	FDR
GOTERM_BP_DIRECT	GO:0060078~regulation of postsynaptic membrane potential	5	0.453721	0.0918178	GRIA1, GABRB2, GABRA1, RGS7BP, GRIA3	1041	32	19256	2.89025	1	1	0.995313
KEGG_PATHWAY	hsa05033:Nicotine addiction	4	0.362976	0.445167	GRIA1, GABRB2, GABRA1, GRIA3	499	40	8156	1.63447	1	1	0.895628
GOTERM_BP_DIRECT	GO:0034220~ion transmembrane transport	9	0.816697	0.454142	GRIA1, GABRB2, GABRA1, CLCN5, ATP8A1, ANO10, NEDD4L, ATP2B2, GRIA3	1041	136	19256	1.22411	1	1	0.995313
KEGG_PATHWAY	hsa04723:Retrograde endocannabinoid signaling	10	0.907441	0.554699	GRIA1, GABRB2, MAPK9, GABRA1, MAPK8, GNGT2, DAGLA, GNG5, ITPR1, GRIA3	499	148	8156	1.10437	1	1	0.896774
GOTERM_MF_DIRECT	GO:1904315~transmitter-gated ion channel activity involved in regulation of postsynaptic membrane potential	4	0.362976	0.634913	GRIA1, GABRB2, GABRA1, GRIA3	1050	58	18811	1.23553	1	1	0.972949
UP_KW_MOLECULAR_FUNCTION	KW-1071~Ligand-gated ion channel	5	0.453721	0.717179	GRIA1, GABRB2, GABRA1, ITPR1, GRIA3	711	79	11655	1.03749	1	1	0.941176
Annotation Cluster 143	Enrichment Score: 0.38492600673345323
Category	Term	Count	%	PValue	Genes	List Total	Pop Hits	Pop Total	Fold Enrichment	Bonferroni	Benjamini	FDR
BIOCARTA	h_ghPathway:Growth Hormone Signaling Pathway	5	0.453721	0.202241	GHR, SOCS1, INSR, GRB2, PIK3R1	142	27	1623	2.11659	1	1	1
BIOCARTA	h_tffPathway:Trefoil Factors Initiate Mucosal Healing	4	0.362976	0.396428	GHR, APAF1, GRB2, PIK3R1	142	26	1623	1.7584	1	1	1
KEGG_PATHWAY	hsa04630:JAK-STAT signaling pathway	8	0.725953	0.873351	GHR, SOCS2, CDKN1A, SOCS1, STAT2, PIK3R3, GRB2, PIK3R1	499	162	8156	0.807145	1	1	0.896774
Annotation Cluster 144	Enrichment Score: 0.38012725752925813
Category	Term	Count	%	PValue	Genes	List Total	Pop Hits	Pop Total	Fold Enrichment	Bonferroni	Benjamini	FDR
INTERPRO	IPR013098:Immunoglobulin I-set	13	1.17967	0.087338	ROBO2, UNC5D, MYLK, PRTG, PTPRD, NFASC, IGDCC4, IGDCC3, LRIG3, LRIG2, CNTN4, MDGA2, FGFR1	1058	140	19116	1.67775	1	1	0.98545
UP_SEQ_FEATURE	DOMAIN:Ig-like C2-type 3	11	0.998185	0.150467	ROBO2, PTPRD, CD4, NFASC, IGDCC4, IGDCC3, LRIG3, LRIG2, CNTN4, FGFR1, MYLK	1093	129	20495	1.59893	1	1	0.996998
INTERPRO	IPR003598:Immunoglobulin subtype 2	19	1.72414	0.170487	ROBO2, SIGLEC14, CXADR, CADM2, SEMA3F, UNC5D, MYLK, PRTG, PTPRD, NFASC, CD4, IGDCC4, IGDCC3, NPTN, LRIG3, LRIG2, CNTN4, MDGA2, FGFR1	1058	254	19116	1.35155	1	1	0.98545
UP_SEQ_FEATURE	DOMAIN:Ig-like V-type	11	0.998185	0.207331	CD86, CD274, CD84, VCAN, CD4, SIGLEC14, MOG, CADM2, CRTAM, SLAMF6, CD300LF	1093	139	20495	1.4839	1	1	0.996998
UP_SEQ_FEATURE	DOMAIN:Ig-like C2-type 1	14	1.27042	0.304934	ROBO2, SIGLEC14, CXADR, CADM2, MYLK, PTPRD, NFASC, CD4, IGDCC4, IGDCC3, LRIG3, LRIG2, CNTN4, FGFR1	1093	206	20495	1.27435	1	1	0.996998
UP_SEQ_FEATURE	DOMAIN:Ig-like C2-type 2	14	1.27042	0.304934	ROBO2, SIGLEC14, CXADR, CADM2, MYLK, PTPRD, NFASC, CD4, IGDCC4, IGDCC3, LRIG3, LRIG2, CNTN4, FGFR1	1093	206	20495	1.27435	1	1	0.996998
INTERPRO	IPR003599:Immunoglobulin subtype	31	2.81307	0.388805	ROBO2, CD86, CD274, CD84, HHLA2, SEMA3B, SEMA3F, MYLK, PRTG, NPTN, LRIG3, SLAMF6, LRIG2, CD300LF, SIGLEC14, CXADR, MOG, CADM2, CRTAM, SEMA4C, UNC5D, PTPRD, NFASC, CD4, VCAN, IGDCC4, IGDCC3, CNTN4, MDGA2, SCN4B, FGFR1	1058	508	19116	1.10258	1	1	0.98545
UP_SEQ_FEATURE	DOMAIN:Ig-like C2-type 4	6	0.544465	0.423752	ROBO2, NFASC, IGDCC4, IGDCC3, CNTN4, MYLK	1093	80	20495	1.40634	1	1	0.996998
SMART	SM00408:IGc2	19	1.72414	0.448635	ROBO2, SIGLEC14, CXADR, CADM2, SEMA3F, UNC5D, MYLK, PRTG, PTPRD, NFASC, CD4, IGDCC4, IGDCC3, NPTN, LRIG3, LRIG2, CNTN4, MDGA2, FGFR1	698	254	10337	1.10779	1	1	1
SMART	SM00409:IG	31	2.81307	0.8042	ROBO2, CD86, CD274, CD84, HHLA2, SEMA3B, SEMA3F, MYLK, PRTG, NPTN, LRIG3, SLAMF6, LRIG2, CD300LF, SIGLEC14, CXADR, MOG, CADM2, CRTAM, SEMA4C, UNC5D, PTPRD, NFASC, CD4, VCAN, IGDCC4, IGDCC3, CNTN4, MDGA2, SCN4B, FGFR1	698	508	10337	0.903727	1	1	1
INTERPRO	IPR013783:Immunoglobulin-like fold	53	4.80944	0.892979	CD86, ROBO2, TRIM71, CD84, PLXND1, PTPRO, RBPJ, IGF1R, MYLK, IL18BP, GHR, TRIM2, NPTN, DAG1, PLXNC1, TRIM67, EPHA5, CXADR, FNDC3B, FNDC3A, UNC5D, MID1, VCAN, IGDCC4, IGDCC3, SCN4B, CD274, NFAT5, HHLA2, SEMA3B, SEMA3F, PRTG, GPNMB, LRIG3, SLAMF6, CAMTA2, LRIG2, CD300LF, CCDC141, SIGLEC14, MOG, CADM2, INSR, CRTAM, SEMA4C, NFATC2, PTPRD, CD4, NFASC, VAPB, CNTN4, MDGA2, FGFR1	1058	1095	19116	0.874527	1	1	0.98545
UP_KW_DOMAIN	KW-0393~Immunoglobulin domain	34	3.0853	0.939012	ROBO2, CD86, CD274, CD84, HHLA2, SEMA3B, SEMA3F, IL18BP, MYLK, PRTG, NPTN, LRIG3, SLAMF6, LRIG2, CD300LF, CCDC141, SIGLEC14, CXADR, MOG, CADM2, CRTAM, SEMA4C, SEMA4F, UNC5D, PTPRD, NFASC, CD4, VCAN, IGDCC4, IGDCC3, CNTN4, MDGA2, SCN4B, FGFR1	832	750	14922	0.813058	1	1	0.939012
UP_SEQ_FEATURE	DOMAIN:Ig-like	27	2.45009	0.960598	ROBO2, CD86, CD274, HHLA2, SEMA3B, SEMA3F, IL18BP, MYLK, PRTG, NPTN, LRIG3, SLAMF6, CD300LF, CCDC141, MOG, CADM2, SEMA4C, UNC5D, PTPRD, NFASC, CD4, VCAN, IGDCC3, CNTN4, MDGA2, SCN4B, FGFR1	1093	660	20495	0.767092	1	1	0.996998
INTERPRO	IPR007110:Immunoglobulin-like domain	33	2.99456	0.961656	ROBO2, CD86, CD274, CD84, HHLA2, SEMA3B, SEMA3F, IL18BP, MYLK, PRTG, NPTN, LRIG3, SLAMF6, LRIG2, CD300LF, CCDC141, SIGLEC14, CXADR, MOG, CADM2, CRTAM, SEMA4C, UNC5D, PTPRD, NFASC, CD4, VCAN, IGDCC4, IGDCC3, CNTN4, MDGA2, SCN4B, FGFR1	1058	762	19116	0.782475	1	1	0.98545
INTERPRO	IPR013106:Immunoglobulin V-set	14	1.27042	0.998863	ROBO2, CD86, CD274, SIGLEC14, CXADR, MOG, HHLA2, CADM2, CRTAM, VCAN, CD4, SLAMF6, CD300LF, SCN4B	1058	474	19116	0.533656	1	1	0.998863
Annotation Cluster 145	Enrichment Score: 0.37462840921317403
Category	Term	Count	%	PValue	Genes	List Total	Pop Hits	Pop Total	Fold Enrichment	Bonferroni	Benjamini	FDR
GOTERM_MF_DIRECT	GO:0098632~protein binding involved in cell-cell adhesion	4	0.362976	0.203273	ROBO2, NFASC, NPTN, CNTN4	1050	28	18811	2.55932	1	1	0.972949
UP_SEQ_FEATURE	DOMAIN:Ig-like C2-type 4	6	0.544465	0.423752	ROBO2, NFASC, IGDCC4, IGDCC3, CNTN4, MYLK	1093	80	20495	1.40634	1	1	0.996998
UP_SEQ_FEATURE	DOMAIN:Ig-like C2-type 5	4	0.362976	0.591658	ROBO2, NFASC, CNTN4, MYLK	1093	57	20495	1.31587	1	1	0.996998
UP_SEQ_FEATURE	DOMAIN:Ig-like C2-type 6	3	0.272232	0.622621	NFASC, CNTN4, MYLK	1093	39	20495	1.4424	1	1	0.996998
Annotation Cluster 146	Enrichment Score: 0.37189410357118313
Category	Term	Count	%	PValue	Genes	List Total	Pop Hits	Pop Total	Fold Enrichment	Bonferroni	Benjamini	FDR
UP_SEQ_FEATURE	DOMAIN:PAS 1	3	0.272232	0.26881	PER3, ARNT, CLOCK	1093	19	20495	2.96071	1	1	0.996998
UP_SEQ_FEATURE	DOMAIN:PAS 2	3	0.272232	0.26881	PER3, ARNT, CLOCK	1093	19	20495	2.96071	1	1	0.996998
UP_SEQ_FEATURE	DOMAIN:PAC	3	0.272232	0.444064	PER3, ARNT, CLOCK	1093	28	20495	2.00905	1	1	0.996998
SMART	SM00091:PAS	3	0.272232	0.53133	PER3, ARNT, CLOCK	698	26	10337	1.70878	1	1	1
UP_SEQ_FEATURE	DOMAIN:PAS	3	0.272232	0.547367	PER3, ARNT, CLOCK	1093	34	20495	1.65451	1	1	0.996998
INTERPRO	IPR000014:PAS domain	3	0.272232	0.629005	PER3, ARNT, CLOCK	1058	38	19116	1.42643	1	1	0.98545
Annotation Cluster 147	Enrichment Score: 0.33953550576860864
Category	Term	Count	%	PValue	Genes	List Total	Pop Hits	Pop Total	Fold Enrichment	Bonferroni	Benjamini	FDR
UP_SEQ_FEATURE	DOMAIN:LisH	3	0.272232	0.444064	TBL1XR1, TBL1X, SSBP2	1093	28	20495	2.00905	1	1	0.996998
INTERPRO	IPR006594:LisH dimerisation motif	3	0.272232	0.463435	TBL1XR1, TBL1X, SSBP2	1058	28	19116	1.93586	1	1	0.98545
SMART	SM00667:LisH	3	0.272232	0.465542	TBL1XR1, TBL1X, SSBP2	698	23	10337	1.93167	1	1	1
Annotation Cluster 148	Enrichment Score: 0.33096382752639825
Category	Term	Count	%	PValue	Genes	List Total	Pop Hits	Pop Total	Fold Enrichment	Bonferroni	Benjamini	FDR
UP_SEQ_FEATURE	DOMAIN:C2	10	0.907441	0.3077	RIMS2, INPP4A, ABR, C2CD5, ITCH, RASA1, CEP120, CPNE1, NEDD4L, WWP2	1093	137	20495	1.3687	1	1	0.996998
INTERPRO	IPR000008:C2 calcium-dependent membrane targeting	10	0.907441	0.433822	RIMS2, INPP4A, ABR, C2CD5, ITCH, RASA1, CEP120, CPNE1, NEDD4L, WWP2	1058	148	19116	1.22081	1	1	0.98545
SMART	SM00239:C2	8	0.725953	0.761499	RIMS2, ABR, C2CD5, ITCH, RASA1, CPNE1, NEDD4L, WWP2	698	127	10337	0.932879	1	1	1
Annotation Cluster 149	Enrichment Score: 0.3201207930511318
Category	Term	Count	%	PValue	Genes	List Total	Pop Hits	Pop Total	Fold Enrichment	Bonferroni	Benjamini	FDR
UP_SEQ_FEATURE	ZN_FING:C4-type	5	0.453721	0.397997	CDKN1A, FHL2, SMAP2, SMAP1, AGFG1	1093	60	20495	1.5626	1	1	0.996998
UP_SEQ_FEATURE	DOMAIN:Arf-GAP	3	0.272232	0.462204	SMAP2, SMAP1, AGFG1	1093	29	20495	1.93977	1	1	0.996998
INTERPRO	IPR001164:Arf GTPase activating protein	3	0.272232	0.481881	SMAP2, SMAP1, AGFG1	1058	29	19116	1.86911	1	1	0.98545
SMART	SM00105:ArfGap	3	0.272232	0.591376	SMAP2, SMAP1, AGFG1	698	29	10337	1.53201	1	1	1
Annotation Cluster 150	Enrichment Score: 0.311783012481757
Category	Term	Count	%	PValue	Genes	List Total	Pop Hits	Pop Total	Fold Enrichment	Bonferroni	Benjamini	FDR
UP_SEQ_FEATURE	DOMAIN:Ubiquitin-like	5	0.453721	0.434388	UHRF2, ZFAND4, UHRF1, DDI2, RAD23B	1093	63	20495	1.48819	1	1	0.996998
INTERPRO	IPR000626:Ubiquitin	5	0.453721	0.450576	UHRF2, ZFAND4, UHRF1, DDI2, RAD23B	1058	62	19116	1.4571	1	1	0.98545
SMART	SM00213:UBQ	4	0.362976	0.592933	UHRF2, ZFAND4, UHRF1, RAD23B	698	45	10337	1.3164	1	1	1
Annotation Cluster 151	Enrichment Score: 0.3092750053050689
Category	Term	Count	%	PValue	Genes	List Total	Pop Hits	Pop Total	Fold Enrichment	Bonferroni	Benjamini	FDR
INTERPRO	IPR009071:High mobility group (HMG) box domain	5	0.453721	0.374947	KMT2D, TCF7L2, SOX13, SOX6, SOX5	1058	56	19116	1.61322	1	1	0.98545
SMART	SM00398:HMG	5	0.453721	0.498534	KMT2D, TCF7L2, SOX13, SOX6, SOX5	698	54	10337	1.37125	1	1	1
UP_SEQ_FEATURE	DNA_BIND:HMG box	4	0.362976	0.515615	TCF7L2, SOX13, SOX6, SOX5	1093	51	20495	1.47068	1	1	0.996998
GOTERM_BP_DIRECT	GO:0045165~cell fate commitment	4	0.362976	0.60105	CASP3, SOX13, SOX6, SOX5	1041	57	19256	1.29808	1	1	0.995313
Annotation Cluster 152	Enrichment Score: 0.30906087498686163
Category	Term	Count	%	PValue	Genes	List Total	Pop Hits	Pop Total	Fold Enrichment	Bonferroni	Benjamini	FDR
UP_SEQ_FEATURE	METAL:Zinc; catalytic	11	0.998185	0.219668	ACER2, ADAMTS15, CPM, ADAMDEC1, C11ORF54, PAPPA, ADAM12, ADAMTS8, MBTPS2, CPA4, DPP3	1093	141	20495	1.46286	1	1	0.996998
UP_SEQ_FEATURE	DOMAIN:Peptidase M12B	4	0.362976	0.35974	ADAMTS15, ADAMDEC1, ADAM12, ADAMTS8	1093	40	20495	1.87511	1	1	0.996998
UP_SEQ_FEATURE	DOMAIN:Disintegrin	4	0.362976	0.374485	ADAMTS15, ADAMDEC1, ADAM12, ADAMTS8	1093	41	20495	1.82938	1	1	0.996998
INTERPRO	IPR002870:Peptidase M12B, propeptide	4	0.362976	0.382053	ADAMTS15, ADAMDEC1, ADAM12, ADAMTS8	1058	40	19116	1.80681	1	1	0.98545
INTERPRO	IPR001590:Peptidase M12B, ADAM/reprolysin	4	0.362976	0.382053	ADAMTS15, ADAMDEC1, ADAM12, ADAMTS8	1058	40	19116	1.80681	1	1	0.98545
INTERPRO	IPR006586:ADAM, cysteine-rich	3	0.272232	0.463435	ADAMTS15, ADAM12, ADAMTS8	1058	28	19116	1.93586	1	1	0.98545
UP_KW_MOLECULAR_FUNCTION	KW-0482~Metalloprotease	11	0.998185	0.49742	ADAMTS15, CPM, ADAMDEC1, AGBL1, CPD, PAPPA, ADAM12, ADAMTS8, MBTPS2, CPA4, DPP3	711	158	11655	1.14124	1	1	0.941176
SMART	SM00608:ACR	3	0.272232	0.572017	ADAMTS15, ADAM12, ADAMTS8	698	28	10337	1.58673	1	1	1
GOTERM_MF_DIRECT	GO:0004222~metalloendopeptidase activity	7	0.635209	0.665717	ADAMTS15, ADAMDEC1, PAPPA, ADAM12, ADAMTS8, MBTPS2, THSD4	1050	120	18811	1.04506	1	1	0.972949
INTERPRO	IPR024079:Metallopeptidase, catalytic domain	5	0.453721	0.689612	ADAMTS15, ADAMDEC1, PAPPA, ADAM12, ADAMTS8	1058	84	19116	1.07548	1	1	0.98545
UP_KW_PTM	KW-0865~Zymogen	12	1.08893	0.819945	BACE1, ADAMTS15, ADAMDEC1, CASP7, CASP3, PAPPA, AMD1, ADAM12, TMPRSS2, ADAMTS8, CPA4, CTSB	884	220	14097	0.869827	1	1	0.925926
GOTERM_MF_DIRECT	GO:0008237~metallopeptidase activity	3	0.272232	0.912078	PAPPA, ADAM12, ADAMTS8	1050	71	18811	0.756982	1	1	0.972949
Annotation Cluster 153	Enrichment Score: 0.3068814202991667
Category	Term	Count	%	PValue	Genes	List Total	Pop Hits	Pop Total	Fold Enrichment	Bonferroni	Benjamini	FDR
GOTERM_BP_DIRECT	GO:0007422~peripheral nervous system development	5	0.453721	0.0687028	NFASC, GDNF, BDNF, SCN8A, NGF	1041	29	19256	3.18924	1	1	0.995313
UP_KW_MOLECULAR_FUNCTION	KW-0339~Growth factor	6	0.544465	0.914162	KITLG, GDNF, BDNF, NGF, GDF6, VEGFA	711	133	11655	0.739507	1	1	0.941176
GOTERM_MF_DIRECT	GO:0008083~growth factor activity	6	0.544465	0.958019	KITLG, GDNF, BDNF, NGF, GDF6, VEGFA	1050	166	18811	0.647539	1	1	0.972949
GOTERM_MF_DIRECT	GO:0005125~cytokine activity	6	0.544465	0.984243	EDN1, KITLG, SPP1, FASLG, GDF6, VEGFA	1050	192	18811	0.559851	1	1	0.984243
Annotation Cluster 154	Enrichment Score: 0.30072461089357944
Category	Term	Count	%	PValue	Genes	List Total	Pop Hits	Pop Total	Fold Enrichment	Bonferroni	Benjamini	FDR
UP_SEQ_FEATURE	DOMAIN:SAM	7	0.635209	0.395129	CNKSR2, EPHA5, STARD13, SCML1, PHC3, DGKH, PPFIA2	1093	95	20495	1.38166	1	1	0.996998
INTERPRO	IPR001660:Sterile alpha motif domain	7	0.635209	0.419688	CNKSR2, EPHA5, STARD13, SCML1, PHC3, DGKH, PPFIA2	1058	94	19116	1.34549	1	1	0.98545
INTERPRO	IPR013761:Sterile alpha motif/pointed domain	8	0.725953	0.549962	CNKSR2, EPHA5, STARD13, SCML1, C19ORF47, PHC3, DGKH, PPFIA2	1058	126	19116	1.14718	1	1	0.98545
SMART	SM00454:SAM	6	0.544465	0.687233	CNKSR2, EPHA5, SCML1, PHC3, DGKH, PPFIA2	698	85	10337	1.04537	1	1	1
Annotation Cluster 155	Enrichment Score: 0.2982240035703338
Category	Term	Count	%	PValue	Genes	List Total	Pop Hits	Pop Total	Fold Enrichment	Bonferroni	Benjamini	FDR
INTERPRO	IPR009060:UBA-like	5	0.453721	0.438135	USP24, USP25, SPATS2L, CBL, RAD23B	1058	61	19116	1.48099	1	1	0.98545
INTERPRO	IPR015940:Ubiquitin-associated/translation elongation factor EF1B, N-terminal, eukaryote	4	0.362976	0.456857	USP24, CBL, RAD23B, MARK1	1058	45	19116	1.60605	1	1	0.98545
UP_SEQ_FEATURE	DOMAIN:UBA	4	0.362976	0.541816	USP24, CBL, RAD23B, MARK1	1093	53	20495	1.41518	1	1	0.996998
SMART	SM00165:UBA	3	0.272232	0.591376	CBL, RAD23B, MARK1	698	29	10337	1.53201	1	1	1
Annotation Cluster 156	Enrichment Score: 0.2968905757538411
Category	Term	Count	%	PValue	Genes	List Total	Pop Hits	Pop Total	Fold Enrichment	Bonferroni	Benjamini	FDR
GOTERM_BP_DIRECT	GO:0006099~tricarboxylic acid cycle	4	0.362976	0.262865	NNT, IDH1, DLST, SDHD	1041	33	19256	2.24213	1	1	0.995313
UP_KW_BIOLOGICAL_PROCESS	KW-0816~Tricarboxylic acid cycle	3	0.272232	0.480315	IDH1, DLST, SDHD	688	26	11187	1.87617	1	1	0.933333
KEGG_PATHWAY	hsa00020:Citrate cycle (TCA cycle)	3	0.272232	0.554673	IDH1, DLST, SDHD	499	30	8156	1.63447	1	1	0.896774
KEGG_PATHWAY	hsa01200:Carbon metabolism	5	0.453721	0.927131	ACOX1, IDH1, AMT, DLST, SDHD	499	115	8156	0.710639	1	1	0.927131
Annotation Cluster 157	Enrichment Score: 0.29518002433112245
Category	Term	Count	%	PValue	Genes	List Total	Pop Hits	Pop Total	Fold Enrichment	Bonferroni	Benjamini	FDR
UP_SEQ_FEATURE	DOMAIN:Fork-head	3	0.272232	0.34877	FOXM1, FOXP2, FOXP1	1093	23	20495	2.4458	1	1	0.996998
UP_SEQ_FEATURE	DNA_BIND:Fork-head	4	0.362976	0.515615	FOXM1, FOXO3, FOXP2, FOXP1	1093	51	20495	1.47068	1	1	0.996998
INTERPRO	IPR001766:Transcription factor, fork head	4	0.362976	0.541083	FOXM1, FOXO3, FOXP2, FOXP1	1058	51	19116	1.4171	1	1	0.98545
SMART	SM00339:FH	4	0.362976	0.677879	FOXM1, FOXO3, FOXP2, FOXP1	698	51	10337	1.16153	1	1	1
Annotation Cluster 158	Enrichment Score: 0.2777330857897294
Category	Term	Count	%	PValue	Genes	List Total	Pop Hits	Pop Total	Fold Enrichment	Bonferroni	Benjamini	FDR
KEGG_PATHWAY	hsa01040:Biosynthesis of unsaturated fatty acids	4	0.362976	0.226047	ELOVL4, SCP2, ACOX1, SCD	499	27	8156	2.42144	1	0.650932	0.581862
KEGG_PATHWAY	hsa01212:Fatty acid metabolism	5	0.453721	0.462716	ELOVL4, SCP2, ACOX1, ACSL1, SCD	499	57	8156	1.43374	1	1	0.896774
KEGG_PATHWAY	hsa03320:PPAR signaling pathway	4	0.362976	0.845053	SCP2, ACOX1, ACSL1, SCD	499	75	8156	0.871717	1	1	0.896774
UP_KW_BIOLOGICAL_PROCESS	KW-0276~Fatty acid metabolism	8	0.725953	0.876335	PLA2G15, PRKAA2, ELOVL4, ACOX1, ACSL1, SCD, CYP4F2, PTGES3	688	162	11187	0.802972	1	1	0.933333
Annotation Cluster 159	Enrichment Score: 0.27680550713956315
Category	Term	Count	%	PValue	Genes	List Total	Pop Hits	Pop Total	Fold Enrichment	Bonferroni	Benjamini	FDR
GOTERM_CC_DIRECT	GO:0030134~ER to Golgi transport vesicle	4	0.362976	0.375134	PITPNM3, ERGIC1, TMED5, CNIH4	1067	42	20472	1.82729	1	1	0.953058
GOTERM_CC_DIRECT	GO:0005793~endoplasmic reticulum-Golgi intermediate compartment	6	0.544465	0.404371	IST1, MGAT4A, PDIA6, ERGIC1, TMED5, CNIH4	1067	80	20472	1.43899	1	1	0.953058
GOTERM_BP_DIRECT	GO:0006888~ER to Golgi vesicle-mediated transport	4	0.362976	0.97413	VAPB, ERGIC1, TMED5, CNIH4	1041	130	19256	0.569157	1	1	0.995313
Annotation Cluster 160	Enrichment Score: 0.2531288228562033
Category	Term	Count	%	PValue	Genes	List Total	Pop Hits	Pop Total	Fold Enrichment	Bonferroni	Benjamini	FDR
UP_SEQ_FEATURE	NP_BIND:FAD	6	0.544465	0.370309	TXNRD1, GPD2, CRY2, MICAL3, NOS1, FMO4	1093	75	20495	1.50009	1	1	0.996998
GOTERM_MF_DIRECT	GO:0071949~FAD binding	4	0.362976	0.387261	ACOX1, TXNRD1, CRY2, MICAL3	1050	40	18811	1.79152	1	1	0.972949
UP_SEQ_FEATURE	BINDING:FAD	5	0.453721	0.397997	ACOX1, TXNRD1, CRY2, MICAL3, FMO4	1093	60	20495	1.5626	1	1	0.996998
GOTERM_BP_DIRECT	GO:0045454~cell redox homeostasis	4	0.362976	0.41231	NNT, TXNRD1, NOS1, NFE2L2	1041	43	19256	1.72071	1	1	0.995313
GOTERM_MF_DIRECT	GO:0050661~NADP binding	4	0.362976	0.417751	NNT, IDH1, NOS1, FMO4	1050	42	18811	1.70621	1	1	0.972949
UP_SEQ_FEATURE	NP_BIND:NADP	6	0.544465	0.647567	NNT, TXNRD1, RDH10, IDH1, NOS1, FMO4	1093	103	20495	1.0923	1	1	0.996998
GOTERM_MF_DIRECT	GO:0050660~flavin adenine dinucleotide binding	4	0.362976	0.738644	ACOX1, TXNRD1, NOS1, FMO4	1050	68	18811	1.05384	1	1	0.972949
UP_KW_LIGAND	KW-0274~FAD	7	0.635209	0.761234	ACOX1, TXNRD1, GPD2, CRY2, MICAL3, NOS1, FMO4	457	111	6822	0.941392	1	1	1
UP_KW_LIGAND	KW-0285~Flavoprotein	7	0.635209	0.850774	ACOX1, TXNRD1, GPD2, CRY2, MICAL3, NOS1, FMO4	457	125	6822	0.835956	1	1	1
UP_KW_LIGAND	KW-0521~NADP	8	0.725953	0.966205	NNT, TXNRD1, RDH10, IDH1, MICAL3, NOS1, FMO4, FDFT1	457	183	6822	0.652581	1	1	1
Annotation Cluster 161	Enrichment Score: 0.24889125004942
Category	Term	Count	%	PValue	Genes	List Total	Pop Hits	Pop Total	Fold Enrichment	Bonferroni	Benjamini	FDR
UP_KW_MOLECULAR_FUNCTION	KW-0851~Voltage-gated channel	12	1.08893	0.306367	CACNB4, KCNIP1, KCNK10, SCN11A, KCNIP2, KCNC2, SCN8A, KCNQ5, SCN2A, SCN3A, SCN4B, SCN1A	711	150	11655	1.31139	1	1	0.941176
GOTERM_MF_DIRECT	GO:0005267~potassium channel activity	4	0.362976	0.340884	KCNIP1, KCNK10, KCNIP2, KCNQ5	1050	37	18811	1.93678	1	1	0.972949
GOTERM_CC_DIRECT	GO:0008076~voltage-gated potassium channel complex	6	0.544465	0.425184	DPP10, DPP6, KCNIP1, KCNIP2, KCNC2, KCNQ5	1067	82	20472	1.40389	1	1	0.953058
UP_KW_MOLECULAR_FUNCTION	KW-0631~Potassium channel	5	0.453721	0.688243	KCNIP1, KCNK10, KCNIP2, KCNC2, KCNQ5	711	76	11655	1.07845	1	1	0.941176
UP_KW_BIOLOGICAL_PROCESS	KW-0633~Potassium transport	7	0.635209	0.767823	SLC12A2, SLC12A5, KCNIP1, KCNK10, KCNIP2, KCNC2, KCNQ5	688	122	11187	0.932961	1	1	0.933333
UP_KW_LIGAND	KW-0630~Potassium	8	0.725953	0.835932	SLC12A2, SLC12A5, KCNIP1, KCNK10, KCNIP2, KCNC2, SLC1A3, KCNQ5	457	140	6822	0.853017	1	1	1
GOTERM_BP_DIRECT	GO:0071805~potassium ion transmembrane transport	5	0.453721	0.922916	KCNIP1, KCNK10, KCNC2, SLC1A3, KCNQ5	1041	129	19256	0.716961	1	1	0.995313
Annotation Cluster 162	Enrichment Score: 0.24545452890291555
Category	Term	Count	%	PValue	Genes	List Total	Pop Hits	Pop Total	Fold Enrichment	Bonferroni	Benjamini	FDR
KEGG_PATHWAY	hsa05010:Alzheimer disease	28	2.54083	0.248789	RTN3, ITPR1, PIK3R3, IRS2, PIK3R1, KLC4, MAPK9, CASP7, NRAS, MAPK8, SLC39A9, CASP3, SLC39A8, NOS1, FZD3, APAF1, FZD4, INSR, SLC11A2, SLC39A12, WIPI2, SDHD, ATG13, BACE1, PSMA5, FAS, ULK2, MAPT	499	384	8156	1.1918	1	0.678714	0.606696
KEGG_PATHWAY	hsa05012:Parkinson disease	15	1.36116	0.756835	APAF1, SLC11A2, ITPR1, SLC39A12, SDHD, PSMA5, KLC4, MAPK9, MAPK8, SLC39A9, CASP3, SLC39A8, MAPT, CAMK2G, NFE2L2	499	266	8156	0.921693	1	1	0.896774
KEGG_PATHWAY	hsa05020:Prion disease	11	0.998185	0.97455	PSMA5, KLC4, MAPK9, MAPK8, APAF1, CASP3, ITPR1, PIK3R3, SDHD, PIK3R1, CREB5	499	273	8156	0.658577	1	1	0.97455
Annotation Cluster 163	Enrichment Score: 0.2387473459373268
Category	Term	Count	%	PValue	Genes	List Total	Pop Hits	Pop Total	Fold Enrichment	Bonferroni	Benjamini	FDR
GOTERM_BP_DIRECT	GO:0060070~canonical Wnt signaling pathway	7	0.635209	0.436791	TCF7L2, EDN1, FZD3, FZD4, RSPO2, DISC1, FOXO3	1041	98	19256	1.32126	1	1	0.995313
KEGG_PATHWAY	hsa04916:Melanogenesis	7	0.635209	0.58762	TCF7L2, EDN1, FZD3, NRAS, KITLG, FZD4, CAMK2G	499	101	8156	1.1328	1	1	0.896774
KEGG_PATHWAY	hsa05217:Basal cell carcinoma	4	0.362976	0.748836	TCF7L2, CDKN1A, FZD3, FZD4	499	63	8156	1.03776	1	1	0.896774
Annotation Cluster 164	Enrichment Score: 0.2325409694188996
Category	Term	Count	%	PValue	Genes	List Total	Pop Hits	Pop Total	Fold Enrichment	Bonferroni	Benjamini	FDR
UP_SEQ_FEATURE	DOMAIN:JmjC	3	0.272232	0.563227	UTY, HIF1AN, JARID2	1093	35	20495	1.60724	1	1	0.996998
INTERPRO	IPR003347:JmjC domain	3	0.272232	0.583863	UTY, HIF1AN, JARID2	1058	35	19116	1.54869	1	1	0.98545
SMART	SM00558:JmjC	3	0.272232	0.610074	UTY, HIF1AN, JARID2	698	30	10337	1.48095	1	1	1
Annotation Cluster 165	Enrichment Score: 0.22602173036092582
Category	Term	Count	%	PValue	Genes	List Total	Pop Hits	Pop Total	Fold Enrichment	Bonferroni	Benjamini	FDR
KEGG_PATHWAY	hsa04725:Cholinergic synapse	10	0.907441	0.2523	CHRM2, NRAS, GNGT2, GNG5, ITPR1, PIK3R3, KCNQ5, PIK3R1, CAMK2G, CREB5	499	113	8156	1.44643	1	0.682307	0.609908
KEGG_PATHWAY	hsa04726:Serotonergic synapse	6	0.544465	0.839416	GABRB2, NRAS, GNGT2, GNG5, CASP3, ITPR1	499	115	8156	0.852766	1	1	0.896774
KEGG_PATHWAY	hsa05034:Alcoholism	6	0.544465	0.990924	NRAS, GNGT2, GNG5, BDNF, GRB2, CREB5	499	187	8156	0.524429	1	1	0.990924
Annotation Cluster 166	Enrichment Score: 0.2092726956590432
Category	Term	Count	%	PValue	Genes	List Total	Pop Hits	Pop Total	Fold Enrichment	Bonferroni	Benjamini	FDR
UP_SEQ_FEATURE	BINDING:NAD; via amide nitrogen	3	0.272232	0.387711	NNT, TXNRD1, SIRT1	1093	25	20495	2.25014	1	1	0.996998
UP_SEQ_FEATURE	BINDING:NAD	5	0.453721	0.560732	SDR42E1, AHCYL2, CTBP2, NNT, PARP16	1093	74	20495	1.26697	1	1	0.996998
UP_SEQ_FEATURE	NP_BIND:NAD	5	0.453721	0.696418	AHCYL2, CTBP2, NNT, TXNRD1, SIRT1	1093	88	20495	1.06541	1	1	0.996998
UP_KW_LIGAND	KW-0520~NAD	9	0.816697	0.961116	SDR42E1, AHCYL2, CTBP2, NNT, TXNRD1, PARP16, NMNAT2, SIRT1, FDFT1	457	199	6822	0.675126	1	1	1
Annotation Cluster 167	Enrichment Score: 0.2072921188601761
Category	Term	Count	%	PValue	Genes	List Total	Pop Hits	Pop Total	Fold Enrichment	Bonferroni	Benjamini	FDR
GOTERM_CC_DIRECT	GO:0005871~kinesin complex	5	0.453721	0.2857	KLC4, KIF2A, NPHP3, KIF21A, DISC1	1067	52	20472	1.84486	1	1	0.953058
GOTERM_BP_DIRECT	GO:0007018~microtubule-based movement	5	0.453721	0.715013	KLC4, DYNC1LI2, KIF2A, KIF21A, DYNC1I1	1041	89	19256	1.03919	1	1	0.995313
UP_KW_MOLECULAR_FUNCTION	KW-0505~Motor protein	7	0.635209	0.848323	KLC4, DYNC1LI2, KIF2A, MYO5A, KIF21A, DYNC1I1, MYO1F	711	137	11655	0.837568	1	1	0.941176
GOTERM_MF_DIRECT	GO:0003777~microtubule motor activity	3	0.272232	0.855156	KIF2A, KIF21A, DYNC1I1	1050	60	18811	0.895762	1	1	0.972949
Annotation Cluster 168	Enrichment Score: 0.2044890658294981
Category	Term	Count	%	PValue	Genes	List Total	Pop Hits	Pop Total	Fold Enrichment	Bonferroni	Benjamini	FDR
UP_SEQ_FEATURE	DOMAIN:Ig-like 3	3	0.272232	0.49741	PRTG, NPTN, MDGA2	1093	31	20495	1.81463	1	1	0.996998
UP_SEQ_FEATURE	DOMAIN:Ig-like 1	3	0.272232	0.699695	PRTG, NPTN, MDGA2	1093	45	20495	1.25008	1	1	0.996998
UP_SEQ_FEATURE	DOMAIN:Ig-like 2	3	0.272232	0.699695	PRTG, NPTN, MDGA2	1093	45	20495	1.25008	1	1	0.996998
Annotation Cluster 169	Enrichment Score: 0.19106265247280654
Category	Term	Count	%	PValue	Genes	List Total	Pop Hits	Pop Total	Fold Enrichment	Bonferroni	Benjamini	FDR
INTERPRO	IPR008250:P-type ATPase, A domain	3	0.272232	0.614395	ATP8B4, ATP8A1, ATP2B2	1058	37	19116	1.46498	1	1	0.98545
INTERPRO	IPR023299:P-type ATPase, cytoplasmic domain N	3	0.272232	0.614395	ATP8B4, ATP8A1, ATP2B2	1058	37	19116	1.46498	1	1	0.98545
INTERPRO	IPR001757:Cation-transporting P-type ATPase	3	0.272232	0.614395	ATP8B4, ATP8A1, ATP2B2	1058	37	19116	1.46498	1	1	0.98545
INTERPRO	IPR018303:P-type ATPase, phosphorylation site	3	0.272232	0.614395	ATP8B4, ATP8A1, ATP2B2	1058	37	19116	1.46498	1	1	0.98545
INTERPRO	IPR023298:P-type ATPase, transmembrane domain	3	0.272232	0.629005	ATP8B4, ATP8A1, ATP2B2	1058	38	19116	1.42643	1	1	0.98545
UP_SEQ_FEATURE	ACT_SITE:4-aspartylphosphate intermediate	3	0.272232	0.636457	ATP8B4, ATP8A1, ATP2B2	1093	40	20495	1.40634	1	1	0.996998
INTERPRO	IPR023214:HAD-like domain	4	0.362976	0.806023	ATP8B4, ATP8A1, PITPNM3, ATP2B2	1058	77	19116	0.9386	1	1	0.98545
Annotation Cluster 170	Enrichment Score: 0.19068886493892034
Category	Term	Count	%	PValue	Genes	List Total	Pop Hits	Pop Total	Fold Enrichment	Bonferroni	Benjamini	FDR
UP_SEQ_FEATURE	DOMAIN:Sushi	4	0.362976	0.554605	VCAN, PAPPA, MASP1, C2	1093	54	20495	1.38897	1	1	0.996998
INTERPRO	IPR000436:Sushi/SCR/CCP	4	0.362976	0.617263	VCAN, PAPPA, MASP1, C2	1058	57	19116	1.26793	1	1	0.98545
UP_KW_DOMAIN	KW-0768~Sushi	4	0.362976	0.622269	VCAN, PAPPA, MASP1, C2	832	57	14922	1.2586	1	0.972207	0.83332
UP_SEQ_FEATURE	DOMAIN:Sushi 1	3	0.272232	0.675571	PAPPA, MASP1, C2	1093	43	20495	1.30822	1	1	0.996998
UP_SEQ_FEATURE	DOMAIN:Sushi 2	3	0.272232	0.675571	PAPPA, MASP1, C2	1093	43	20495	1.30822	1	1	0.996998
SMART	SM00032:CCP	4	0.362976	0.738062	VCAN, PAPPA, MASP1, C2	698	56	10337	1.05782	1	1	1
Annotation Cluster 171	Enrichment Score: 0.1874889044496469
Category	Term	Count	%	PValue	Genes	List Total	Pop Hits	Pop Total	Fold Enrichment	Bonferroni	Benjamini	FDR
UP_SEQ_FEATURE	REPEAT:ANK 1	15	1.36116	0.492258	BARD1, KANK1, ANKIB1, ANKRD49, PPP1R12A, ANKRD46, DAPK1, ANKRD12, NRARP, ANK3, MIB1, TRPV4, CAMTA2, SOWAHA, PPP1R12B	1093	255	20495	1.10301	1	1	0.996998
UP_SEQ_FEATURE	REPEAT:ANK 2	15	1.36116	0.499897	BARD1, KANK1, ANKIB1, ANKRD49, PPP1R12A, ANKRD46, DAPK1, ANKRD12, NRARP, ANK3, MIB1, TRPV4, CAMTA2, SOWAHA, PPP1R12B	1093	256	20495	1.0987	1	1	0.996998
UP_SEQ_FEATURE	REPEAT:ANK	11	0.998185	0.520542	BARD1, KANK1, PPP1R12A, ANKIB1, ANKRD49, ANKRD46, DAPK1, TRPV4, ANKRD12, ANK3, PPP1R12B	1093	184	20495	1.12099	1	1	0.996998
UP_SEQ_FEATURE	REPEAT:ANK 3	12	1.08893	0.610986	BARD1, KANK1, PPP1R12A, ANKRD49, ANKRD46, DAPK1, TRPV4, ANKRD12, CAMTA2, ANK3, PPP1R12B, MIB1	1093	217	20495	1.03693	1	1	0.996998
UP_KW_DOMAIN	KW-0040~ANK repeat	15	1.36116	0.614116	BARD1, KANK1, ANKIB1, ANKRD49, PPP1R12A, ANKRD46, DAPK1, ANKRD12, NRARP, ANK3, MIB1, TRPV4, CAMTA2, SOWAHA, PPP1R12B	832	264	14922	1.01904	1	0.972207	0.83332
INTERPRO	IPR020683:Ankyrin repeat-containing domain	13	1.17967	0.641657	BARD1, KANK1, ANKIB1, ANKRD49, PPP1R12A, ANKRD46, DAPK1, ANKRD12, NRARP, ANK3, MIB1, SOWAHA, PPP1R12B	1058	233	19116	1.00809	1	1	0.98545
INTERPRO	IPR002110:Ankyrin repeat	14	1.27042	0.647406	BARD1, KANK1, ANKIB1, ANKRD49, PPP1R12A, ANKRD46, DAPK1, ANKRD12, NRARP, ANK3, MIB1, TRPV4, SOWAHA, PPP1R12B	1058	253	19116	0.999813	1	1	0.98545
UP_SEQ_FEATURE	REPEAT:ANK 4	8	0.725953	0.857849	KANK1, PPP1R12A, ANKRD49, ANKRD46, DAPK1, ANK3, PPP1R12B, MIB1	1093	182	20495	0.824226	1	1	0.996998
SMART	SM00248:ANK	14	1.27042	0.858706	BARD1, KANK1, ANKIB1, ANKRD49, PPP1R12A, ANKRD46, DAPK1, ANKRD12, NRARP, ANK3, MIB1, TRPV4, SOWAHA, PPP1R12B	698	247	10337	0.839402	1	1	1
UP_SEQ_FEATURE	REPEAT:ANK 5	6	0.544465	0.906911	KANK1, PPP1R12A, DAPK1, ANK3, PPP1R12B, MIB1	1093	150	20495	0.750046	1	1	0.996998
Annotation Cluster 172	Enrichment Score: 0.18449571265087736
Category	Term	Count	%	PValue	Genes	List Total	Pop Hits	Pop Total	Fold Enrichment	Bonferroni	Benjamini	FDR
UP_SEQ_FEATURE	DOMAIN:PID	3	0.272232	0.547367	TBC1D1, NUMB, APBB3	1093	34	20495	1.65451	1	1	0.996998
INTERPRO	IPR006020:Phosphotyrosine interaction domain	3	0.272232	0.67024	TBC1D1, NUMB, APBB3	1058	41	19116	1.32205	1	1	0.98545
SMART	SM00462:PTB	3	0.272232	0.762086	TBC1D1, NUMB, APBB3	698	40	10337	1.11071	1	1	1
Annotation Cluster 173	Enrichment Score: 0.1842376716438625
Category	Term	Count	%	PValue	Genes	List Total	Pop Hits	Pop Total	Fold Enrichment	Bonferroni	Benjamini	FDR
UP_SEQ_FEATURE	REPEAT:LRR 13	6	0.544465	0.186165	FBXL20, PHLPP2, SHOC2, LRIG3, LRIG2, LGR4	1093	57	20495	1.9738	1	1	0.996998
UP_SEQ_FEATURE	REPEAT:LRR 12	7	0.635209	0.209564	FBXL20, PHLPP2, SHOC2, LRIG3, LRIG2, DCN, LGR4	1093	75	20495	1.75011	1	1	0.996998
UP_SEQ_FEATURE	REPEAT:LRR 15	5	0.453721	0.240182	PHLPP2, SHOC2, LRIG3, LRIG2, LGR4	1093	47	20495	1.9948	1	1	0.996998
UP_SEQ_FEATURE	REPEAT:LRR 14	5	0.453721	0.251939	PHLPP2, SHOC2, LRIG3, LRIG2, LGR4	1093	48	20495	1.95324	1	1	0.996998
UP_SEQ_FEATURE	REPEAT:LRR 11	7	0.635209	0.366244	FBXL20, PHLPP2, SHOC2, LRIG3, LRIG2, DCN, LGR4	1093	92	20495	1.42672	1	1	0.996998
UP_SEQ_FEATURE	REPEAT:LRR 10	7	0.635209	0.51787	FBXL20, PHLPP2, SHOC2, LRIG3, LRIG2, DCN, LGR4	1093	108	20495	1.21535	1	1	0.996998
UP_SEQ_FEATURE	REPEAT:LRR 8	9	0.816697	0.720676	FBXL20, PHLPP2, NLRX1, SHOC2, LRIG3, LRIG2, DCN, LGR4, FBXL12	1093	175	20495	0.964345	1	1	0.996998
UP_SEQ_FEATURE	DOMAIN:LRRNT	5	0.453721	0.799225	NLRX1, LRIG3, LRIG2, DCN, LGR4	1093	102	20495	0.919174	1	1	0.996998
UP_SEQ_FEATURE	REPEAT:LRR 9	7	0.635209	0.852389	FBXL20, PHLPP2, SHOC2, LRIG3, LRIG2, DCN, LGR4	1093	158	20495	0.830747	1	1	0.996998
UP_SEQ_FEATURE	REPEAT:LRR 7	9	0.816697	0.863558	FBXL20, PHLPP2, NLRX1, SHOC2, LRIG3, LRIG2, DCN, LGR4, FBXL12	1093	206	20495	0.819225	1	1	0.996998
UP_SEQ_FEATURE	REPEAT:LRR 6	9	0.816697	0.929676	FBXL20, PHLPP2, NLRX1, SHOC2, LRIG3, LRIG2, DCN, LGR4, FBXL12	1093	231	20495	0.730564	1	1	0.996998
UP_SEQ_FEATURE	REPEAT:LRR 4	10	0.907441	0.947306	FBXL20, PHLPP2, NLRX1, ANP32E, SHOC2, LRIG3, LRIG2, DCN, LGR4, FBXL12	1093	265	20495	0.70759	1	1	0.996998
UP_SEQ_FEATURE	DOMAIN:LRRCT	4	0.362976	0.96272	NLRX1, ANP32E, LRIG3, LRIG2	1093	123	20495	0.609793	1	1	0.996998
UP_SEQ_FEATURE	REPEAT:LRR 3	10	0.907441	0.963494	FBXL20, PHLPP2, NLRX1, ANP32E, SHOC2, LRIG3, LRIG2, DCN, LGR4, FBXL12	1093	278	20495	0.674502	1	1	0.996998
UP_SEQ_FEATURE	REPEAT:LRR 2	10	0.907441	0.971923	FBXL20, PHLPP2, NLRX1, ANP32E, SHOC2, LRIG3, LRIG2, DCN, LGR4, FBXL12	1093	287	20495	0.65335	1	1	0.996998
UP_SEQ_FEATURE	REPEAT:LRR 5	9	0.816697	0.972527	FBXL20, PHLPP2, NLRX1, SHOC2, LRIG3, LRIG2, DCN, LGR4, FBXL12	1093	263	20495	0.641674	1	1	0.996998
UP_SEQ_FEATURE	REPEAT:LRR 1	10	0.907441	0.973538	FBXL20, PHLPP2, NLRX1, ANP32E, SHOC2, LRIG3, LRIG2, DCN, LGR4, FBXL12	1093	289	20495	0.648828	1	1	0.996998
INTERPRO	IPR003591:Leucine-rich repeat, typical subtype	6	0.544465	0.974489	PHLPP2, SHOC2, LRIG3, LRIG2, DCN, LGR4	1058	181	19116	0.598941	1	1	0.98545
INTERPRO	IPR001611:Leucine-rich repeat	9	0.816697	0.983574	FBXL20, PHLPP2, NLRX1, ANP32E, SHOC2, LRIG3, LRIG2, DCN, LGR4	1058	269	19116	0.604507	1	1	0.98545
UP_KW_DOMAIN	KW-0433~Leucine-rich repeat	10	0.907441	0.993574	FBXL20, PHLPP2, NLRX1, ANP32E, SHOC2, LRIG3, LRIG2, DCN, LGR4, FBXL12	832	319	14922	0.562229	1	1	0.993574
SMART	SM00369:LRR_TYP	6	0.544465	0.994917	PHLPP2, SHOC2, LRIG3, LRIG2, DCN, LGR4	698	181	10337	0.490921	1	1	1
Annotation Cluster 174	Enrichment Score: 0.18333028740766977
Category	Term	Count	%	PValue	Genes	List Total	Pop Hits	Pop Total	Fold Enrichment	Bonferroni	Benjamini	FDR
UP_SEQ_FEATURE	DOMAIN:SOCS box	3	0.272232	0.608381	SOCS2, SOCS1, TULP4	1093	38	20495	1.48035	1	1	0.996998
INTERPRO	IPR001496:SOCS protein, C-terminal	3	0.272232	0.629005	SOCS2, SOCS1, TULP4	1058	38	19116	1.42643	1	1	0.98545
SMART	SM00969:SM00969	3	0.272232	0.736511	SOCS2, SOCS1, TULP4	698	38	10337	1.16917	1	1	1
Annotation Cluster 175	Enrichment Score: 0.14551269290050867
Category	Term	Count	%	PValue	Genes	List Total	Pop Hits	Pop Total	Fold Enrichment	Bonferroni	Benjamini	FDR
UP_SEQ_FEATURE	DOMAIN:SCAN box	4	0.362976	0.670018	ZNF274, ZSCAN31, ZKSCAN8, ZKSCAN1	1093	64	20495	1.17195	1	1	0.996998
INTERPRO	IPR003309:Transcription regulator SCAN	4	0.362976	0.684398	ZNF274, ZSCAN31, ZKSCAN8, ZKSCAN1	1058	63	19116	1.14718	1	1	0.98545
SMART	SM00431:SCAN	4	0.362976	0.798117	ZNF274, ZSCAN31, ZKSCAN8, ZKSCAN1	698	62	10337	0.955449	1	1	1
Annotation Cluster 176	Enrichment Score: 0.13107153349246606
Category	Term	Count	%	PValue	Genes	List Total	Pop Hits	Pop Total	Fold Enrichment	Bonferroni	Benjamini	FDR
UP_KW_MOLECULAR_FUNCTION	KW-0543~Viral nucleoprotein	3	0.272232	0.515647	SYNCRIP, HNRNPF, HNRNPD	711	28	11655	1.75633	1	1	0.941176
UP_KW_CELLULAR_COMPONENT	KW-0946~Virion	4	0.362976	0.580181	SYNCRIP, HNRNPF, HNRNPD, SYNE1	989	53	17543	1.33873	1	0.988457	0.988457
UP_KW_MOLECULAR_FUNCTION	KW-0687~Ribonucleoprotein	8	0.725953	0.999535	SRP19, SYNCRIP, CPEB1, PCBP4, HNRNPF, FMR1, HNRNPD, RPL15	711	305	11655	0.429965	1	1	0.999535
GOTERM_BP_DIRECT	GO:0006396~RNA processing	8	0.725953	1	SYNCRIP, CLP1, NOVA1, HNRNPF, HNRNPD, ELAVL4, ADARB1, RBMS2	1041	569	19256	0.260072	1	1	1
Annotation Cluster 177	Enrichment Score: 0.1285883348731242
Category	Term	Count	%	PValue	Genes	List Total	Pop Hits	Pop Total	Fold Enrichment	Bonferroni	Benjamini	FDR
UP_SEQ_FEATURE	DOMAIN:UBC core	3	0.272232	0.687825	CDC34, UBE2D3, UBE2V1	1093	44	20495	1.27849	1	1	0.996998
INTERPRO	IPR000608:Ubiquitin-conjugating enzyme, E2	3	0.272232	0.707681	CDC34, UBE2D3, UBE2V1	1058	44	19116	1.23191	1	1	0.98545
INTERPRO	IPR016135:Ubiquitin-conjugating enzyme/RWD-like	3	0.272232	0.845122	CDC34, UBE2D3, UBE2V1	1058	59	19116	0.918715	1	1	0.98545
Annotation Cluster 178	Enrichment Score: 0.12455043034799959
Category	Term	Count	%	PValue	Genes	List Total	Pop Hits	Pop Total	Fold Enrichment	Bonferroni	Benjamini	FDR
KEGG_PATHWAY	hsa05330:Allograft rejection	3	0.272232	0.683934	CD86, FAS, FASLG	499	38	8156	1.29037	1	1	0.896774
KEGG_PATHWAY	hsa05332:Graft-versus-host disease	3	0.272232	0.73614	CD86, FAS, FASLG	499	42	8156	1.16748	1	1	0.896774
KEGG_PATHWAY	hsa04940:Type I diabetes mellitus	3	0.272232	0.747987	CD86, FAS, FASLG	499	43	8156	1.14033	1	1	0.896774
KEGG_PATHWAY	hsa05320:Autoimmune thyroid disease	3	0.272232	0.843198	CD86, FAS, FASLG	499	53	8156	0.925171	1	1	0.896774
Annotation Cluster 179	Enrichment Score: 0.11916040207017771
Category	Term	Count	%	PValue	Genes	List Total	Pop Hits	Pop Total	Fold Enrichment	Bonferroni	Benjamini	FDR
GOTERM_BP_DIRECT	GO:0090305~nucleic acid phosphodiester bond hydrolysis	5	0.453721	0.633609	TATDN3, DCLRE1B, AEN, DNA2, PLD3	1041	80	19256	1.1561	1	1	0.995313
UP_KW_MOLECULAR_FUNCTION	KW-0540~Nuclease	8	0.725953	0.815747	TATDN3, TSEN34, DCLRE1B, ERCC4, AEN, DNA2, PLD3, SMG6	711	150	11655	0.874262	1	1	0.941176
UP_KW_MOLECULAR_FUNCTION	KW-0269~Exonuclease	3	0.272232	0.849458	DCLRE1B, AEN, PLD3	711	54	11655	0.910689	1	1	0.941176
Annotation Cluster 180	Enrichment Score: 0.09619311643483272
Category	Term	Count	%	PValue	Genes	List Total	Pop Hits	Pop Total	Fold Enrichment	Bonferroni	Benjamini	FDR
INTERPRO	IPR011701:Major facilitator superfamily	4	0.362976	0.724028	MFSD8, SLC17A9, SV2B, SLC16A6	1058	67	19116	1.07869	1	1	0.98545
INTERPRO	IPR020846:Major facilitator superfamily domain	5	0.453721	0.804094	MFSD8, SLC17A9, SV2B, SLC2A12, SLC16A6	1058	99	19116	0.912528	1	1	0.98545
UP_SEQ_FEATURE	DOMAIN:MFS	3	0.272232	0.883808	MFSD8, SLC17A9, SLC16A6	1093	68	20495	0.827256	1	1	0.996998
Annotation Cluster 181	Enrichment Score: 0.09103267342606144
Category	Term	Count	%	PValue	Genes	List Total	Pop Hits	Pop Total	Fold Enrichment	Bonferroni	Benjamini	FDR
UP_SEQ_FEATURE	REPEAT:ANK 9	3	0.272232	0.649892	DAPK1, ANK3, MIB1	1093	41	20495	1.37203	1	1	0.996998
UP_SEQ_FEATURE	REPEAT:ANK 8	3	0.272232	0.711189	DAPK1, ANK3, MIB1	1093	46	20495	1.2229	1	1	0.996998
UP_SEQ_FEATURE	REPEAT:ANK 4	8	0.725953	0.857849	KANK1, PPP1R12A, ANKRD49, ANKRD46, DAPK1, ANK3, PPP1R12B, MIB1	1093	182	20495	0.824226	1	1	0.996998
UP_SEQ_FEATURE	REPEAT:ANK 7	3	0.272232	0.862032	DAPK1, ANK3, MIB1	1093	64	20495	0.87896	1	1	0.996998
UP_SEQ_FEATURE	REPEAT:ANK 5	6	0.544465	0.906911	KANK1, PPP1R12A, DAPK1, ANK3, PPP1R12B, MIB1	1093	150	20495	0.750046	1	1	0.996998
UP_SEQ_FEATURE	REPEAT:ANK 6	4	0.362976	0.917232	PPP1R12A, DAPK1, ANK3, MIB1	1093	103	20495	0.7282	1	1	0.996998
Annotation Cluster 182	Enrichment Score: 0.08961717093276851
Category	Term	Count	%	PValue	Genes	List Total	Pop Hits	Pop Total	Fold Enrichment	Bonferroni	Benjamini	FDR
GOTERM_BP_DIRECT	GO:0050896~response to stimulus	5	0.453721	0.549763	IRX5, OPA3, CRY2, CDH23, BBS9	1041	72	19256	1.28456	1	1	0.995313
GOTERM_BP_DIRECT	GO:0007601~visual perception	10	0.907441	0.810203	IRX5, ATXN7, RDH10, RGS16, COL11A1, OPA3, EYA4, CDH23, BBS9, IMPG2	1041	211	19256	0.876663	1	1	0.995313
UP_KW_BIOLOGICAL_PROCESS	KW-0844~Vision	4	0.362976	0.983471	IRX5, OPA3, CDH23, BBS9	688	123	11187	0.528786	1	1	0.983471
UP_KW_BIOLOGICAL_PROCESS	KW-0716~Sensory transduction	6	0.544465	1	IRX5, OPA3, CRY2, RSPO2, CDH23, BBS9	688	626	11187	0.155848	1	1	1
Annotation Cluster 183	Enrichment Score: 0.08067513046881586
Category	Term	Count	%	PValue	Genes	List Total	Pop Hits	Pop Total	Fold Enrichment	Bonferroni	Benjamini	FDR
UP_SEQ_FEATURE	DOMAIN:BHLH	4	0.362976	0.718866	ARNT, MXD1, CLOCK, SREBF2	1093	69	20495	1.08702	1	1	0.996998
GOTERM_MF_DIRECT	GO:0046983~protein dimerization activity	9	0.816697	0.755109	MEF2A, ARNT, E2F2, BTRC, E2F5, MXD1, E2F6, CLOCK, SREBF2	1050	173	18811	0.932007	1	1	0.972949
UP_SEQ_FEATURE	DOMAIN:bHLH	5	0.453721	0.863158	HAND1, ARNT, MXD1, CLOCK, SREBF2	1093	114	20495	0.822419	1	1	0.996998
INTERPRO	IPR011598:Myc-type, basic helix-loop-helix (bHLH) domain	5	0.453721	0.885772	HAND1, ARNT, MXD1, CLOCK, SREBF2	1058	115	19116	0.785568	1	1	0.98545
SMART	SM00353:HLH	5	0.453721	0.95182	HAND1, ARNT, MXD1, CLOCK, SREBF2	698	113	10337	0.655286	1	1	1
Annotation Cluster 184	Enrichment Score: 0.06959798184560236
Category	Term	Count	%	PValue	Genes	List Total	Pop Hits	Pop Total	Fold Enrichment	Bonferroni	Benjamini	FDR
GOTERM_BP_DIRECT	GO:0007187~G-protein coupled receptor signaling pathway, coupled to cyclic nucleotide second messenger	6	0.544465	0.273719	CHRM2, HRH1, MC2R, CALCRL, ADRB3, OPRM1	1041	65	19256	1.70747	1	1	0.995313
GOTERM_BP_DIRECT	GO:0007188~adenylate cyclase-modulating G-protein coupled receptor signaling pathway	5	0.453721	0.345888	RIMS2, CHRM2, CALCRL, ADRB3, ADRB2	1041	55	19256	1.6816	1	1	0.995313
GOTERM_BP_DIRECT	GO:0007190~activation of adenylate cyclase activity	3	0.272232	0.538585	ADRB3, ADRB2, LGR4	1041	33	19256	1.6816	1	1	0.995313
GOTERM_BP_DIRECT	GO:0007189~adenylate cyclase-activating G-protein coupled receptor signaling pathway	6	0.544465	0.837364	MC2R, GPR26, CALCRL, ADRB3, ADRB2, LGR4	1041	130	19256	0.853735	1	1	0.995313
SMART	SM01381:SM01381	5	0.453721	0.970181	CHRM2, HRH1, MC2R, ADRB3, ADRB2	698	123	10337	0.60201	1	1	1
KEGG_PATHWAY	hsa04080:Neuroactive ligand-receptor interaction	15	1.36116	0.979051	CHRM2, GRIA1, GABRB2, GABRA1, EDN1, CALCRL, THRB, ADRB2, OPRM1, NR3C1, GHR, HRH1, MC2R, ADRB3, GRIA3	499	362	8156	0.677266	1	1	0.979051
UP_SEQ_FEATURE	TRANSMEM:Helical; Name=6	29	2.63158	0.99998	CHRM2, CALCRL, GPR26, DERL1, GPR85, SLC1A3, ADRB2, SLC6A1, SLC25A27, HRH1, MC2R, SLC25A40, CCR7, SLC25A25, SLC25A24, CMKLR1, WLS, FZD3, FZD4, OPRM1, SLC25A18, ADRB3, SOAT1, SLC25A32, SLC25A12, ABCG4, LGR4, SLC25A36, SLC25A14	1093	1009	20495	0.538933	1	1	0.99998
UP_SEQ_FEATURE	TRANSMEM:Helical; Name=5	29	2.63158	0.999984	CHRM2, CALCRL, GPR26, DERL1, GPR85, SLC1A3, ADRB2, SLC6A1, SLC25A27, HRH1, MC2R, SLC25A40, CCR7, SLC25A25, SLC25A24, CMKLR1, WLS, FZD3, FZD4, OPRM1, SLC25A18, ADRB3, SOAT1, SLC25A32, SLC25A12, ABCG4, LGR4, SLC25A36, SLC25A14	1093	1016	20495	0.53522	1	1	0.999984
UP_SEQ_FEATURE	TRANSMEM:Helical; Name=3	29	2.63158	0.999991	CHRM2, CALCRL, GPR26, DERL1, GPR85, SLC1A3, ADRB2, SLC6A1, SLC25A27, HRH1, MC2R, SLC25A40, CCR7, SLC25A25, SLC25A24, CMKLR1, WLS, FZD3, FZD4, OPRM1, SLC25A18, ADRB3, SOAT1, SLC25A32, SLC25A12, ABCG4, LGR4, SLC25A36, SLC25A14	1093	1036	20495	0.524887	1	1	0.999991
UP_SEQ_FEATURE	TRANSMEM:Helical; Name=4	29	2.63158	0.999992	CHRM2, CALCRL, GPR26, DERL1, GPR85, SLC1A3, ADRB2, SLC6A1, SLC25A27, HRH1, MC2R, SLC25A40, CCR7, SLC25A25, SLC25A24, CMKLR1, WLS, FZD3, FZD4, OPRM1, SLC25A18, ADRB3, SOAT1, SLC25A32, SLC25A12, ABCG4, LGR4, SLC25A36, SLC25A14	1093	1040	20495	0.522868	1	1	0.999992
UP_SEQ_FEATURE	TRANSMEM:Helical; Name=1	29	2.63158	0.999995	CHRM2, CALCRL, GPR26, DERL1, GPR85, SLC1A3, ADRB2, SLC6A1, SLC25A27, HRH1, MC2R, SLC25A40, CCR7, SLC25A25, SLC25A24, CMKLR1, WLS, FZD3, FZD4, OPRM1, SLC25A18, ADRB3, SOAT1, SLC25A32, SLC25A12, ABCG4, LGR4, SLC25A36, SLC25A14	1093	1057	20495	0.514459	1	1	0.999995
UP_SEQ_FEATURE	TRANSMEM:Helical; Name=2	29	2.63158	0.999996	CHRM2, CALCRL, GPR26, DERL1, GPR85, SLC1A3, ADRB2, SLC6A1, SLC25A27, HRH1, MC2R, SLC25A40, CCR7, SLC25A25, SLC25A24, CMKLR1, WLS, FZD3, FZD4, OPRM1, SLC25A18, ADRB3, SOAT1, SLC25A32, SLC25A12, ABCG4, LGR4, SLC25A36, SLC25A14	1093	1058	20495	0.513973	1	1	0.999996
GOTERM_BP_DIRECT	GO:0007186~G-protein coupled receptor signaling pathway	22	1.99637	1	CHRM2, FZD3, EDN1, RPH3AL, GPR26, FZD4, APLP2, RGS16, INSR, GPR85, FRS2, RGS4, RGS5, HRH1, MC2R, GNGT2, GNG5, CCL7, CCR7, RGS7BP, LGR4, CMKLR1	1041	947	19256	0.429722	1	1	1
UP_SEQ_FEATURE	DOMAIN:G_PROTEIN_RECEP_F1_2	9	0.816697	1	CHRM2, MC2R, ADRB3, GPR85, CCR7, ADRB2, OPRM1, LGR4, CMKLR1	1093	598	20495	0.282208	1	1	1
UP_SEQ_FEATURE	TRANSMEM:Helical; Name=7	18	1.63339	1	CHRM2, FZD3, GPR26, CALCRL, FZD4, GPR85, SLC1A3, ADRB2, OPRM1, SLC6A1, HRH1, MC2R, SOAT1, ADRB3, CCR7, LGR4, WLS, CMKLR1	1093	937	20495	0.360214	1	1	1
GOTERM_MF_DIRECT	GO:0004930~G-protein coupled receptor activity	13	1.17967	1	FZD3, GPR26, CALCRL, FZD4, GPR85, ADRB2, OPRM1, HRH1, MC2R, ADRB3, CCR7, LGR4, CMKLR1	1050	776	18811	0.300126	1	1	1
INTERPRO	IPR000276:G protein-coupled receptor, rhodopsin-like	11	0.998185	1	CHRM2, HRH1, MC2R, GPR26, ADRB3, GPR85, CCR7, ADRB2, OPRM1, LGR4, CMKLR1	1058	734	19116	0.270775	1	1	1
INTERPRO	IPR017452:GPCR, rhodopsin-like, 7TM	11	0.998185	1	CHRM2, HRH1, MC2R, GPR26, ADRB3, GPR85, CCR7, ADRB2, OPRM1, LGR4, CMKLR1	1058	751	19116	0.264645	1	1	1
UP_KW_MOLECULAR_FUNCTION	KW-0807~Transducer	17	1.54265	1	CHRM2, FZD3, GPR26, CALCRL, FZD4, GPR85, IRS2, ADRB2, OPRM1, HRH1, MC2R, GNGT2, GNG5, ADRB3, CCR7, LGR4, CMKLR1	711	920	11655	0.302903	1	1	1
UP_KW_MOLECULAR_FUNCTION	KW-0297~G-protein coupled receptor	14	1.27042	1	CHRM2, FZD3, GPR26, CALCRL, FZD4, GPR85, ADRB2, OPRM1, HRH1, MC2R, ADRB3, CCR7, LGR4, CMKLR1	711	851	11655	0.269675	1	1	1
Annotation Cluster 185	Enrichment Score: 0.06786705352682745
Category	Term	Count	%	PValue	Genes	List Total	Pop Hits	Pop Total	Fold Enrichment	Bonferroni	Benjamini	FDR
GOTERM_CC_DIRECT	GO:0005759~mitochondrial matrix	20	1.81488	0.651021	LIPT2, ARG2, GFM2, MARS2, OGG1, PARS2, AMT, DLST, NME4, AK4, FOXO3, NR3C1, PDP1, ATXN3, RAD51, PDP2, PDPR, RPUSD3, TK2, PDK1	1067	390	20472	0.983923	1	1	0.953058
UP_SEQ_FEATURE	TRANSIT:Mitochondrion	21	1.90563	0.976189	MRS2, LIPT2, ARG2, NLRX1, MARS2, PARS2, AMT, DLST, NME4, SDHD, PDP1, GATM, PDP2, PDPR, NNT, GPD2, RPUSD3, GRPEL2, TK2, PDK1, CCDC90B	1093	551	20495	0.714653	1	1	0.996998
UP_KW_DOMAIN	KW-0809~Transit peptide	22	1.99637	0.984623	MRS2, LIPT2, ARG2, NLRX1, MARS2, PARS2, AMT, DLST, NME4, SDHD, PDP1, GATM, PDP2, PDPR, SCP2, NNT, GPD2, RPUSD3, GRPEL2, TK2, PDK1, CCDC90B	832	566	14922	0.697124	1	1	0.984623
Annotation Cluster 186	Enrichment Score: 0.06417853818696789
Category	Term	Count	%	PValue	Genes	List Total	Pop Hits	Pop Total	Fold Enrichment	Bonferroni	Benjamini	FDR
UP_SEQ_FEATURE	DOMAIN:Rab-GAP TBC	3	0.272232	0.843311	TBC1D1, TBC1D13, TBC1D16	1093	61	20495	0.922187	1	1	0.996998
INTERPRO	IPR000195:Rab-GTPase-TBC domain	3	0.272232	0.851782	TBC1D1, TBC1D13, TBC1D16	1058	60	19116	0.903403	1	1	0.98545
SMART	SM00164:TBC	3	0.272232	0.89361	TBC1D1, TBC1D13, TBC1D16	698	55	10337	0.807788	1	1	1
Annotation Cluster 187	Enrichment Score: 0.055696256450161304
Category	Term	Count	%	PValue	Genes	List Total	Pop Hits	Pop Total	Fold Enrichment	Bonferroni	Benjamini	FDR
UP_KW_CELLULAR_COMPONENT	KW-0472~Membrane	461	41.833	0.551347	SCOC, C2ORF88, CLDN1, NYNRIN, NDST2, SCN11A, LIPH, DPYSL2, MYB, AP1S1, DIP2A, WLS, CMKLR1, CXADR, FNDC3B, FRS2, FNDC3A, UNC5D, SLC5A6, ARMC1, SLC5A9, PRKAR1B, RUFY3, NLRX1, HHLA2, PLA2G3, ABCB9, MTDH, EPB41L5, PCDHA1, RDH10, EPB41L3, GSG1L, ST3GAL6, PCDHA9, ST3GAL1, FDFT1, ATG5, PCDHA6, SDR42E1, STARD13, FZD3, FZD4, CADM2, CYP4F2, RDX, XKR8, CPEB1, SSPN, ZNF138, CDK14, PAM, GABRB2, ARF1, GPR26, P…	989	8194	17543	0.997959	1	0.97546	0.97546
GOTERM_CC_DIRECT	GO:0016021~integral component of membrane	277	25.1361	0.664133	PLEKHB2, CLDN1, NYNRIN, NDST2, MYB, DAG1, WLS, SCN1A, CMKLR1, EPHA5, ENTPD1, KCNK10, ACSL1, SLC11A2, ENTPD7, FNDC3B, UNC5D, FNDC3A, SLC5A6, SLC5A9, SOAT1, PAPPA, KCNQ5, SMIM3, GPM6A, HHLA2, ABCB9, PCDH19, MTDH, TGOLN2, MC2R, RDH10, TSPAN6, EPB41L3, GSG1L, SLAMF6, ST3GAL6, SCN3A, ST3GAL1, PAG1, FDFT1, BANP, SDR42E1, FZD3, SLC10A7, DTNA, SIGLEC14, CADM2, INSR, CYP4F2, SLC10A3, INTS2, GREB1, SUCO, P…	1067	5406	20472	0.983104	1	1	0.953058
UP_SEQ_FEATURE	TRANSMEM:Helical	274	24.8639	0.799315	PLEKHB2, CLDN1, NYNRIN, NDST2, SCN11A, MYB, DAG1, WLS, SCN1A, CMKLR1, EPHA5, ENTPD1, CXADR, KCNK10, ACSL1, SLC11A2, ENTPD7, FNDC3B, UNC5D, FNDC3A, SLC5A6, SLC5A9, SOAT1, PAPPA, SMIM3, GPM6A, HHLA2, PEX11B, ABCB9, PCDH19, MTDH, TGOLN2, MC2R, PCDHA1, RDH10, TSPAN6, EPB41L3, GSG1L, SLAMF6, ST3GAL6, PCDHA9, SCN3A, FDFT1, BANP, PCDHA6, SDR42E1, SLC10A7, DTNA, SIGLEC14, CADM2, INSR, CYP4F2, SLC10A3, IN…	1093	5337	20495	0.962678	1	1	0.996998
UP_SEQ_FEATURE	TOPO_DOM:Cytoplasmic	190	17.2414	0.873072	CHRM2, CD86, SEMA5B, CD84, PLXND1, CLEC4M, ATP8A1, TMEM167A, PCDH11X, GXYLT1, COMT, CLDN1, IGF1R, NDST2, HHAT, SCN11A, LAMP2, DAG1, SLC16A6, SLC39A8, PLXNC1, WLS, SCN1A, CMKLR1, EPHA5, SLC30A6, SLC38A1, ENTPD1, SLC30A8, CXADR, KCNK10, ACSL1, APLP2, SEMA6D, SLC11A2, ENTPD7, DNAJB14, UNC5D, PCDHA10, SHISA6, SLC5A9, ARMCX2, SYPL1, SOAT1, SCN8A, ADAM12, KCNQ5, ABCG4, ABCG1, GRIA1, GPM6A, RTN3, CD274,…	1093	3805	20495	0.936325	1	1	0.996998
UP_KW_DOMAIN	KW-1133~Transmembrane helix	297	26.951	0.979636	PLEKHB2, CLDN1, NYNRIN, NDST2, SCN11A, MYB, DAG1, WLS, SCN1A, CMKLR1, EPHA5, ENTPD1, CXADR, KCNK10, ACSL1, SLC11A2, ENTPD7, FNDC3B, UNC5D, FNDC3A, SLC5A6, SLC5A9, SOAT1, PAPPA, KCNQ5, SMIM3, GPM6A, HHLA2, PEX11B, ABCB9, PCDH19, MTDH, TGOLN2, MC2R, PCDHA1, RDH10, TSPAN6, EPB41L3, GSG1L, SLAMF6, ST3GAL6, PCDHA9, SCN3A, ST3GAL1, PAG1, FDFT1, BANP, PCDHA6, SDR42E1, FZD3, SLC10A7, DTNA, SIGLEC14, CADM…	832	5806	14922	0.917452	1	1	0.979636
UP_SEQ_FEATURE	TOPO_DOM:Extracellular	133	12.069	0.986834	CHRM2, CD86, SEMA5B, CD84, PLXND1, CLEC4M, TMEM167A, PCDH11X, COMT, CLDN1, IGF1R, SCN11A, DAG1, SLC16A6, SLC39A8, PLXNC1, SCN1A, CMKLR1, EPHA5, SLC30A6, SLC38A1, ENTPD1, SLC30A8, CXADR, APLP2, SEMA6D, SLC11A2, UNC5D, PCDHA10, SHISA6, SLC5A9, SCN8A, ADAM12, KCNQ5, ABCG4, ABCG1, GRIA1, GPM6A, CD274, CALCRL, PARM1, GPR85, SLC1A3, ADRB2, PCDH19, TGOLN2, DPP6, MC2R, HRH1, PCDHA1, TSPAN6, CDH23, GSG1L,…	1093	2929	20495	0.851452	1	1	0.996998
UP_KW_DOMAIN	KW-0812~Transmembrane	298	27.0417	0.987954	PLEKHB2, CLDN1, NYNRIN, NDST2, SCN11A, MYB, DAG1, WLS, SCN1A, CMKLR1, EPHA5, ENTPD1, CXADR, KCNK10, ACSL1, SLC11A2, ENTPD7, FNDC3B, UNC5D, FNDC3A, SLC5A6, SLC5A9, SOAT1, PAPPA, KCNQ5, SMIM3, GPM6A, HHLA2, PEX11B, ABCB9, PCDH19, MTDH, TGOLN2, MC2R, PCDHA1, RDH10, TSPAN6, EPB41L3, GSG1L, SLAMF6, ST3GAL6, PCDHA9, SCN3A, ST3GAL1, PAG1, FDFT1, BANP, PCDHA6, SDR42E1, FZD3, SLC10A7, DTNA, SIGLEC14, CADM…	832	5876	14922	0.909574	1	1	0.987954
UP_SEQ_FEATURE	CARBOHYD:N-linked (GlcNAc...) asparagine	191	17.3321	0.999649	CHRM2, CD86, SEMA5B, CD84, ADAMDEC1, HPSE2, PLXND1, CLEC4M, TMEM167A, PCDH11X, GXYLT1, IGF1R, NDST2, GOLGA4, GNPTAB, SCN11A, SLC39A9, LIPH, LAMP2, DAG1, SLC39A8, PLXNC1, SCN1A, CMKLR1, EPHA5, SLC38A1, ENTPD1, CXADR, NHLRC3, KCNK10, SEMA6D, SLC11A2, ENTPD7, UNC5D, TEX2, PCDHA10, SHISA6, PLA2G15, SLC5A6, SLC5A9, SYPL1, SCN8A, PAPPA, ADAM12, COL4A6, CERCAM, MASP1, ABCG4, GRIA1, GPM6A, CD274, CALCRL,…	1093	4377	20495	0.818247	1	1	0.999649
UP_KW_DOMAIN	KW-0732~Signal	168	15.245	1	CD86, SEMA5B, AHCYL2, CD84, ADAMDEC1, HPSE2, PLXND1, TMEM167A, PCDH11X, MTFR1L, CYP46A1, IGF1R, LIPH, LAMP2, DAG1, SLC39A8, PLXNC1, EPHA5, CXADR, NHLRC3, APLP2, SEMA6D, USP3, DIO2, UNC5D, SDHD, TEX2, NPNT, PDIA6, PCDHA10, SHISA6, PLA2G15, PAPPA, ADAM12, COL4A6, CERCAM, MASP1, GRIA1, CD274, CALCRL, PARM1, HHLA2, DCUN1D4, ITPR1, CHRD, PLA2G3, PCDH19, C2, TGOLN2, FXR1, ADAMTS15, PCDHA1, MIER1, CDH23…	832	4329	14922	0.696026	1	1	1
UP_KW_PTM	KW-0325~Glycoprotein	212	19.2377	1	ADAMDEC1, HPSE2, NDST2, GOLGA4, SCN11A, LIPH, DAG1, WLS, SCN1A, AGFG1, CMKLR1, EPHA5, ENTPD1, CXADR, NHLRC3, KCNK10, ACSL1, SLC11A2, ENTPD7, UNC5D, SLC5A6, SLC5A9, PAPPA, GPM6A, HHLA2, PLA2G3, PCDH19, C2, TGOLN2, ADAMTS15, MC2R, PCDHA1, TSPAN6, SLAMF6, ST3GAL6, PCDHA9, SCN3A, ST3GAL1, PCDHA6, EDEM3, FZD3, SIGLEC14, COL24A1, CADM2, FZD4, INSR, SUCO, GDF6, ACER2, COL1A2, WNK1, CALU, SCN2A, PAM, ROB…	884	4732	14097	0.71444	1	1	1
UP_KW_PTM	KW-1015~Disulfide bond	152	13.7931	1	CHRM2, CD86, SEMA5B, CD84, ADAMDEC1, PLXND1, CLEC4M, UBE2D3, CLDN1, BACH2, MYLK, IGF1R, NDST2, GNPTAB, SCN11A, LIPH, LAMP2, DAG1, PLXNC1, SCN1A, CMKLR1, SLC38A1, ENTPD1, CEP135, CXADR, APLP2, SEMA6D, ENTPD7, UNC5D, NPNT, PDIA6, PLA2G15, PRKAR1B, SOAT1, SCN8A, PAPPA, ADAM12, COL4A6, MASP1, GRIA1, GPM6A, CD274, CALCRL, HHLA2, GPR85, PLA2G3, ADRB2, C2, ADAMTS15, DPP6, HRH1, SLAMF6, CD300LF, TXNDC8, …	884	3798	14097	0.638209	1	1	1
Annotation Cluster 188	Enrichment Score: 0.05217242809643673
Category	Term	Count	%	PValue	Genes	List Total	Pop Hits	Pop Total	Fold Enrichment	Bonferroni	Benjamini	FDR
UP_SEQ_FEATURE	DOMAIN:Phorbol-ester/DAG-type	3	0.272232	0.829577	DEF8, RASGRP1, DGKH	1093	59	20495	0.953448	1	1	0.996998
INTERPRO	IPR002219:Protein kinase C-like, phorbol ester/diacylglycerol binding	3	0.272232	0.891533	DEF8, RASGRP1, DGKH	1058	67	19116	0.809017	1	1	0.98545
SMART	SM00109:C1	3	0.272232	0.94295	DEF8, RASGRP1, DGKH	698	66	10337	0.673157	1	1	1
Annotation Cluster 189	Enrichment Score: 0.04454994853821377
Category	Term	Count	%	PValue	Genes	List Total	Pop Hits	Pop Total	Fold Enrichment	Bonferroni	Benjamini	FDR
UP_SEQ_FEATURE	METAL:Iron (heme axial ligand)	4	0.362976	0.837805	PGRMC1, CYP4F2, NOS1, CYP46A1	1093	85	20495	0.882407	1	1	0.996998
GOTERM_MF_DIRECT	GO:0020037~heme binding	7	0.635209	0.848602	PGRMC1, CYP4F2, SDHD, NOS1, CYB561D1, CYP46A1, BACH1	1050	150	18811	0.836044	1	1	0.972949
UP_KW_LIGAND	KW-0349~Heme	6	0.544465	0.958793	CYP4F2, NR1D2, SDHD, NOS1, CYB561D1, CYP46A1	457	138	6822	0.649034	1	1	1
UP_KW_LIGAND	KW-0408~Iron	16	1.45191	0.973259	RRM2, RFESD, CYP4F2, SLC11A2, NR1D2, SDHD, CYB561D1, CYP46A1, PGRMC1, ASPH, SCD, TET3, DNA2, NOS1, UTY, HIF1AN	457	341	6822	0.700424	1	1	1
Annotation Cluster 190	Enrichment Score: 0.03766608913072769
Category	Term	Count	%	PValue	Genes	List Total	Pop Hits	Pop Total	Fold Enrichment	Bonferroni	Benjamini	FDR
UP_SEQ_FEATURE	DOMAIN:SET	3	0.272232	0.790394	KMT2D, KMT2A, PRDM10	1093	54	20495	1.04173	1	1	0.996998
INTERPRO	IPR001214:SET domain	3	0.272232	0.799164	KMT2D, KMT2A, PRDM10	1058	53	19116	1.02272	1	1	0.98545
GOTERM_BP_DIRECT	GO:0032259~methylation	4	0.362976	0.918588	KMT2D, AMT, COMT, PRDM10	1041	102	19256	0.725396	1	1	0.995313
UP_SEQ_FEATURE	BINDING:S-adenosyl-L-methionine	4	0.362976	0.944134	KMT2D, KMT2A, RNMT, COMT	1093	113	20495	0.663757	1	1	0.996998
UP_SEQ_FEATURE	REGION:S-adenosyl-L-methionine binding	3	0.272232	0.961987	KMT2D, KMT2A, COMT	1093	93	20495	0.604876	1	1	0.996998
UP_KW_MOLECULAR_FUNCTION	KW-0489~Methyltransferase	8	0.725953	0.97328	KMT2D, PCMT1, KMT2A, RNMT, AMT, COMT, PRDM10, PCMTD1	711	208	11655	0.630477	1	1	0.97328
GOTERM_MF_DIRECT	GO:0008168~methyltransferase activity	3	0.272232	0.981015	KMT2D, COMT, PRDM10	1050	103	18811	0.521803	1	1	0.981015
UP_KW_LIGAND	KW-0949~S-adenosyl-L-methionine	7	0.635209	0.993013	KMT2D, PCMT1, KMT2A, RNMT, AMD1, COMT, PRDM10	457	198	6822	0.52775	1	1	1
Annotation Cluster 191	Enrichment Score: 0.03418980494491301
Category	Term	Count	%	PValue	Genes	List Total	Pop Hits	Pop Total	Fold Enrichment	Bonferroni	Benjamini	FDR
INTERPRO	IPR018114:Peptidase S1, trypsin family, active site	5	0.453721	0.859431	TMPRSS2, MASP1, PRSS22, KLK10, C2	1058	109	19116	0.82881	1	1	0.98545
UP_SEQ_FEATURE	ACT_SITE:Charge relay system	9	0.816697	0.873521	PLA2G15, DAGLA, LIPH, ABHD14B, TMPRSS2, MASP1, PRSS22, KLK10, C2	1093	209	20495	0.807466	1	1	0.996998
UP_SEQ_FEATURE	DOMAIN:Peptidase S1	5	0.453721	0.891736	TMPRSS2, MASP1, PRSS22, KLK10, C2	1093	121	20495	0.774841	1	1	0.996998
INTERPRO	IPR001314:Peptidase S1A, chymotrypsin-type	5	0.453721	0.893542	TMPRSS2, MASP1, PRSS22, KLK10, C2	1058	117	19116	0.772139	1	1	0.98545
INTERPRO	IPR001254:Peptidase S1	5	0.453721	0.923035	TMPRSS2, MASP1, PRSS22, KLK10, C2	1058	126	19116	0.716986	1	1	0.98545
INTERPRO	IPR009003:Trypsin-like cysteine/serine peptidase domain	5	0.453721	0.944971	TMPRSS2, MASP1, PRSS22, KLK10, C2	1058	135	19116	0.669187	1	1	0.98545
SMART	SM00020:Tryp_SPc	5	0.453721	0.968692	TMPRSS2, MASP1, PRSS22, KLK10, C2	698	122	10337	0.606945	1	1	1
UP_KW_MOLECULAR_FUNCTION	KW-0720~Serine protease	5	0.453721	0.978672	TMPRSS2, MASP1, PRSS22, KLK10, C2	711	144	11655	0.569181	1	1	0.978672
GOTERM_MF_DIRECT	GO:0004252~serine-type endopeptidase activity	5	0.453721	0.995398	TMPRSS2, MASP1, PRSS22, KLK10, C2	1050	194	18811	0.461733	1	1	0.995398
Annotation Cluster 192	Enrichment Score: 0.03130563653435929
Category	Term	Count	%	PValue	Genes	List Total	Pop Hits	Pop Total	Fold Enrichment	Bonferroni	Benjamini	FDR
UP_SEQ_FEATURE	REPEAT:5	8	0.725953	0.792325	TGOLN2, ENAH, RANBP2, KMT2D, PER3, CLEC4M, NUP50, NUP62	1093	167	20495	0.898258	1	1	0.996998
UP_SEQ_FEATURE	REPEAT:4	8	0.725953	0.891382	TGOLN2, ENAH, RANBP2, KMT2D, PER3, CLEC4M, NUP50, NUP62	1093	192	20495	0.781298	1	1	0.996998
UP_SEQ_FEATURE	REPEAT:3	9	0.816697	0.917039	TGOLN2, ENAH, RANBP2, KMT2D, PER3, SYNJ1, CLEC4M, NUP50, NUP62	1093	225	20495	0.750046	1	1	0.996998
UP_SEQ_FEATURE	REPEAT:1	10	0.907441	0.921051	TGOLN2, ENAH, RANBP2, KMT2D, PER3, SYNJ1, CLEC4M, NUP50, NUP62, NFATC2	1093	250	20495	0.750046	1	1	0.996998
UP_SEQ_FEATURE	REPEAT:2	10	0.907441	0.927058	TGOLN2, ENAH, RANBP2, KMT2D, PER3, SYNJ1, CLEC4M, NUP50, NUP62, NFATC2	1093	253	20495	0.741152	1	1	0.996998
UP_SEQ_FEATURE	REPEAT:14	3	0.272232	0.934466	TGOLN2, RANBP2, KMT2D	1093	81	20495	0.694487	1	1	0.996998
UP_SEQ_FEATURE	REPEAT:7	5	0.453721	0.940401	TGOLN2, ENAH, RANBP2, KMT2D, CLEC4M	1093	138	20495	0.679389	1	1	0.996998
UP_SEQ_FEATURE	REPEAT:9	4	0.362976	0.941863	TGOLN2, ENAH, RANBP2, KMT2D	1093	112	20495	0.669684	1	1	0.996998
UP_SEQ_FEATURE	REPEAT:13	3	0.272232	0.950004	TGOLN2, RANBP2, KMT2D	1093	87	20495	0.646591	1	1	0.996998
UP_SEQ_FEATURE	REPEAT:12	3	0.272232	0.958337	TGOLN2, RANBP2, KMT2D	1093	91	20495	0.61817	1	1	0.996998
UP_SEQ_FEATURE	REPEAT:11	3	0.272232	0.961987	TGOLN2, RANBP2, KMT2D	1093	93	20495	0.604876	1	1	0.996998
UP_SEQ_FEATURE	REPEAT:6	5	0.453721	0.963109	TGOLN2, ENAH, RANBP2, KMT2D, CLEC4M	1093	151	20495	0.620899	1	1	0.996998
UP_SEQ_FEATURE	REPEAT:8	4	0.362976	0.96838	TGOLN2, ENAH, RANBP2, KMT2D	1093	127	20495	0.590587	1	1	0.996998
UP_SEQ_FEATURE	REPEAT:10	3	0.272232	0.974939	TGOLN2, RANBP2, KMT2D	1093	102	20495	0.551504	1	1	0.996998
Annotation Cluster 193	Enrichment Score: 0.030891095806819164
Category	Term	Count	%	PValue	Genes	List Total	Pop Hits	Pop Total	Fold Enrichment	Bonferroni	Benjamini	FDR
GOTERM_BP_DIRECT	GO:0006457~protein folding	7	0.635209	0.889925	FKBP1A, RANBP2, PTGES3, PLSCR4, DNAJA2, GRPEL2, PDIA6	1041	166	19256	0.780019	1	1	0.995313
GOTERM_MF_DIRECT	GO:0051082~unfolded protein binding	5	0.453721	0.938706	ERLEC1, PTGES3, PLSCR4, DNAJA2, GRPEL2	1050	131	18811	0.683788	1	1	0.972949
UP_KW_MOLECULAR_FUNCTION	KW-0143~Chaperone	9	0.816697	0.967039	SET, PTGES3, PLSCR4, DNAJA2, GRPEL2, ANP32E, TSC1, DNAJB14, PDIA6	711	224	11655	0.658623	1	1	0.967039
Annotation Cluster 194	Enrichment Score: 0.005018388646790938
Category	Term	Count	%	PValue	Genes	List Total	Pop Hits	Pop Total	Fold Enrichment	Bonferroni	Benjamini	FDR
UP_KW_BIOLOGICAL_PROCESS	KW-0399~Innate immunity	17	1.54265	0.967638	ZBP1, ARG2, CD84, DDX3X, NLRX1, CLEC4M, RIOK3, ADARB1, C2, ITCH, SEC14L1, G3BP2, SLAMF6, TBKBP1, MASP1, ZCCHC3, LGR4	688	386	11187	0.716122	1	1	0.967638
GOTERM_BP_DIRECT	GO:0045087~innate immune response	19	1.72414	0.99826	ZBP1, ARG2, CD84, DDX3X, NLRX1, CLEC4M, RIOK3, ADARB1, C2, ITCH, SEC14L1, ELF4, TRAF3, G3BP2, PTK2B, SLAMF6, TBKBP1, ZCCHC3, LGR4	1041	597	19256	0.588701	1	1	0.99826
UP_KW_BIOLOGICAL_PROCESS	KW-0391~Immunity	31	2.81307	0.999973	CD86, CD274, CD84, DDX3X, NLRX1, CLEC4M, ADARB1, PLD3, C2, DCAF15, SEC14L1, G3BP2, PTK2B, SLAMF6, MAP3K8, CD300LF, PAG1, ATG5, ZBP1, ARG2, RIOK3, CRTAM, CD4, ITCH, TRAF3, TRAF6, TBKBP1, MASP1, ZCCHC3, LGR4, LAT	688	901	11187	0.559451	1	1	0.999973
Annotation Cluster 195	Enrichment Score: 0.0024489133938869383
Category	Term	Count	%	PValue	Genes	List Total	Pop Hits	Pop Total	Fold Enrichment	Bonferroni	Benjamini	FDR
INTERPRO	IPR018097:EGF-like calcium-binding, conserved site	3	0.272232	0.981107	VCAN, MASP1, NPNT	1058	104	19116	0.521194	1	1	0.98545
UP_SEQ_FEATURE	DOMAIN:EGF-like 1	3	0.272232	0.98979	VCAN, NPNT, IMPG2	1093	121	20495	0.464904	1	1	0.996998
INTERPRO	IPR001881:EGF-like calcium-binding	3	0.272232	0.994543	VCAN, MASP1, NPNT	1058	129	19116	0.420187	1	1	0.994543
INTERPRO	IPR000742:Epidermal growth factor-like domain	6	0.544465	0.997952	VCAN, FRAS1, ADAM12, MASP1, NPNT, IMPG2	1058	244	19116	0.444296	1	1	0.997952
SMART	SM00179:EGF_CA	3	0.272232	0.998789	VCAN, MASP1, NPNT	698	129	10337	0.344406	1	1	1
UP_SEQ_FEATURE	DOMAIN:EGF-like	4	0.362976	0.999079	VCAN, ADAM12, NPNT, IMPG2	1093	207	20495	0.362341	1	1	0.999079
UP_KW_DOMAIN	KW-0245~EGF-like domain	5	0.453721	0.999521	VCAN, ADAM12, MASP1, NPNT, IMPG2	832	244	14922	0.367522	1	1	0.999521
Annotation Cluster 196	Enrichment Score: 1.0446991918043468E-6
Category	Term	Count	%	PValue	Genes	List Total	Pop Hits	Pop Total	Fold Enrichment	Bonferroni	Benjamini	FDR
GOTERM_CC_DIRECT	GO:0005615~extracellular space	64	5.80762	0.999994	CPM, PTPRR, HPSE2, FASLG, PRSS22, IL18BP, GHR, LIPH, LAMP2, CHEK1, DAG1, CTSB, EDN1, CXADR, SEMA6D, MTUS1, SERPINB9, FRMD4B, NGF, PDIA6, YWHAZ, DCN, TGFBR3, PLA2G15, VCAN, PAPPA, COL4A6, MASP1, RTN3, COL11A1, SEMA3B, CHRD, PLA2G3, SEMA3F, C2, PRTG, ADAMTS15, CCL7, SPOCK3, SPP1, LRIG3, CD59, LRIG2, ZSWIM5, RAB11FIP4, CPA4, COL24A1, FZD4, GOLM1, BDNF, RDX, SEMA4C, SEMA4F, SULF1, GDF6, VEGFA, COL3A1…	1067	1936	20472	0.634265	1	1	0.999994
GOTERM_CC_DIRECT	GO:0005576~extracellular region	69	6.26134	0.999999	CPM, ADAMDEC1, DDX3X, HPSE2, CLEC4M, FASLG, IL18BP, GHR, LIPH, DAG1, RSPO2, ADAMTS8, CTSB, ACTR2, EDN1, CXADR, APAF1, NHLRC3, IST1, RFX3, ARMC8, NGF, TNFRSF1B, NPNT, PCDHA10, DCN, TGFBR3, PSMA5, PLA2G15, VCAN, PAPPA, CRY2, ADAM12, COL4A6, MASP1, MAPT, COL11A1, PLA2G3, TMPRSS2, C2, EXTL2, CCL7, PCDHA1, SPOCK3, SPP1, NPHP3, CPA4, PCDHA6, IMPG2, CD164, COL24A1, BDNF, GALNT1, IDH1, RAB27A, GDF6, KLK1…	1067	2127	20472	0.622411	1	1	0.999999
UP_KW_CELLULAR_COMPONENT	KW-0964~Secreted	66	5.98911	1	ADAMDEC1, HPSE2, CLEC4M, FASLG, PRSS22, IL18BP, GHR, LIPH, DAG1, RSPO2, ADAMTS8, CTSB, EDN1, PDCD6IP, CXADR, NHLRC3, NGF, TNFRSF1B, NPNT, PCDHA10, DCN, TGFBR3, PLA2G15, VCAN, PAPPA, ADAM12, COL4A6, MASP1, MAPT, COL11A1, SEMA3B, CHRD, PLA2G3, TMPRSS2, SEMA3F, THSD4, C2, ADAMTS15, EXTL2, CCL7, PCDHA1, SPOCK3, SPP1, CD59, ST3GAL1, CPA4, PCDHA6, IMPG2, CD164, COL24A1, BDNF, GALNT1, GDF6, KLK10, VEGFA…	989	2123	17543	0.551444	1	1	1

## Sheet: 3989_mirDB_targets_17miRs3Dvs2D
Gene Targets (mirDB)	Number of occurrences	Column #	Column ID	p-value(Cell Type)	Mean(2D)	LSMean(2D)	StdErr(2D)	Mean(3D)	LSMean(3D)	StdErr(3D)	p-value(3D vs. 2D)	Ratio(3D vs. 2D)	Fold-Change(3D vs. 2D)	Fold-Change(3D vs. 2D) (Description)	F(Cell Type)	SS(Cell Type)	SS(Error)	F(Error)
DMD	76	296	hsa-miR-500a-5p	0.0252544	-17.6007	-17.6007	1.71947	-12.2418	-12.2418	0.565086	0.0252544	41.0412	41.0412	3D up vs 2D	8.76675	57.4378	39.3106	1
NR3C1	54	212	hsa-miR-320b	0.0485607	-12.2345	-12.2345	0.43839	-14.2445	-14.2445	0.686199	0.0485607	0.248273	-4.02782	3D down vs 2D	6.09317	8.0802	7.95665	1
RUNX1T1	45	42	hsa-miR-1255b-5p	0.0300602	-12.576	-12.576	0.392026	-14.4035	-14.4035	0.513895	0.0300602	0.281752	-3.54922	3D down vs 2D	7.9942	6.67951	5.01327	1
CADM2	42	210	hsa-miR-32-5p	0.0498118	-17.9583	-17.9583	1.22158	-14.3923	-14.3922	0.7917	0.0498118	11.8433	11.8433	3D up vs 2D	6.00097	25.4327	25.4286	1
ASPH	37	210	hsa-miR-32-5p	0.0498118	-17.9583	-17.9583	1.22158	-14.3923	-14.3922	0.7917	0.0498118	11.8433	11.8433	3D up vs 2D	6.00097	25.4327	25.4286	1
MAPK8	35	210	hsa-miR-32-5p	0.0498118	-17.9583	-17.9583	1.22158	-14.3923	-14.3922	0.7917	0.0498118	11.8433	11.8433	3D up vs 2D	6.00097	25.4327	25.4286	1
CD59	32	10	hsa-let-7f-5p	0.0152029	-13.0403	-13.0403	0.0129832	-12.2065	-12.2065	0.247695	0.0152029	1.78231	1.78231	3D up vs 2D	11.2991	1.39028	0.738258	1
DCN	30	115	hsa-miR-181c-5p	0.0212997	-18.5452	-18.5452	0.78922	-15.798	-15.798	0.407357	0.0212997	6.71436	6.71436	3D up vs 2D	9.56808	15.0948	9.4657	1
CPEB1	30	212	hsa-miR-320b	0.0485607	-12.2345	-12.2345	0.43839	-14.2445	-14.2445	0.686199	0.0485607	0.248273	-4.02782	3D down vs 2D	6.09317	8.0802	7.95665	1
ESRRG	30	212	hsa-miR-320b	0.0485607	-12.2345	-12.2345	0.43839	-14.2445	-14.2445	0.686199	0.0485607	0.248273	-4.02782	3D down vs 2D	6.09317	8.0802	7.95665	1
MDM4	28	10	hsa-let-7f-5p	0.0152029	-13.0403	-13.0403	0.0129832	-12.2065	-12.2065	0.247695	0.0152029	1.78231	1.78231	3D up vs 2D	11.2991	1.39028	0.738258	1
NME4	28	10	hsa-let-7f-5p	0.0152029	-13.0403	-13.0403	0.0129832	-12.2065	-12.2065	0.247695	0.0152029	1.78231	1.78231	3D up vs 2D	11.2991	1.39028	0.738258	1
DDX19B	28	10	hsa-let-7f-5p	0.0152029	-13.0403	-13.0403	0.0129832	-12.2065	-12.2065	0.247695	0.0152029	1.78231	1.78231	3D up vs 2D	11.2991	1.39028	0.738258	1
YTHDF3	28	212	hsa-miR-320b	0.0485607	-12.2345	-12.2345	0.43839	-14.2445	-14.2445	0.686199	0.0485607	0.248273	-4.02782	3D down vs 2D	6.09317	8.0802	7.95665	1
DAG1	26	212	hsa-miR-320b	0.0485607	-12.2345	-12.2345	0.43839	-14.2445	-14.2445	0.686199	0.0485607	0.248273	-4.02782	3D down vs 2D	6.09317	8.0802	7.95665	1
AFF2	24	10	hsa-let-7f-5p	0.0152029	-13.0403	-13.0403	0.0129832	-12.2065	-12.2065	0.247695	0.0152029	1.78231	1.78231	3D up vs 2D	11.2991	1.39028	0.738258	1
KLHL13	24	10	hsa-let-7f-5p	0.0152029	-13.0403	-13.0403	0.0129832	-12.2065	-12.2065	0.247695	0.0152029	1.78231	1.78231	3D up vs 2D	11.2991	1.39028	0.738258	1
E2F6	24	10	hsa-let-7f-5p	0.0152029	-13.0403	-13.0403	0.0129832	-12.2065	-12.2065	0.247695	0.0152029	1.78231	1.78231	3D up vs 2D	11.2991	1.39028	0.738258	1
HMGA1	24	10	hsa-let-7f-5p	0.0152029	-13.0403	-13.0403	0.0129832	-12.2065	-12.2065	0.247695	0.0152029	1.78231	1.78231	3D up vs 2D	11.2991	1.39028	0.738258	1
FOXP2	24	159	hsa-miR-212-3p	0.0270778	-11.0813	-11.0813	0.325774	-9.541	-9.541	0.417801	0.0270778	2.90845	2.90845	3D up vs 2D	8.45202	4.74474	3.36824	1
OSBPL3	24	137	hsa-miR-195-5p	0.0283025	-14.8483	-14.8483	0.573499	-12.5855	-12.5855	0.539671	0.0283025	4.79905	4.79905	3D up vs 2D	8.25619	10.2401	7.44175	1
GAS7	24	42	hsa-miR-1255b-5p	0.0300602	-12.576	-12.576	0.392026	-14.4035	-14.4035	0.513895	0.0300602	0.281752	-3.54922	3D down vs 2D	7.9942	6.67951	5.01327	1
MBNL3	24	42	hsa-miR-1255b-5p	0.0300602	-12.576	-12.576	0.392026	-14.4035	-14.4035	0.513895	0.0300602	0.281752	-3.54922	3D down vs 2D	7.9942	6.67951	5.01327	1
SCOC	24	212	hsa-miR-320b	0.0485607	-12.2345	-12.2345	0.43839	-14.2445	-14.2445	0.686199	0.0485607	0.248273	-4.02782	3D down vs 2D	6.09317	8.0802	7.95665	1
ABI1	23	296	hsa-miR-500a-5p	0.0252544	-17.6007	-17.6007	1.71947	-12.2418	-12.2418	0.565086	0.0252544	41.0412	41.0412	3D up vs 2D	8.76675	57.4378	39.3106	1
ATXN3	23	210	hsa-miR-32-5p	0.0498118	-17.9583	-17.9583	1.22158	-14.3923	-14.3922	0.7917	0.0498118	11.8433	11.8433	3D up vs 2D	6.00097	25.4327	25.4286	1
FDFT1	22	137	hsa-miR-195-5p	0.0283025	-14.8483	-14.8483	0.573499	-12.5855	-12.5855	0.539671	0.0283025	4.79905	4.79905	3D up vs 2D	8.25619	10.2401	7.44175	1
FAM222B	22	349	hsa-miR-589-5p	0.0490944	-19.5283	-19.5283	1.18309	-15.3997	-15.3997	1.18994	0.0490944	17.4905	17.4905	3D up vs 2D	6.05345	34.089	33.788	1
TK2	21	212	hsa-miR-320b	0.0485607	-12.2345	-12.2345	0.43839	-14.2445	-14.2445	0.686199	0.0485607	0.248273	-4.02782	3D down vs 2D	6.09317	8.0802	7.95665	1
ABL2	21	349	hsa-miR-589-5p	0.0490944	-19.5283	-19.5283	1.18309	-15.3997	-15.3997	1.18994	0.0490944	17.4905	17.4905	3D up vs 2D	6.05345	34.089	33.788	1
MAP4K4	20	10	hsa-let-7f-5p	0.0152029	-13.0403	-13.0403	0.0129832	-12.2065	-12.2065	0.247695	0.0152029	1.78231	1.78231	3D up vs 2D	11.2991	1.39028	0.738258	1
FAM104A	20	10	hsa-let-7f-5p	0.0152029	-13.0403	-13.0403	0.0129832	-12.2065	-12.2065	0.247695	0.0152029	1.78231	1.78231	3D up vs 2D	11.2991	1.39028	0.738258	1
COL4A6	20	10	hsa-let-7f-5p	0.0152029	-13.0403	-13.0403	0.0129832	-12.2065	-12.2065	0.247695	0.0152029	1.78231	1.78231	3D up vs 2D	11.2991	1.39028	0.738258	1
CD86	20	10	hsa-let-7f-5p	0.0152029	-13.0403	-13.0403	0.0129832	-12.2065	-12.2065	0.247695	0.0152029	1.78231	1.78231	3D up vs 2D	11.2991	1.39028	0.738258	1
DCX	20	10	hsa-let-7f-5p	0.0152029	-13.0403	-13.0403	0.0129832	-12.2065	-12.2065	0.247695	0.0152029	1.78231	1.78231	3D up vs 2D	11.2991	1.39028	0.738258	1
C2	20	10	hsa-let-7f-5p	0.0152029	-13.0403	-13.0403	0.0129832	-12.2065	-12.2065	0.247695	0.0152029	1.78231	1.78231	3D up vs 2D	11.2991	1.39028	0.738258	1
MTUS1	20	10	hsa-let-7f-5p	0.0152029	-13.0403	-13.0403	0.0129832	-12.2065	-12.2065	0.247695	0.0152029	1.78231	1.78231	3D up vs 2D	11.2991	1.39028	0.738258	1
CYB561D1	20	10	hsa-let-7f-5p	0.0152029	-13.0403	-13.0403	0.0129832	-12.2065	-12.2065	0.247695	0.0152029	1.78231	1.78231	3D up vs 2D	11.2991	1.39028	0.738258	1
SERF2	20	10	hsa-let-7f-5p	0.0152029	-13.0403	-13.0403	0.0129832	-12.2065	-12.2065	0.247695	0.0152029	1.78231	1.78231	3D up vs 2D	11.2991	1.39028	0.738258	1
ARMC8	20	137	hsa-miR-195-5p	0.0283025	-14.8483	-14.8483	0.573499	-12.5855	-12.5855	0.539671	0.0283025	4.79905	4.79905	3D up vs 2D	8.25619	10.2401	7.44175	1
DAPK1	20	42	hsa-miR-1255b-5p	0.0300602	-12.576	-12.576	0.392026	-14.4035	-14.4035	0.513895	0.0300602	0.281752	-3.54922	3D down vs 2D	7.9942	6.67951	5.01327	1
MAP7	20	212	hsa-miR-320b	0.0485607	-12.2345	-12.2345	0.43839	-14.2445	-14.2445	0.686199	0.0485607	0.248273	-4.02782	3D down vs 2D	6.09317	8.0802	7.95665	1
UTY	19	212	hsa-miR-320b	0.0485607	-12.2345	-12.2345	0.43839	-14.2445	-14.2445	0.686199	0.0485607	0.248273	-4.02782	3D down vs 2D	6.09317	8.0802	7.95665	1
NR6A1	18	106	hsa-miR-15a-3p	0.0253503	-14.2108	-14.2108	0.340411	-19.0117	-19.0117	1.58699	0.0253503	0.035872	-27.8769	3D down vs 2D	8.74945	46.0992	31.6129	1
E2F5	18	159	hsa-miR-212-3p	0.0270778	-11.0813	-11.0813	0.325774	-9.541	-9.541	0.417801	0.0270778	2.90845	2.90845	3D up vs 2D	8.45202	4.74474	3.36824	1
MELK	18	159	hsa-miR-212-3p	0.0270778	-11.0813	-11.0813	0.325774	-9.541	-9.541	0.417801	0.0270778	2.90845	2.90845	3D up vs 2D	8.45202	4.74474	3.36824	1
RICTOR	18	137	hsa-miR-195-5p	0.0283025	-14.8483	-14.8483	0.573499	-12.5855	-12.5855	0.539671	0.0283025	4.79905	4.79905	3D up vs 2D	8.25619	10.2401	7.44175	1
CLDN12	18	137	hsa-miR-195-5p	0.0283025	-14.8483	-14.8483	0.573499	-12.5855	-12.5855	0.539671	0.0283025	4.79905	4.79905	3D up vs 2D	8.25619	10.2401	7.44175	1
BZW1	18	137	hsa-miR-195-5p	0.0283025	-14.8483	-14.8483	0.573499	-12.5855	-12.5855	0.539671	0.0283025	4.79905	4.79905	3D up vs 2D	8.25619	10.2401	7.44175	1
VEGFA	18	137	hsa-miR-195-5p	0.0283025	-14.8483	-14.8483	0.573499	-12.5855	-12.5855	0.539671	0.0283025	4.79905	4.79905	3D up vs 2D	8.25619	10.2401	7.44175	1
SNX16	18	212	hsa-miR-320b	0.0485607	-12.2345	-12.2345	0.43839	-14.2445	-14.2445	0.686199	0.0485607	0.248273	-4.02782	3D down vs 2D	6.09317	8.0802	7.95665	1
UBE2D3	18	212	hsa-miR-320b	0.0485607	-12.2345	-12.2345	0.43839	-14.2445	-14.2445	0.686199	0.0485607	0.248273	-4.02782	3D down vs 2D	6.09317	8.0802	7.95665	1
TFDP2	18	210	hsa-miR-32-5p	0.0498118	-17.9583	-17.9583	1.22158	-14.3923	-14.3922	0.7917	0.0498118	11.8433	11.8433	3D up vs 2D	6.00097	25.4327	25.4286	1
PTPRD	18	210	hsa-miR-32-5p	0.0498118	-17.9583	-17.9583	1.22158	-14.3923	-14.3922	0.7917	0.0498118	11.8433	11.8433	3D up vs 2D	6.00097	25.4327	25.4286	1
CPEB2	18	210	hsa-miR-32-5p	0.0498118	-17.9583	-17.9583	1.22158	-14.3923	-14.3922	0.7917	0.0498118	11.8433	11.8433	3D up vs 2D	6.00097	25.4327	25.4286	1
PLEKHB2	18	210	hsa-miR-32-5p	0.0498118	-17.9583	-17.9583	1.22158	-14.3923	-14.3922	0.7917	0.0498118	11.8433	11.8433	3D up vs 2D	6.00097	25.4327	25.4286	1
BDNF	17	137	hsa-miR-195-5p	0.0283025	-14.8483	-14.8483	0.573499	-12.5855	-12.5855	0.539671	0.0283025	4.79905	4.79905	3D up vs 2D	8.25619	10.2401	7.44175	1
CDKN1A	16	10	hsa-let-7f-5p	0.0152029	-13.0403	-13.0403	0.0129832	-12.2065	-12.2065	0.247695	0.0152029	1.78231	1.78231	3D up vs 2D	11.2991	1.39028	0.738258	1
TSEN34	16	10	hsa-let-7f-5p	0.0152029	-13.0403	-13.0403	0.0129832	-12.2065	-12.2065	0.247695	0.0152029	1.78231	1.78231	3D up vs 2D	11.2991	1.39028	0.738258	1
AMT	16	10	hsa-let-7f-5p	0.0152029	-13.0403	-13.0403	0.0129832	-12.2065	-12.2065	0.247695	0.0152029	1.78231	1.78231	3D up vs 2D	11.2991	1.39028	0.738258	1
SMARCAD1	16	10	hsa-let-7f-5p	0.0152029	-13.0403	-13.0403	0.0129832	-12.2065	-12.2065	0.247695	0.0152029	1.78231	1.78231	3D up vs 2D	11.2991	1.39028	0.738258	1
ACVR1C	16	10	hsa-let-7f-5p	0.0152029	-13.0403	-13.0403	0.0129832	-12.2065	-12.2065	0.247695	0.0152029	1.78231	1.78231	3D up vs 2D	11.2991	1.39028	0.738258	1
SMAP2	16	10	hsa-let-7f-5p	0.0152029	-13.0403	-13.0403	0.0129832	-12.2065	-12.2065	0.247695	0.0152029	1.78231	1.78231	3D up vs 2D	11.2991	1.39028	0.738258	1
SLAMF6	16	10	hsa-let-7f-5p	0.0152029	-13.0403	-13.0403	0.0129832	-12.2065	-12.2065	0.247695	0.0152029	1.78231	1.78231	3D up vs 2D	11.2991	1.39028	0.738258	1
BTBD9	16	10	hsa-let-7f-5p	0.0152029	-13.0403	-13.0403	0.0129832	-12.2065	-12.2065	0.247695	0.0152029	1.78231	1.78231	3D up vs 2D	11.2991	1.39028	0.738258	1
ZNF566	16	10	hsa-let-7f-5p	0.0152029	-13.0403	-13.0403	0.0129832	-12.2065	-12.2065	0.247695	0.0152029	1.78231	1.78231	3D up vs 2D	11.2991	1.39028	0.738258	1
AMER3	16	10	hsa-let-7f-5p	0.0152029	-13.0403	-13.0403	0.0129832	-12.2065	-12.2065	0.247695	0.0152029	1.78231	1.78231	3D up vs 2D	11.2991	1.39028	0.738258	1
APBB3	16	10	hsa-let-7f-5p	0.0152029	-13.0403	-13.0403	0.0129832	-12.2065	-12.2065	0.247695	0.0152029	1.78231	1.78231	3D up vs 2D	11.2991	1.39028	0.738258	1
KCTD17	16	10	hsa-let-7f-5p	0.0152029	-13.0403	-13.0403	0.0129832	-12.2065	-12.2065	0.247695	0.0152029	1.78231	1.78231	3D up vs 2D	11.2991	1.39028	0.738258	1
ZNF322	16	10	hsa-let-7f-5p	0.0152029	-13.0403	-13.0403	0.0129832	-12.2065	-12.2065	0.247695	0.0152029	1.78231	1.78231	3D up vs 2D	11.2991	1.39028	0.738258	1
SKIL	16	10	hsa-let-7f-5p	0.0152029	-13.0403	-13.0403	0.0129832	-12.2065	-12.2065	0.247695	0.0152029	1.78231	1.78231	3D up vs 2D	11.2991	1.39028	0.738258	1
FOXP1	16	296	hsa-miR-500a-5p	0.0252544	-17.6007	-17.6007	1.71947	-12.2418	-12.2418	0.565086	0.0252544	41.0412	41.0412	3D up vs 2D	8.76675	57.4378	39.3106	1
SPOCK3	16	296	hsa-miR-500a-5p	0.0252544	-17.6007	-17.6007	1.71947	-12.2418	-12.2418	0.565086	0.0252544	41.0412	41.0412	3D up vs 2D	8.76675	57.4378	39.3106	1
NCALD	16	159	hsa-miR-212-3p	0.0270778	-11.0813	-11.0813	0.325774	-9.541	-9.541	0.417801	0.0270778	2.90845	2.90845	3D up vs 2D	8.45202	4.74474	3.36824	1
ZNF133	16	159	hsa-miR-212-3p	0.0270778	-11.0813	-11.0813	0.325774	-9.541	-9.541	0.417801	0.0270778	2.90845	2.90845	3D up vs 2D	8.45202	4.74474	3.36824	1
THRB	16	137	hsa-miR-195-5p	0.0283025	-14.8483	-14.8483	0.573499	-12.5855	-12.5855	0.539671	0.0283025	4.79905	4.79905	3D up vs 2D	8.25619	10.2401	7.44175	1
RPS6KB1	16	137	hsa-miR-195-5p	0.0283025	-14.8483	-14.8483	0.573499	-12.5855	-12.5855	0.539671	0.0283025	4.79905	4.79905	3D up vs 2D	8.25619	10.2401	7.44175	1
UBE2V1	16	137	hsa-miR-195-5p	0.0283025	-14.8483	-14.8483	0.573499	-12.5855	-12.5855	0.539671	0.0283025	4.79905	4.79905	3D up vs 2D	8.25619	10.2401	7.44175	1
ANKRD46	16	349	hsa-miR-589-5p	0.0490944	-19.5283	-19.5283	1.18309	-15.3997	-15.3997	1.18994	0.0490944	17.4905	17.4905	3D up vs 2D	6.05345	34.089	33.788	1
CCSER2	16	210	hsa-miR-32-5p	0.0498118	-17.9583	-17.9583	1.22158	-14.3923	-14.3922	0.7917	0.0498118	11.8433	11.8433	3D up vs 2D	6.00097	25.4327	25.4286	1
MIER1	16	210	hsa-miR-32-5p	0.0498118	-17.9583	-17.9583	1.22158	-14.3923	-14.3922	0.7917	0.0498118	11.8433	11.8433	3D up vs 2D	6.00097	25.4327	25.4286	1
NOVA1	16	210	hsa-miR-32-5p	0.0498118	-17.9583	-17.9583	1.22158	-14.3923	-14.3922	0.7917	0.0498118	11.8433	11.8433	3D up vs 2D	6.00097	25.4327	25.4286	1
CPM	15	10	hsa-let-7f-5p	0.0152029	-13.0403	-13.0403	0.0129832	-12.2065	-12.2065	0.247695	0.0152029	1.78231	1.78231	3D up vs 2D	11.2991	1.39028	0.738258	1
EIF4G2	15	10	hsa-let-7f-5p	0.0152029	-13.0403	-13.0403	0.0129832	-12.2065	-12.2065	0.247695	0.0152029	1.78231	1.78231	3D up vs 2D	11.2991	1.39028	0.738258	1
CCNJ	15	115	hsa-miR-181c-5p	0.0212997	-18.5452	-18.5452	0.78922	-15.798	-15.798	0.407357	0.0212997	6.71436	6.71436	3D up vs 2D	9.56808	15.0948	9.4657	1
FNDC3A	15	115	hsa-miR-181c-5p	0.0212997	-18.5452	-18.5452	0.78922	-15.798	-15.798	0.407357	0.0212997	6.71436	6.71436	3D up vs 2D	9.56808	15.0948	9.4657	1
FAS	15	106	hsa-miR-15a-3p	0.0253503	-14.2108	-14.2108	0.340411	-19.0117	-19.0117	1.58699	0.0253503	0.035872	-27.8769	3D down vs 2D	8.74945	46.0992	31.6129	1
LARP4	15	106	hsa-miR-15a-3p	0.0253503	-14.2108	-14.2108	0.340411	-19.0117	-19.0117	1.58699	0.0253503	0.035872	-27.8769	3D down vs 2D	8.74945	46.0992	31.6129	1
DAZAP2	15	159	hsa-miR-212-3p	0.0270778	-11.0813	-11.0813	0.325774	-9.541	-9.541	0.417801	0.0270778	2.90845	2.90845	3D up vs 2D	8.45202	4.74474	3.36824	1
ZNF644	15	159	hsa-miR-212-3p	0.0270778	-11.0813	-11.0813	0.325774	-9.541	-9.541	0.417801	0.0270778	2.90845	2.90845	3D up vs 2D	8.45202	4.74474	3.36824	1
C8orf58	15	137	hsa-miR-195-5p	0.0283025	-14.8483	-14.8483	0.573499	-12.5855	-12.5855	0.539671	0.0283025	4.79905	4.79905	3D up vs 2D	8.25619	10.2401	7.44175	1
TARBP2	15	137	hsa-miR-195-5p	0.0283025	-14.8483	-14.8483	0.573499	-12.5855	-12.5855	0.539671	0.0283025	4.79905	4.79905	3D up vs 2D	8.25619	10.2401	7.44175	1
GGA3	15	137	hsa-miR-195-5p	0.0283025	-14.8483	-14.8483	0.573499	-12.5855	-12.5855	0.539671	0.0283025	4.79905	4.79905	3D up vs 2D	8.25619	10.2401	7.44175	1
TGFBR3	15	137	hsa-miR-195-5p	0.0283025	-14.8483	-14.8483	0.573499	-12.5855	-12.5855	0.539671	0.0283025	4.79905	4.79905	3D up vs 2D	8.25619	10.2401	7.44175	1
GALC	15	137	hsa-miR-195-5p	0.0283025	-14.8483	-14.8483	0.573499	-12.5855	-12.5855	0.539671	0.0283025	4.79905	4.79905	3D up vs 2D	8.25619	10.2401	7.44175	1
DLGAP4	15	212	hsa-miR-320b	0.0485607	-12.2345	-12.2345	0.43839	-14.2445	-14.2445	0.686199	0.0485607	0.248273	-4.02782	3D down vs 2D	6.09317	8.0802	7.95665	1
NFATC2	15	212	hsa-miR-320b	0.0485607	-12.2345	-12.2345	0.43839	-14.2445	-14.2445	0.686199	0.0485607	0.248273	-4.02782	3D down vs 2D	6.09317	8.0802	7.95665	1
CBX5	15	349	hsa-miR-589-5p	0.0490944	-19.5283	-19.5283	1.18309	-15.3997	-15.3997	1.18994	0.0490944	17.4905	17.4905	3D up vs 2D	6.05345	34.089	33.788	1
RPL15	15	210	hsa-miR-32-5p	0.0498118	-17.9583	-17.9583	1.22158	-14.3923	-14.3922	0.7917	0.0498118	11.8433	11.8433	3D up vs 2D	6.00097	25.4327	25.4286	1
BCL2L11	15	210	hsa-miR-32-5p	0.0498118	-17.9583	-17.9583	1.22158	-14.3923	-14.3922	0.7917	0.0498118	11.8433	11.8433	3D up vs 2D	6.00097	25.4327	25.4286	1
TIA1	14	159	hsa-miR-212-3p	0.0270778	-11.0813	-11.0813	0.325774	-9.541	-9.541	0.417801	0.0270778	2.90845	2.90845	3D up vs 2D	8.45202	4.74474	3.36824	1
TXNRD1	14	159	hsa-miR-212-3p	0.0270778	-11.0813	-11.0813	0.325774	-9.541	-9.541	0.417801	0.0270778	2.90845	2.90845	3D up vs 2D	8.45202	4.74474	3.36824	1
NDRG4	14	42	hsa-miR-1255b-5p	0.0300602	-12.576	-12.576	0.392026	-14.4035	-14.4035	0.513895	0.0300602	0.281752	-3.54922	3D down vs 2D	7.9942	6.67951	5.01327	1
PBX3	14	212	hsa-miR-320b	0.0485607	-12.2345	-12.2345	0.43839	-14.2445	-14.2445	0.686199	0.0485607	0.248273	-4.02782	3D down vs 2D	6.09317	8.0802	7.95665	1
DTNA	14	212	hsa-miR-320b	0.0485607	-12.2345	-12.2345	0.43839	-14.2445	-14.2445	0.686199	0.0485607	0.248273	-4.02782	3D down vs 2D	6.09317	8.0802	7.95665	1
LMO3	14	212	hsa-miR-320b	0.0485607	-12.2345	-12.2345	0.43839	-14.2445	-14.2445	0.686199	0.0485607	0.248273	-4.02782	3D down vs 2D	6.09317	8.0802	7.95665	1
TMEM136	14	212	hsa-miR-320b	0.0485607	-12.2345	-12.2345	0.43839	-14.2445	-14.2445	0.686199	0.0485607	0.248273	-4.02782	3D down vs 2D	6.09317	8.0802	7.95665	1
TCF7L2	13	115	hsa-miR-181c-5p	0.0212997	-18.5452	-18.5452	0.78922	-15.798	-15.798	0.407357	0.0212997	6.71436	6.71436	3D up vs 2D	9.56808	15.0948	9.4657	1
SLC11A2	13	137	hsa-miR-195-5p	0.0283025	-14.8483	-14.8483	0.573499	-12.5855	-12.5855	0.539671	0.0283025	4.79905	4.79905	3D up vs 2D	8.25619	10.2401	7.44175	1
MARK1	13	212	hsa-miR-320b	0.0485607	-12.2345	-12.2345	0.43839	-14.2445	-14.2445	0.686199	0.0485607	0.248273	-4.02782	3D down vs 2D	6.09317	8.0802	7.95665	1
DCP1A	13	212	hsa-miR-320b	0.0485607	-12.2345	-12.2345	0.43839	-14.2445	-14.2445	0.686199	0.0485607	0.248273	-4.02782	3D down vs 2D	6.09317	8.0802	7.95665	1
RDX	13	349	hsa-miR-589-5p	0.0490944	-19.5283	-19.5283	1.18309	-15.3997	-15.3997	1.18994	0.0490944	17.4905	17.4905	3D up vs 2D	6.05345	34.089	33.788	1
PLEKHG6	12	10	hsa-let-7f-5p	0.0152029	-13.0403	-13.0403	0.0129832	-12.2065	-12.2065	0.247695	0.0152029	1.78231	1.78231	3D up vs 2D	11.2991	1.39028	0.738258	1
SCN4B	12	10	hsa-let-7f-5p	0.0152029	-13.0403	-13.0403	0.0129832	-12.2065	-12.2065	0.247695	0.0152029	1.78231	1.78231	3D up vs 2D	11.2991	1.39028	0.738258	1
FRMD5	12	10	hsa-let-7f-5p	0.0152029	-13.0403	-13.0403	0.0129832	-12.2065	-12.2065	0.247695	0.0152029	1.78231	1.78231	3D up vs 2D	11.2991	1.39028	0.738258	1
NEK3	12	10	hsa-let-7f-5p	0.0152029	-13.0403	-13.0403	0.0129832	-12.2065	-12.2065	0.247695	0.0152029	1.78231	1.78231	3D up vs 2D	11.2991	1.39028	0.738258	1
LOC102723960	12	10	hsa-let-7f-5p	0.0152029	-13.0403	-13.0403	0.0129832	-12.2065	-12.2065	0.247695	0.0152029	1.78231	1.78231	3D up vs 2D	11.2991	1.39028	0.738258	1
SEMA4F	12	10	hsa-let-7f-5p	0.0152029	-13.0403	-13.0403	0.0129832	-12.2065	-12.2065	0.247695	0.0152029	1.78231	1.78231	3D up vs 2D	11.2991	1.39028	0.738258	1
POLL	12	10	hsa-let-7f-5p	0.0152029	-13.0403	-13.0403	0.0129832	-12.2065	-12.2065	0.247695	0.0152029	1.78231	1.78231	3D up vs 2D	11.2991	1.39028	0.738258	1
MXD1	12	10	hsa-let-7f-5p	0.0152029	-13.0403	-13.0403	0.0129832	-12.2065	-12.2065	0.247695	0.0152029	1.78231	1.78231	3D up vs 2D	11.2991	1.39028	0.738258	1
STK40	12	10	hsa-let-7f-5p	0.0152029	-13.0403	-13.0403	0.0129832	-12.2065	-12.2065	0.247695	0.0152029	1.78231	1.78231	3D up vs 2D	11.2991	1.39028	0.738258	1
HDLBP	12	10	hsa-let-7f-5p	0.0152029	-13.0403	-13.0403	0.0129832	-12.2065	-12.2065	0.247695	0.0152029	1.78231	1.78231	3D up vs 2D	11.2991	1.39028	0.738258	1
ZNF583	12	10	hsa-let-7f-5p	0.0152029	-13.0403	-13.0403	0.0129832	-12.2065	-12.2065	0.247695	0.0152029	1.78231	1.78231	3D up vs 2D	11.2991	1.39028	0.738258	1
ABCB9	12	10	hsa-let-7f-5p	0.0152029	-13.0403	-13.0403	0.0129832	-12.2065	-12.2065	0.247695	0.0152029	1.78231	1.78231	3D up vs 2D	11.2991	1.39028	0.738258	1
ABHD14B	12	10	hsa-let-7f-5p	0.0152029	-13.0403	-13.0403	0.0129832	-12.2065	-12.2065	0.247695	0.0152029	1.78231	1.78231	3D up vs 2D	11.2991	1.39028	0.738258	1
NXT2	12	10	hsa-let-7f-5p	0.0152029	-13.0403	-13.0403	0.0129832	-12.2065	-12.2065	0.247695	0.0152029	1.78231	1.78231	3D up vs 2D	11.2991	1.39028	0.738258	1
DPP3	12	10	hsa-let-7f-5p	0.0152029	-13.0403	-13.0403	0.0129832	-12.2065	-12.2065	0.247695	0.0152029	1.78231	1.78231	3D up vs 2D	11.2991	1.39028	0.738258	1
KLK10	12	10	hsa-let-7f-5p	0.0152029	-13.0403	-13.0403	0.0129832	-12.2065	-12.2065	0.247695	0.0152029	1.78231	1.78231	3D up vs 2D	11.2991	1.39028	0.738258	1
FZD3	12	296	hsa-miR-500a-5p	0.0252544	-17.6007	-17.6007	1.71947	-12.2418	-12.2418	0.565086	0.0252544	41.0412	41.0412	3D up vs 2D	8.76675	57.4378	39.3106	1
SLC5A9	12	106	hsa-miR-15a-3p	0.0253503	-14.2108	-14.2108	0.340411	-19.0117	-19.0117	1.58699	0.0253503	0.035872	-27.8769	3D down vs 2D	8.74945	46.0992	31.6129	1
IGF2BP2	12	106	hsa-miR-15a-3p	0.0253503	-14.2108	-14.2108	0.340411	-19.0117	-19.0117	1.58699	0.0253503	0.035872	-27.8769	3D down vs 2D	8.74945	46.0992	31.6129	1
TBC1D13	12	137	hsa-miR-195-5p	0.0283025	-14.8483	-14.8483	0.573499	-12.5855	-12.5855	0.539671	0.0283025	4.79905	4.79905	3D up vs 2D	8.25619	10.2401	7.44175	1
ANXA11	12	137	hsa-miR-195-5p	0.0283025	-14.8483	-14.8483	0.573499	-12.5855	-12.5855	0.539671	0.0283025	4.79905	4.79905	3D up vs 2D	8.25619	10.2401	7.44175	1
GPBP1	12	137	hsa-miR-195-5p	0.0283025	-14.8483	-14.8483	0.573499	-12.5855	-12.5855	0.539671	0.0283025	4.79905	4.79905	3D up vs 2D	8.25619	10.2401	7.44175	1
REEP1	12	137	hsa-miR-195-5p	0.0283025	-14.8483	-14.8483	0.573499	-12.5855	-12.5855	0.539671	0.0283025	4.79905	4.79905	3D up vs 2D	8.25619	10.2401	7.44175	1
CSDE1	12	137	hsa-miR-195-5p	0.0283025	-14.8483	-14.8483	0.573499	-12.5855	-12.5855	0.539671	0.0283025	4.79905	4.79905	3D up vs 2D	8.25619	10.2401	7.44175	1
TACC1	12	212	hsa-miR-320b	0.0485607	-12.2345	-12.2345	0.43839	-14.2445	-14.2445	0.686199	0.0485607	0.248273	-4.02782	3D down vs 2D	6.09317	8.0802	7.95665	1
CECR6	12	212	hsa-miR-320b	0.0485607	-12.2345	-12.2345	0.43839	-14.2445	-14.2445	0.686199	0.0485607	0.248273	-4.02782	3D down vs 2D	6.09317	8.0802	7.95665	1
MLF1	12	212	hsa-miR-320b	0.0485607	-12.2345	-12.2345	0.43839	-14.2445	-14.2445	0.686199	0.0485607	0.248273	-4.02782	3D down vs 2D	6.09317	8.0802	7.95665	1
GSKIP	12	212	hsa-miR-320b	0.0485607	-12.2345	-12.2345	0.43839	-14.2445	-14.2445	0.686199	0.0485607	0.248273	-4.02782	3D down vs 2D	6.09317	8.0802	7.95665	1
SEMA6D	12	212	hsa-miR-320b	0.0485607	-12.2345	-12.2345	0.43839	-14.2445	-14.2445	0.686199	0.0485607	0.248273	-4.02782	3D down vs 2D	6.09317	8.0802	7.95665	1
FAM210A	12	349	hsa-miR-589-5p	0.0490944	-19.5283	-19.5283	1.18309	-15.3997	-15.3997	1.18994	0.0490944	17.4905	17.4905	3D up vs 2D	6.05345	34.089	33.788	1
FBXO32	12	349	hsa-miR-589-5p	0.0490944	-19.5283	-19.5283	1.18309	-15.3997	-15.3997	1.18994	0.0490944	17.4905	17.4905	3D up vs 2D	6.05345	34.089	33.788	1
SCN8A	12	210	hsa-miR-32-5p	0.0498118	-17.9583	-17.9583	1.22158	-14.3923	-14.3922	0.7917	0.0498118	11.8433	11.8433	3D up vs 2D	6.00097	25.4327	25.4286	1
HIPK3	12	210	hsa-miR-32-5p	0.0498118	-17.9583	-17.9583	1.22158	-14.3923	-14.3922	0.7917	0.0498118	11.8433	11.8433	3D up vs 2D	6.00097	25.4327	25.4286	1
DDX3X	12	210	hsa-miR-32-5p	0.0498118	-17.9583	-17.9583	1.22158	-14.3923	-14.3922	0.7917	0.0498118	11.8433	11.8433	3D up vs 2D	6.00097	25.4327	25.4286	1
RAP1B	12	210	hsa-miR-32-5p	0.0498118	-17.9583	-17.9583	1.22158	-14.3923	-14.3922	0.7917	0.0498118	11.8433	11.8433	3D up vs 2D	6.00097	25.4327	25.4286	1
SMAD7	12	210	hsa-miR-32-5p	0.0498118	-17.9583	-17.9583	1.22158	-14.3923	-14.3922	0.7917	0.0498118	11.8433	11.8433	3D up vs 2D	6.00097	25.4327	25.4286	1
NPTN	12	210	hsa-miR-32-5p	0.0498118	-17.9583	-17.9583	1.22158	-14.3923	-14.3922	0.7917	0.0498118	11.8433	11.8433	3D up vs 2D	6.00097	25.4327	25.4286	1
PTPRO	12	210	hsa-miR-32-5p	0.0498118	-17.9583	-17.9583	1.22158	-14.3923	-14.3922	0.7917	0.0498118	11.8433	11.8433	3D up vs 2D	6.00097	25.4327	25.4286	1
PAX5	11	115	hsa-miR-181c-5p	0.0212997	-18.5452	-18.5452	0.78922	-15.798	-15.798	0.407357	0.0212997	6.71436	6.71436	3D up vs 2D	9.56808	15.0948	9.4657	1
NREP	11	159	hsa-miR-212-3p	0.0270778	-11.0813	-11.0813	0.325774	-9.541	-9.541	0.417801	0.0270778	2.90845	2.90845	3D up vs 2D	8.45202	4.74474	3.36824	1
KCNC2	11	137	hsa-miR-195-5p	0.0283025	-14.8483	-14.8483	0.573499	-12.5855	-12.5855	0.539671	0.0283025	4.79905	4.79905	3D up vs 2D	8.25619	10.2401	7.44175	1
BCL2L13	11	137	hsa-miR-195-5p	0.0283025	-14.8483	-14.8483	0.573499	-12.5855	-12.5855	0.539671	0.0283025	4.79905	4.79905	3D up vs 2D	8.25619	10.2401	7.44175	1
GHR	11	137	hsa-miR-195-5p	0.0283025	-14.8483	-14.8483	0.573499	-12.5855	-12.5855	0.539671	0.0283025	4.79905	4.79905	3D up vs 2D	8.25619	10.2401	7.44175	1
PBX1	11	212	hsa-miR-320b	0.0485607	-12.2345	-12.2345	0.43839	-14.2445	-14.2445	0.686199	0.0485607	0.248273	-4.02782	3D down vs 2D	6.09317	8.0802	7.95665	1
TGIF1	11	210	hsa-miR-32-5p	0.0498118	-17.9583	-17.9583	1.22158	-14.3923	-14.3922	0.7917	0.0498118	11.8433	11.8433	3D up vs 2D	6.00097	25.4327	25.4286	1
SLC38A1	10	94	hsa-miR-146b-5p	0.00534121	-11.8355	-11.8355	0.249891	-10.6142	-10.6142	0.140962	0.00534121	2.33149	2.33149	3D up vs 2D	18.1186	2.9829	0.987792	1
RASGRP1	10	10	hsa-let-7f-5p	0.0152029	-13.0403	-13.0403	0.0129832	-12.2065	-12.2065	0.247695	0.0152029	1.78231	1.78231	3D up vs 2D	11.2991	1.39028	0.738258	1
RSPO2	10	115	hsa-miR-181c-5p	0.0212997	-18.5452	-18.5452	0.78922	-15.798	-15.798	0.407357	0.0212997	6.71436	6.71436	3D up vs 2D	9.56808	15.0948	9.4657	1
NNT	10	115	hsa-miR-181c-5p	0.0212997	-18.5452	-18.5452	0.78922	-15.798	-15.798	0.407357	0.0212997	6.71436	6.71436	3D up vs 2D	9.56808	15.0948	9.4657	1
TGFBR1	10	115	hsa-miR-181c-5p	0.0212997	-18.5452	-18.5452	0.78922	-15.798	-15.798	0.407357	0.0212997	6.71436	6.71436	3D up vs 2D	9.56808	15.0948	9.4657	1
TMPRSS2	10	115	hsa-miR-181c-5p	0.0212997	-18.5452	-18.5452	0.78922	-15.798	-15.798	0.407357	0.0212997	6.71436	6.71436	3D up vs 2D	9.56808	15.0948	9.4657	1
SLC25A24	10	115	hsa-miR-181c-5p	0.0212997	-18.5452	-18.5452	0.78922	-15.798	-15.798	0.407357	0.0212997	6.71436	6.71436	3D up vs 2D	9.56808	15.0948	9.4657	1
CEP120	10	115	hsa-miR-181c-5p	0.0212997	-18.5452	-18.5452	0.78922	-15.798	-15.798	0.407357	0.0212997	6.71436	6.71436	3D up vs 2D	9.56808	15.0948	9.4657	1
MED8	10	115	hsa-miR-181c-5p	0.0212997	-18.5452	-18.5452	0.78922	-15.798	-15.798	0.407357	0.0212997	6.71436	6.71436	3D up vs 2D	9.56808	15.0948	9.4657	1
ZFAND6	10	115	hsa-miR-181c-5p	0.0212997	-18.5452	-18.5452	0.78922	-15.798	-15.798	0.407357	0.0212997	6.71436	6.71436	3D up vs 2D	9.56808	15.0948	9.4657	1
ELAVL4	10	296	hsa-miR-500a-5p	0.0252544	-17.6007	-17.6007	1.71947	-12.2418	-12.2418	0.565086	0.0252544	41.0412	41.0412	3D up vs 2D	8.76675	57.4378	39.3106	1
ELF4	10	106	hsa-miR-15a-3p	0.0253503	-14.2108	-14.2108	0.340411	-19.0117	-19.0117	1.58699	0.0253503	0.035872	-27.8769	3D down vs 2D	8.74945	46.0992	31.6129	1
ACSL1	10	106	hsa-miR-15a-3p	0.0253503	-14.2108	-14.2108	0.340411	-19.0117	-19.0117	1.58699	0.0253503	0.035872	-27.8769	3D down vs 2D	8.74945	46.0992	31.6129	1
AMOT	10	159	hsa-miR-212-3p	0.0270778	-11.0813	-11.0813	0.325774	-9.541	-9.541	0.417801	0.0270778	2.90845	2.90845	3D up vs 2D	8.45202	4.74474	3.36824	1
PPP2R5E	10	159	hsa-miR-212-3p	0.0270778	-11.0813	-11.0813	0.325774	-9.541	-9.541	0.417801	0.0270778	2.90845	2.90845	3D up vs 2D	8.45202	4.74474	3.36824	1
OPRM1	10	159	hsa-miR-212-3p	0.0270778	-11.0813	-11.0813	0.325774	-9.541	-9.541	0.417801	0.0270778	2.90845	2.90845	3D up vs 2D	8.45202	4.74474	3.36824	1
ABCG4	10	137	hsa-miR-195-5p	0.0283025	-14.8483	-14.8483	0.573499	-12.5855	-12.5855	0.539671	0.0283025	4.79905	4.79905	3D up vs 2D	8.25619	10.2401	7.44175	1
PITPNM3	10	137	hsa-miR-195-5p	0.0283025	-14.8483	-14.8483	0.573499	-12.5855	-12.5855	0.539671	0.0283025	4.79905	4.79905	3D up vs 2D	8.25619	10.2401	7.44175	1
KIAA0930	10	137	hsa-miR-195-5p	0.0283025	-14.8483	-14.8483	0.573499	-12.5855	-12.5855	0.539671	0.0283025	4.79905	4.79905	3D up vs 2D	8.25619	10.2401	7.44175	1
NOL4L	10	137	hsa-miR-195-5p	0.0283025	-14.8483	-14.8483	0.573499	-12.5855	-12.5855	0.539671	0.0283025	4.79905	4.79905	3D up vs 2D	8.25619	10.2401	7.44175	1
CDC25A	10	137	hsa-miR-195-5p	0.0283025	-14.8483	-14.8483	0.573499	-12.5855	-12.5855	0.539671	0.0283025	4.79905	4.79905	3D up vs 2D	8.25619	10.2401	7.44175	1
GLRX	10	137	hsa-miR-195-5p	0.0283025	-14.8483	-14.8483	0.573499	-12.5855	-12.5855	0.539671	0.0283025	4.79905	4.79905	3D up vs 2D	8.25619	10.2401	7.44175	1
PLSCR4	10	137	hsa-miR-195-5p	0.0283025	-14.8483	-14.8483	0.573499	-12.5855	-12.5855	0.539671	0.0283025	4.79905	4.79905	3D up vs 2D	8.25619	10.2401	7.44175	1
PDIA6	10	137	hsa-miR-195-5p	0.0283025	-14.8483	-14.8483	0.573499	-12.5855	-12.5855	0.539671	0.0283025	4.79905	4.79905	3D up vs 2D	8.25619	10.2401	7.44175	1
NFAT5	10	137	hsa-miR-195-5p	0.0283025	-14.8483	-14.8483	0.573499	-12.5855	-12.5855	0.539671	0.0283025	4.79905	4.79905	3D up vs 2D	8.25619	10.2401	7.44175	1
FAM122B	10	137	hsa-miR-195-5p	0.0283025	-14.8483	-14.8483	0.573499	-12.5855	-12.5855	0.539671	0.0283025	4.79905	4.79905	3D up vs 2D	8.25619	10.2401	7.44175	1
TTC39B	10	137	hsa-miR-195-5p	0.0283025	-14.8483	-14.8483	0.573499	-12.5855	-12.5855	0.539671	0.0283025	4.79905	4.79905	3D up vs 2D	8.25619	10.2401	7.44175	1
ARHGAP20	10	137	hsa-miR-195-5p	0.0283025	-14.8483	-14.8483	0.573499	-12.5855	-12.5855	0.539671	0.0283025	4.79905	4.79905	3D up vs 2D	8.25619	10.2401	7.44175	1
TLE4	10	137	hsa-miR-195-5p	0.0283025	-14.8483	-14.8483	0.573499	-12.5855	-12.5855	0.539671	0.0283025	4.79905	4.79905	3D up vs 2D	8.25619	10.2401	7.44175	1
KCNIP1	10	137	hsa-miR-195-5p	0.0283025	-14.8483	-14.8483	0.573499	-12.5855	-12.5855	0.539671	0.0283025	4.79905	4.79905	3D up vs 2D	8.25619	10.2401	7.44175	1
CALU	10	137	hsa-miR-195-5p	0.0283025	-14.8483	-14.8483	0.573499	-12.5855	-12.5855	0.539671	0.0283025	4.79905	4.79905	3D up vs 2D	8.25619	10.2401	7.44175	1
PPFIA2	10	137	hsa-miR-195-5p	0.0283025	-14.8483	-14.8483	0.573499	-12.5855	-12.5855	0.539671	0.0283025	4.79905	4.79905	3D up vs 2D	8.25619	10.2401	7.44175	1
GSG1L	10	42	hsa-miR-1255b-5p	0.0300602	-12.576	-12.576	0.392026	-14.4035	-14.4035	0.513895	0.0300602	0.281752	-3.54922	3D down vs 2D	7.9942	6.67951	5.01327	1
LRRFIP1	10	42	hsa-miR-1255b-5p	0.0300602	-12.576	-12.576	0.392026	-14.4035	-14.4035	0.513895	0.0300602	0.281752	-3.54922	3D down vs 2D	7.9942	6.67951	5.01327	1
EPB41L1	10	42	hsa-miR-1255b-5p	0.0300602	-12.576	-12.576	0.392026	-14.4035	-14.4035	0.513895	0.0300602	0.281752	-3.54922	3D down vs 2D	7.9942	6.67951	5.01327	1
SUPT7L	10	42	hsa-miR-1255b-5p	0.0300602	-12.576	-12.576	0.392026	-14.4035	-14.4035	0.513895	0.0300602	0.281752	-3.54922	3D down vs 2D	7.9942	6.67951	5.01327	1
CASP3	10	212	hsa-miR-320b	0.0485607	-12.2345	-12.2345	0.43839	-14.2445	-14.2445	0.686199	0.0485607	0.248273	-4.02782	3D down vs 2D	6.09317	8.0802	7.95665	1
TMEM2	10	212	hsa-miR-320b	0.0485607	-12.2345	-12.2345	0.43839	-14.2445	-14.2445	0.686199	0.0485607	0.248273	-4.02782	3D down vs 2D	6.09317	8.0802	7.95665	1
GXYLT1	10	212	hsa-miR-320b	0.0485607	-12.2345	-12.2345	0.43839	-14.2445	-14.2445	0.686199	0.0485607	0.248273	-4.02782	3D down vs 2D	6.09317	8.0802	7.95665	1
YOD1	10	212	hsa-miR-320b	0.0485607	-12.2345	-12.2345	0.43839	-14.2445	-14.2445	0.686199	0.0485607	0.248273	-4.02782	3D down vs 2D	6.09317	8.0802	7.95665	1
SYNCRIP	10	212	hsa-miR-320b	0.0485607	-12.2345	-12.2345	0.43839	-14.2445	-14.2445	0.686199	0.0485607	0.248273	-4.02782	3D down vs 2D	6.09317	8.0802	7.95665	1
BCAT1	10	212	hsa-miR-320b	0.0485607	-12.2345	-12.2345	0.43839	-14.2445	-14.2445	0.686199	0.0485607	0.248273	-4.02782	3D down vs 2D	6.09317	8.0802	7.95665	1
POGZ	10	212	hsa-miR-320b	0.0485607	-12.2345	-12.2345	0.43839	-14.2445	-14.2445	0.686199	0.0485607	0.248273	-4.02782	3D down vs 2D	6.09317	8.0802	7.95665	1
TPD52L2	10	212	hsa-miR-320b	0.0485607	-12.2345	-12.2345	0.43839	-14.2445	-14.2445	0.686199	0.0485607	0.248273	-4.02782	3D down vs 2D	6.09317	8.0802	7.95665	1
ZNF286A	10	212	hsa-miR-320b	0.0485607	-12.2345	-12.2345	0.43839	-14.2445	-14.2445	0.686199	0.0485607	0.248273	-4.02782	3D down vs 2D	6.09317	8.0802	7.95665	1
SLC30A8	10	349	hsa-miR-589-5p	0.0490944	-19.5283	-19.5283	1.18309	-15.3997	-15.3997	1.18994	0.0490944	17.4905	17.4905	3D up vs 2D	6.05345	34.089	33.788	1
FAM107B	10	349	hsa-miR-589-5p	0.0490944	-19.5283	-19.5283	1.18309	-15.3997	-15.3997	1.18994	0.0490944	17.4905	17.4905	3D up vs 2D	6.05345	34.089	33.788	1
TMOD2	10	210	hsa-miR-32-5p	0.0498118	-17.9583	-17.9583	1.22158	-14.3923	-14.3922	0.7917	0.0498118	11.8433	11.8433	3D up vs 2D	6.00097	25.4327	25.4286	1
FNIP1	10	210	hsa-miR-32-5p	0.0498118	-17.9583	-17.9583	1.22158	-14.3923	-14.3922	0.7917	0.0498118	11.8433	11.8433	3D up vs 2D	6.00097	25.4327	25.4286	1
NPNT	10	210	hsa-miR-32-5p	0.0498118	-17.9583	-17.9583	1.22158	-14.3923	-14.3922	0.7917	0.0498118	11.8433	11.8433	3D up vs 2D	6.00097	25.4327	25.4286	1
NSMF	10	210	hsa-miR-32-5p	0.0498118	-17.9583	-17.9583	1.22158	-14.3923	-14.3922	0.7917	0.0498118	11.8433	11.8433	3D up vs 2D	6.00097	25.4327	25.4286	1
RAB23	10	210	hsa-miR-32-5p	0.0498118	-17.9583	-17.9583	1.22158	-14.3923	-14.3922	0.7917	0.0498118	11.8433	11.8433	3D up vs 2D	6.00097	25.4327	25.4286	1
GRAMD3	10	210	hsa-miR-32-5p	0.0498118	-17.9583	-17.9583	1.22158	-14.3923	-14.3922	0.7917	0.0498118	11.8433	11.8433	3D up vs 2D	6.00097	25.4327	25.4286	1
NEDD4L	10	210	hsa-miR-32-5p	0.0498118	-17.9583	-17.9583	1.22158	-14.3923	-14.3922	0.7917	0.0498118	11.8433	11.8433	3D up vs 2D	6.00097	25.4327	25.4286	1
EPHA5	9	115	hsa-miR-181c-5p	0.0212997	-18.5452	-18.5452	0.78922	-15.798	-15.798	0.407357	0.0212997	6.71436	6.71436	3D up vs 2D	9.56808	15.0948	9.4657	1
GPR64	9	115	hsa-miR-181c-5p	0.0212997	-18.5452	-18.5452	0.78922	-15.798	-15.798	0.407357	0.0212997	6.71436	6.71436	3D up vs 2D	9.56808	15.0948	9.4657	1
SORBS2	9	296	hsa-miR-500a-5p	0.0252544	-17.6007	-17.6007	1.71947	-12.2418	-12.2418	0.565086	0.0252544	41.0412	41.0412	3D up vs 2D	8.76675	57.4378	39.3106	1
RBMS3	9	106	hsa-miR-15a-3p	0.0253503	-14.2108	-14.2108	0.340411	-19.0117	-19.0117	1.58699	0.0253503	0.035872	-27.8769	3D down vs 2D	8.74945	46.0992	31.6129	1
PDE4D	9	106	hsa-miR-15a-3p	0.0253503	-14.2108	-14.2108	0.340411	-19.0117	-19.0117	1.58699	0.0253503	0.035872	-27.8769	3D down vs 2D	8.74945	46.0992	31.6129	1
PNKD	9	159	hsa-miR-212-3p	0.0270778	-11.0813	-11.0813	0.325774	-9.541	-9.541	0.417801	0.0270778	2.90845	2.90845	3D up vs 2D	8.45202	4.74474	3.36824	1
RUFY3	9	159	hsa-miR-212-3p	0.0270778	-11.0813	-11.0813	0.325774	-9.541	-9.541	0.417801	0.0270778	2.90845	2.90845	3D up vs 2D	8.45202	4.74474	3.36824	1
LOC285556	9	159	hsa-miR-212-3p	0.0270778	-11.0813	-11.0813	0.325774	-9.541	-9.541	0.417801	0.0270778	2.90845	2.90845	3D up vs 2D	8.45202	4.74474	3.36824	1
LCOR	9	137	hsa-miR-195-5p	0.0283025	-14.8483	-14.8483	0.573499	-12.5855	-12.5855	0.539671	0.0283025	4.79905	4.79905	3D up vs 2D	8.25619	10.2401	7.44175	1
SCN3A	9	137	hsa-miR-195-5p	0.0283025	-14.8483	-14.8483	0.573499	-12.5855	-12.5855	0.539671	0.0283025	4.79905	4.79905	3D up vs 2D	8.25619	10.2401	7.44175	1
FGFR1	9	137	hsa-miR-195-5p	0.0283025	-14.8483	-14.8483	0.573499	-12.5855	-12.5855	0.539671	0.0283025	4.79905	4.79905	3D up vs 2D	8.25619	10.2401	7.44175	1
NF2	9	137	hsa-miR-195-5p	0.0283025	-14.8483	-14.8483	0.573499	-12.5855	-12.5855	0.539671	0.0283025	4.79905	4.79905	3D up vs 2D	8.25619	10.2401	7.44175	1
ITCH	9	42	hsa-miR-1255b-5p	0.0300602	-12.576	-12.576	0.392026	-14.4035	-14.4035	0.513895	0.0300602	0.281752	-3.54922	3D down vs 2D	7.9942	6.67951	5.01327	1
SCN2A	9	42	hsa-miR-1255b-5p	0.0300602	-12.576	-12.576	0.392026	-14.4035	-14.4035	0.513895	0.0300602	0.281752	-3.54922	3D down vs 2D	7.9942	6.67951	5.01327	1
MPP2	9	42	hsa-miR-1255b-5p	0.0300602	-12.576	-12.576	0.392026	-14.4035	-14.4035	0.513895	0.0300602	0.281752	-3.54922	3D down vs 2D	7.9942	6.67951	5.01327	1
CLEC4M	9	42	hsa-miR-1255b-5p	0.0300602	-12.576	-12.576	0.392026	-14.4035	-14.4035	0.513895	0.0300602	0.281752	-3.54922	3D down vs 2D	7.9942	6.67951	5.01327	1
USP46	9	212	hsa-miR-320b	0.0485607	-12.2345	-12.2345	0.43839	-14.2445	-14.2445	0.686199	0.0485607	0.248273	-4.02782	3D down vs 2D	6.09317	8.0802	7.95665	1
PDIK1L	9	212	hsa-miR-320b	0.0485607	-12.2345	-12.2345	0.43839	-14.2445	-14.2445	0.686199	0.0485607	0.248273	-4.02782	3D down vs 2D	6.09317	8.0802	7.95665	1
RNF138	9	212	hsa-miR-320b	0.0485607	-12.2345	-12.2345	0.43839	-14.2445	-14.2445	0.686199	0.0485607	0.248273	-4.02782	3D down vs 2D	6.09317	8.0802	7.95665	1
ARMCX2	9	212	hsa-miR-320b	0.0485607	-12.2345	-12.2345	0.43839	-14.2445	-14.2445	0.686199	0.0485607	0.248273	-4.02782	3D down vs 2D	6.09317	8.0802	7.95665	1
SREK1	9	212	hsa-miR-320b	0.0485607	-12.2345	-12.2345	0.43839	-14.2445	-14.2445	0.686199	0.0485607	0.248273	-4.02782	3D down vs 2D	6.09317	8.0802	7.95665	1
TMEM254	9	212	hsa-miR-320b	0.0485607	-12.2345	-12.2345	0.43839	-14.2445	-14.2445	0.686199	0.0485607	0.248273	-4.02782	3D down vs 2D	6.09317	8.0802	7.95665	1
PCDH19	9	349	hsa-miR-589-5p	0.0490944	-19.5283	-19.5283	1.18309	-15.3997	-15.3997	1.18994	0.0490944	17.4905	17.4905	3D up vs 2D	6.05345	34.089	33.788	1
TSC1	9	210	hsa-miR-32-5p	0.0498118	-17.9583	-17.9583	1.22158	-14.3923	-14.3922	0.7917	0.0498118	11.8433	11.8433	3D up vs 2D	6.00097	25.4327	25.4286	1
MFF	9	210	hsa-miR-32-5p	0.0498118	-17.9583	-17.9583	1.22158	-14.3923	-14.3922	0.7917	0.0498118	11.8433	11.8433	3D up vs 2D	6.00097	25.4327	25.4286	1
RFX5	8	10	hsa-let-7f-5p	0.0152029	-13.0403	-13.0403	0.0129832	-12.2065	-12.2065	0.247695	0.0152029	1.78231	1.78231	3D up vs 2D	11.2991	1.39028	0.738258	1
PLD3	8	10	hsa-let-7f-5p	0.0152029	-13.0403	-13.0403	0.0129832	-12.2065	-12.2065	0.247695	0.0152029	1.78231	1.78231	3D up vs 2D	11.2991	1.39028	0.738258	1
ARHGEF15	8	10	hsa-let-7f-5p	0.0152029	-13.0403	-13.0403	0.0129832	-12.2065	-12.2065	0.247695	0.0152029	1.78231	1.78231	3D up vs 2D	11.2991	1.39028	0.738258	1
NHLRC3	8	10	hsa-let-7f-5p	0.0152029	-13.0403	-13.0403	0.0129832	-12.2065	-12.2065	0.247695	0.0152029	1.78231	1.78231	3D up vs 2D	11.2991	1.39028	0.738258	1
CERCAM	8	10	hsa-let-7f-5p	0.0152029	-13.0403	-13.0403	0.0129832	-12.2065	-12.2065	0.247695	0.0152029	1.78231	1.78231	3D up vs 2D	11.2991	1.39028	0.738258	1
RRM2	8	10	hsa-let-7f-5p	0.0152029	-13.0403	-13.0403	0.0129832	-12.2065	-12.2065	0.247695	0.0152029	1.78231	1.78231	3D up vs 2D	11.2991	1.39028	0.738258	1
PEX11B	8	10	hsa-let-7f-5p	0.0152029	-13.0403	-13.0403	0.0129832	-12.2065	-12.2065	0.247695	0.0152029	1.78231	1.78231	3D up vs 2D	11.2991	1.39028	0.738258	1
BEGAIN	8	10	hsa-let-7f-5p	0.0152029	-13.0403	-13.0403	0.0129832	-12.2065	-12.2065	0.247695	0.0152029	1.78231	1.78231	3D up vs 2D	11.2991	1.39028	0.738258	1
ATG10	8	10	hsa-let-7f-5p	0.0152029	-13.0403	-13.0403	0.0129832	-12.2065	-12.2065	0.247695	0.0152029	1.78231	1.78231	3D up vs 2D	11.2991	1.39028	0.738258	1
SMC1A	8	10	hsa-let-7f-5p	0.0152029	-13.0403	-13.0403	0.0129832	-12.2065	-12.2065	0.247695	0.0152029	1.78231	1.78231	3D up vs 2D	11.2991	1.39028	0.738258	1
CRY2	8	10	hsa-let-7f-5p	0.0152029	-13.0403	-13.0403	0.0129832	-12.2065	-12.2065	0.247695	0.0152029	1.78231	1.78231	3D up vs 2D	11.2991	1.39028	0.738258	1
IQCB1	8	10	hsa-let-7f-5p	0.0152029	-13.0403	-13.0403	0.0129832	-12.2065	-12.2065	0.247695	0.0152029	1.78231	1.78231	3D up vs 2D	11.2991	1.39028	0.738258	1
SCN11A	8	10	hsa-let-7f-5p	0.0152029	-13.0403	-13.0403	0.0129832	-12.2065	-12.2065	0.247695	0.0152029	1.78231	1.78231	3D up vs 2D	11.2991	1.39028	0.738258	1
CGNL1	8	10	hsa-let-7f-5p	0.0152029	-13.0403	-13.0403	0.0129832	-12.2065	-12.2065	0.247695	0.0152029	1.78231	1.78231	3D up vs 2D	11.2991	1.39028	0.738258	1
LMX1A	8	10	hsa-let-7f-5p	0.0152029	-13.0403	-13.0403	0.0129832	-12.2065	-12.2065	0.247695	0.0152029	1.78231	1.78231	3D up vs 2D	11.2991	1.39028	0.738258	1
LBR	8	10	hsa-let-7f-5p	0.0152029	-13.0403	-13.0403	0.0129832	-12.2065	-12.2065	0.247695	0.0152029	1.78231	1.78231	3D up vs 2D	11.2991	1.39028	0.738258	1
SYNPO2L	8	10	hsa-let-7f-5p	0.0152029	-13.0403	-13.0403	0.0129832	-12.2065	-12.2065	0.247695	0.0152029	1.78231	1.78231	3D up vs 2D	11.2991	1.39028	0.738258	1
BZW2	8	10	hsa-let-7f-5p	0.0152029	-13.0403	-13.0403	0.0129832	-12.2065	-12.2065	0.247695	0.0152029	1.78231	1.78231	3D up vs 2D	11.2991	1.39028	0.738258	1
EDN1	8	10	hsa-let-7f-5p	0.0152029	-13.0403	-13.0403	0.0129832	-12.2065	-12.2065	0.247695	0.0152029	1.78231	1.78231	3D up vs 2D	11.2991	1.39028	0.738258	1
MAP4K3	8	10	hsa-let-7f-5p	0.0152029	-13.0403	-13.0403	0.0129832	-12.2065	-12.2065	0.247695	0.0152029	1.78231	1.78231	3D up vs 2D	11.2991	1.39028	0.738258	1
HIP1	8	10	hsa-let-7f-5p	0.0152029	-13.0403	-13.0403	0.0129832	-12.2065	-12.2065	0.247695	0.0152029	1.78231	1.78231	3D up vs 2D	11.2991	1.39028	0.738258	1
ODF2L	8	10	hsa-let-7f-5p	0.0152029	-13.0403	-13.0403	0.0129832	-12.2065	-12.2065	0.247695	0.0152029	1.78231	1.78231	3D up vs 2D	11.2991	1.39028	0.738258	1
PGRMC1	8	10	hsa-let-7f-5p	0.0152029	-13.0403	-13.0403	0.0129832	-12.2065	-12.2065	0.247695	0.0152029	1.78231	1.78231	3D up vs 2D	11.2991	1.39028	0.738258	1
PRRX1	8	10	hsa-let-7f-5p	0.0152029	-13.0403	-13.0403	0.0129832	-12.2065	-12.2065	0.247695	0.0152029	1.78231	1.78231	3D up vs 2D	11.2991	1.39028	0.738258	1
PIGA	8	10	hsa-let-7f-5p	0.0152029	-13.0403	-13.0403	0.0129832	-12.2065	-12.2065	0.247695	0.0152029	1.78231	1.78231	3D up vs 2D	11.2991	1.39028	0.738258	1
GAB2	8	10	hsa-let-7f-5p	0.0152029	-13.0403	-13.0403	0.0129832	-12.2065	-12.2065	0.247695	0.0152029	1.78231	1.78231	3D up vs 2D	11.2991	1.39028	0.738258	1
MEIS3	8	10	hsa-let-7f-5p	0.0152029	-13.0403	-13.0403	0.0129832	-12.2065	-12.2065	0.247695	0.0152029	1.78231	1.78231	3D up vs 2D	11.2991	1.39028	0.738258	1
SPRYD7	8	10	hsa-let-7f-5p	0.0152029	-13.0403	-13.0403	0.0129832	-12.2065	-12.2065	0.247695	0.0152029	1.78231	1.78231	3D up vs 2D	11.2991	1.39028	0.738258	1
TMPPE	8	10	hsa-let-7f-5p	0.0152029	-13.0403	-13.0403	0.0129832	-12.2065	-12.2065	0.247695	0.0152029	1.78231	1.78231	3D up vs 2D	11.2991	1.39028	0.738258	1
LRIG3	8	10	hsa-let-7f-5p	0.0152029	-13.0403	-13.0403	0.0129832	-12.2065	-12.2065	0.247695	0.0152029	1.78231	1.78231	3D up vs 2D	11.2991	1.39028	0.738258	1
IGF2BP1	8	10	hsa-let-7f-5p	0.0152029	-13.0403	-13.0403	0.0129832	-12.2065	-12.2065	0.247695	0.0152029	1.78231	1.78231	3D up vs 2D	11.2991	1.39028	0.738258	1
STAT2	8	10	hsa-let-7f-5p	0.0152029	-13.0403	-13.0403	0.0129832	-12.2065	-12.2065	0.247695	0.0152029	1.78231	1.78231	3D up vs 2D	11.2991	1.39028	0.738258	1
TMED5	8	10	hsa-let-7f-5p	0.0152029	-13.0403	-13.0403	0.0129832	-12.2065	-12.2065	0.247695	0.0152029	1.78231	1.78231	3D up vs 2D	11.2991	1.39028	0.738258	1
SPATA2	8	10	hsa-let-7f-5p	0.0152029	-13.0403	-13.0403	0.0129832	-12.2065	-12.2065	0.247695	0.0152029	1.78231	1.78231	3D up vs 2D	11.2991	1.39028	0.738258	1
DIP2A	8	10	hsa-let-7f-5p	0.0152029	-13.0403	-13.0403	0.0129832	-12.2065	-12.2065	0.247695	0.0152029	1.78231	1.78231	3D up vs 2D	11.2991	1.39028	0.738258	1
CLP1	8	10	hsa-let-7f-5p	0.0152029	-13.0403	-13.0403	0.0129832	-12.2065	-12.2065	0.247695	0.0152029	1.78231	1.78231	3D up vs 2D	11.2991	1.39028	0.738258	1
OGG1	8	10	hsa-let-7f-5p	0.0152029	-13.0403	-13.0403	0.0129832	-12.2065	-12.2065	0.247695	0.0152029	1.78231	1.78231	3D up vs 2D	11.2991	1.39028	0.738258	1
RPUSD3	8	10	hsa-let-7f-5p	0.0152029	-13.0403	-13.0403	0.0129832	-12.2065	-12.2065	0.247695	0.0152029	1.78231	1.78231	3D up vs 2D	11.2991	1.39028	0.738258	1
DOK3	8	10	hsa-let-7f-5p	0.0152029	-13.0403	-13.0403	0.0129832	-12.2065	-12.2065	0.247695	0.0152029	1.78231	1.78231	3D up vs 2D	11.2991	1.39028	0.738258	1
CLASP2	8	10	hsa-let-7f-5p	0.0152029	-13.0403	-13.0403	0.0129832	-12.2065	-12.2065	0.247695	0.0152029	1.78231	1.78231	3D up vs 2D	11.2991	1.39028	0.738258	1
CELF3	8	10	hsa-let-7f-5p	0.0152029	-13.0403	-13.0403	0.0129832	-12.2065	-12.2065	0.247695	0.0152029	1.78231	1.78231	3D up vs 2D	11.2991	1.39028	0.738258	1
BACH1	8	10	hsa-let-7f-5p	0.0152029	-13.0403	-13.0403	0.0129832	-12.2065	-12.2065	0.247695	0.0152029	1.78231	1.78231	3D up vs 2D	11.2991	1.39028	0.738258	1
STX3	8	10	hsa-let-7f-5p	0.0152029	-13.0403	-13.0403	0.0129832	-12.2065	-12.2065	0.247695	0.0152029	1.78231	1.78231	3D up vs 2D	11.2991	1.39028	0.738258	1
ABCC10	8	10	hsa-let-7f-5p	0.0152029	-13.0403	-13.0403	0.0129832	-12.2065	-12.2065	0.247695	0.0152029	1.78231	1.78231	3D up vs 2D	11.2991	1.39028	0.738258	1
NAP1L1	8	10	hsa-let-7f-5p	0.0152029	-13.0403	-13.0403	0.0129832	-12.2065	-12.2065	0.247695	0.0152029	1.78231	1.78231	3D up vs 2D	11.2991	1.39028	0.738258	1
RPUSD2	8	10	hsa-let-7f-5p	0.0152029	-13.0403	-13.0403	0.0129832	-12.2065	-12.2065	0.247695	0.0152029	1.78231	1.78231	3D up vs 2D	11.2991	1.39028	0.738258	1
LIMK2	8	10	hsa-let-7f-5p	0.0152029	-13.0403	-13.0403	0.0129832	-12.2065	-12.2065	0.247695	0.0152029	1.78231	1.78231	3D up vs 2D	11.2991	1.39028	0.738258	1
C19orf47	8	10	hsa-let-7f-5p	0.0152029	-13.0403	-13.0403	0.0129832	-12.2065	-12.2065	0.247695	0.0152029	1.78231	1.78231	3D up vs 2D	11.2991	1.39028	0.738258	1
CXADR	8	115	hsa-miR-181c-5p	0.0212997	-18.5452	-18.5452	0.78922	-15.798	-15.798	0.407357	0.0212997	6.71436	6.71436	3D up vs 2D	9.56808	15.0948	9.4657	1
ZNF559	8	115	hsa-miR-181c-5p	0.0212997	-18.5452	-18.5452	0.78922	-15.798	-15.798	0.407357	0.0212997	6.71436	6.71436	3D up vs 2D	9.56808	15.0948	9.4657	1
ARHGEF3	8	106	hsa-miR-15a-3p	0.0253503	-14.2108	-14.2108	0.340411	-19.0117	-19.0117	1.58699	0.0253503	0.035872	-27.8769	3D down vs 2D	8.74945	46.0992	31.6129	1
FRMD6	8	159	hsa-miR-212-3p	0.0270778	-11.0813	-11.0813	0.325774	-9.541	-9.541	0.417801	0.0270778	2.90845	2.90845	3D up vs 2D	8.45202	4.74474	3.36824	1
MTF2	8	159	hsa-miR-212-3p	0.0270778	-11.0813	-11.0813	0.325774	-9.541	-9.541	0.417801	0.0270778	2.90845	2.90845	3D up vs 2D	8.45202	4.74474	3.36824	1
MAPT	8	159	hsa-miR-212-3p	0.0270778	-11.0813	-11.0813	0.325774	-9.541	-9.541	0.417801	0.0270778	2.90845	2.90845	3D up vs 2D	8.45202	4.74474	3.36824	1
MEIS2	8	159	hsa-miR-212-3p	0.0270778	-11.0813	-11.0813	0.325774	-9.541	-9.541	0.417801	0.0270778	2.90845	2.90845	3D up vs 2D	8.45202	4.74474	3.36824	1
FRS2	8	159	hsa-miR-212-3p	0.0270778	-11.0813	-11.0813	0.325774	-9.541	-9.541	0.417801	0.0270778	2.90845	2.90845	3D up vs 2D	8.45202	4.74474	3.36824	1
RBM12	8	137	hsa-miR-195-5p	0.0283025	-14.8483	-14.8483	0.573499	-12.5855	-12.5855	0.539671	0.0283025	4.79905	4.79905	3D up vs 2D	8.25619	10.2401	7.44175	1
SOX6	8	137	hsa-miR-195-5p	0.0283025	-14.8483	-14.8483	0.573499	-12.5855	-12.5855	0.539671	0.0283025	4.79905	4.79905	3D up vs 2D	8.25619	10.2401	7.44175	1
RORA	8	137	hsa-miR-195-5p	0.0283025	-14.8483	-14.8483	0.573499	-12.5855	-12.5855	0.539671	0.0283025	4.79905	4.79905	3D up vs 2D	8.25619	10.2401	7.44175	1
TGIF2	8	137	hsa-miR-195-5p	0.0283025	-14.8483	-14.8483	0.573499	-12.5855	-12.5855	0.539671	0.0283025	4.79905	4.79905	3D up vs 2D	8.25619	10.2401	7.44175	1
MAP3K9	8	137	hsa-miR-195-5p	0.0283025	-14.8483	-14.8483	0.573499	-12.5855	-12.5855	0.539671	0.0283025	4.79905	4.79905	3D up vs 2D	8.25619	10.2401	7.44175	1
USP9X	8	137	hsa-miR-195-5p	0.0283025	-14.8483	-14.8483	0.573499	-12.5855	-12.5855	0.539671	0.0283025	4.79905	4.79905	3D up vs 2D	8.25619	10.2401	7.44175	1
TCAIM	8	137	hsa-miR-195-5p	0.0283025	-14.8483	-14.8483	0.573499	-12.5855	-12.5855	0.539671	0.0283025	4.79905	4.79905	3D up vs 2D	8.25619	10.2401	7.44175	1
SLC39A9	8	137	hsa-miR-195-5p	0.0283025	-14.8483	-14.8483	0.573499	-12.5855	-12.5855	0.539671	0.0283025	4.79905	4.79905	3D up vs 2D	8.25619	10.2401	7.44175	1
SGK1	8	137	hsa-miR-195-5p	0.0283025	-14.8483	-14.8483	0.573499	-12.5855	-12.5855	0.539671	0.0283025	4.79905	4.79905	3D up vs 2D	8.25619	10.2401	7.44175	1
CD164	8	137	hsa-miR-195-5p	0.0283025	-14.8483	-14.8483	0.573499	-12.5855	-12.5855	0.539671	0.0283025	4.79905	4.79905	3D up vs 2D	8.25619	10.2401	7.44175	1
SERBP1	8	137	hsa-miR-195-5p	0.0283025	-14.8483	-14.8483	0.573499	-12.5855	-12.5855	0.539671	0.0283025	4.79905	4.79905	3D up vs 2D	8.25619	10.2401	7.44175	1
ZMYM2	8	137	hsa-miR-195-5p	0.0283025	-14.8483	-14.8483	0.573499	-12.5855	-12.5855	0.539671	0.0283025	4.79905	4.79905	3D up vs 2D	8.25619	10.2401	7.44175	1
PIK3R1	8	137	hsa-miR-195-5p	0.0283025	-14.8483	-14.8483	0.573499	-12.5855	-12.5855	0.539671	0.0283025	4.79905	4.79905	3D up vs 2D	8.25619	10.2401	7.44175	1
AHCYL2	8	137	hsa-miR-195-5p	0.0283025	-14.8483	-14.8483	0.573499	-12.5855	-12.5855	0.539671	0.0283025	4.79905	4.79905	3D up vs 2D	8.25619	10.2401	7.44175	1
SCN1A	8	137	hsa-miR-195-5p	0.0283025	-14.8483	-14.8483	0.573499	-12.5855	-12.5855	0.539671	0.0283025	4.79905	4.79905	3D up vs 2D	8.25619	10.2401	7.44175	1
MYB	8	137	hsa-miR-195-5p	0.0283025	-14.8483	-14.8483	0.573499	-12.5855	-12.5855	0.539671	0.0283025	4.79905	4.79905	3D up vs 2D	8.25619	10.2401	7.44175	1
PDLIM5	8	137	hsa-miR-195-5p	0.0283025	-14.8483	-14.8483	0.573499	-12.5855	-12.5855	0.539671	0.0283025	4.79905	4.79905	3D up vs 2D	8.25619	10.2401	7.44175	1
RNF146	8	42	hsa-miR-1255b-5p	0.0300602	-12.576	-12.576	0.392026	-14.4035	-14.4035	0.513895	0.0300602	0.281752	-3.54922	3D down vs 2D	7.9942	6.67951	5.01327	1
CPD	8	212	hsa-miR-320b	0.0485607	-12.2345	-12.2345	0.43839	-14.2445	-14.2445	0.686199	0.0485607	0.248273	-4.02782	3D down vs 2D	6.09317	8.0802	7.95665	1
BRWD3	8	212	hsa-miR-320b	0.0485607	-12.2345	-12.2345	0.43839	-14.2445	-14.2445	0.686199	0.0485607	0.248273	-4.02782	3D down vs 2D	6.09317	8.0802	7.95665	1
TOR1AIP2	8	212	hsa-miR-320b	0.0485607	-12.2345	-12.2345	0.43839	-14.2445	-14.2445	0.686199	0.0485607	0.248273	-4.02782	3D down vs 2D	6.09317	8.0802	7.95665	1
C15orf41	8	212	hsa-miR-320b	0.0485607	-12.2345	-12.2345	0.43839	-14.2445	-14.2445	0.686199	0.0485607	0.248273	-4.02782	3D down vs 2D	6.09317	8.0802	7.95665	1
NUP50	8	212	hsa-miR-320b	0.0485607	-12.2345	-12.2345	0.43839	-14.2445	-14.2445	0.686199	0.0485607	0.248273	-4.02782	3D down vs 2D	6.09317	8.0802	7.95665	1
CLASP1	8	212	hsa-miR-320b	0.0485607	-12.2345	-12.2345	0.43839	-14.2445	-14.2445	0.686199	0.0485607	0.248273	-4.02782	3D down vs 2D	6.09317	8.0802	7.95665	1
PSMA5	8	212	hsa-miR-320b	0.0485607	-12.2345	-12.2345	0.43839	-14.2445	-14.2445	0.686199	0.0485607	0.248273	-4.02782	3D down vs 2D	6.09317	8.0802	7.95665	1
MAPK9	8	212	hsa-miR-320b	0.0485607	-12.2345	-12.2345	0.43839	-14.2445	-14.2445	0.686199	0.0485607	0.248273	-4.02782	3D down vs 2D	6.09317	8.0802	7.95665	1
SLC30A6	8	349	hsa-miR-589-5p	0.0490944	-19.5283	-19.5283	1.18309	-15.3997	-15.3997	1.18994	0.0490944	17.4905	17.4905	3D up vs 2D	6.05345	34.089	33.788	1
CLOCK	8	349	hsa-miR-589-5p	0.0490944	-19.5283	-19.5283	1.18309	-15.3997	-15.3997	1.18994	0.0490944	17.4905	17.4905	3D up vs 2D	6.05345	34.089	33.788	1
ZFYVE1	8	349	hsa-miR-589-5p	0.0490944	-19.5283	-19.5283	1.18309	-15.3997	-15.3997	1.18994	0.0490944	17.4905	17.4905	3D up vs 2D	6.05345	34.089	33.788	1
ZNF595	8	210	hsa-miR-32-5p	0.0498118	-17.9583	-17.9583	1.22158	-14.3923	-14.3922	0.7917	0.0498118	11.8433	11.8433	3D up vs 2D	6.00097	25.4327	25.4286	1
TRAF3	8	210	hsa-miR-32-5p	0.0498118	-17.9583	-17.9583	1.22158	-14.3923	-14.3922	0.7917	0.0498118	11.8433	11.8433	3D up vs 2D	6.00097	25.4327	25.4286	1
CNTN4	8	210	hsa-miR-32-5p	0.0498118	-17.9583	-17.9583	1.22158	-14.3923	-14.3922	0.7917	0.0498118	11.8433	11.8433	3D up vs 2D	6.00097	25.4327	25.4286	1
PAPD5	8	210	hsa-miR-32-5p	0.0498118	-17.9583	-17.9583	1.22158	-14.3923	-14.3922	0.7917	0.0498118	11.8433	11.8433	3D up vs 2D	6.00097	25.4327	25.4286	1
PHTF2	8	210	hsa-miR-32-5p	0.0498118	-17.9583	-17.9583	1.22158	-14.3923	-14.3922	0.7917	0.0498118	11.8433	11.8433	3D up vs 2D	6.00097	25.4327	25.4286	1
BSDC1	8	210	hsa-miR-32-5p	0.0498118	-17.9583	-17.9583	1.22158	-14.3923	-14.3922	0.7917	0.0498118	11.8433	11.8433	3D up vs 2D	6.00097	25.4327	25.4286	1
BCL11B	8	210	hsa-miR-32-5p	0.0498118	-17.9583	-17.9583	1.22158	-14.3923	-14.3922	0.7917	0.0498118	11.8433	11.8433	3D up vs 2D	6.00097	25.4327	25.4286	1
SYNJ1	8	210	hsa-miR-32-5p	0.0498118	-17.9583	-17.9583	1.22158	-14.3923	-14.3922	0.7917	0.0498118	11.8433	11.8433	3D up vs 2D	6.00097	25.4327	25.4286	1
LRRFIP2	8	210	hsa-miR-32-5p	0.0498118	-17.9583	-17.9583	1.22158	-14.3923	-14.3922	0.7917	0.0498118	11.8433	11.8433	3D up vs 2D	6.00097	25.4327	25.4286	1
NSG1	8	210	hsa-miR-32-5p	0.0498118	-17.9583	-17.9583	1.22158	-14.3923	-14.3922	0.7917	0.0498118	11.8433	11.8433	3D up vs 2D	6.00097	25.4327	25.4286	1
COL11A1	8	210	hsa-miR-32-5p	0.0498118	-17.9583	-17.9583	1.22158	-14.3923	-14.3922	0.7917	0.0498118	11.8433	11.8433	3D up vs 2D	6.00097	25.4327	25.4286	1
MAST4	8	210	hsa-miR-32-5p	0.0498118	-17.9583	-17.9583	1.22158	-14.3923	-14.3922	0.7917	0.0498118	11.8433	11.8433	3D up vs 2D	6.00097	25.4327	25.4286	1
CHRM2	8	210	hsa-miR-32-5p	0.0498118	-17.9583	-17.9583	1.22158	-14.3923	-14.3922	0.7917	0.0498118	11.8433	11.8433	3D up vs 2D	6.00097	25.4327	25.4286	1
PEX5L	8	210	hsa-miR-32-5p	0.0498118	-17.9583	-17.9583	1.22158	-14.3923	-14.3922	0.7917	0.0498118	11.8433	11.8433	3D up vs 2D	6.00097	25.4327	25.4286	1
ZNF138	7	94	hsa-miR-146b-5p	0.00534121	-11.8355	-11.8355	0.249891	-10.6142	-10.6142	0.140962	0.00534121	2.33149	2.33149	3D up vs 2D	18.1186	2.9829	0.987792	1
LIMCH1	7	115	hsa-miR-181c-5p	0.0212997	-18.5452	-18.5452	0.78922	-15.798	-15.798	0.407357	0.0212997	6.71436	6.71436	3D up vs 2D	9.56808	15.0948	9.4657	1
LOC101929959	7	115	hsa-miR-181c-5p	0.0212997	-18.5452	-18.5452	0.78922	-15.798	-15.798	0.407357	0.0212997	6.71436	6.71436	3D up vs 2D	9.56808	15.0948	9.4657	1
MBNL1	7	115	hsa-miR-181c-5p	0.0212997	-18.5452	-18.5452	0.78922	-15.798	-15.798	0.407357	0.0212997	6.71436	6.71436	3D up vs 2D	9.56808	15.0948	9.4657	1
ZBTB20	7	296	hsa-miR-500a-5p	0.0252544	-17.6007	-17.6007	1.71947	-12.2418	-12.2418	0.565086	0.0252544	41.0412	41.0412	3D up vs 2D	8.76675	57.4378	39.3106	1
SPATS2L	7	296	hsa-miR-500a-5p	0.0252544	-17.6007	-17.6007	1.71947	-12.2418	-12.2418	0.565086	0.0252544	41.0412	41.0412	3D up vs 2D	8.76675	57.4378	39.3106	1
SCP2	7	296	hsa-miR-500a-5p	0.0252544	-17.6007	-17.6007	1.71947	-12.2418	-12.2418	0.565086	0.0252544	41.0412	41.0412	3D up vs 2D	8.76675	57.4378	39.3106	1
TPD52	7	106	hsa-miR-15a-3p	0.0253503	-14.2108	-14.2108	0.340411	-19.0117	-19.0117	1.58699	0.0253503	0.035872	-27.8769	3D down vs 2D	8.74945	46.0992	31.6129	1
2008-09-01	7	159	hsa-miR-212-3p	0.0270778	-11.0813	-11.0813	0.325774	-9.541	-9.541	0.417801	0.0270778	2.90845	2.90845	3D up vs 2D	8.45202	4.74474	3.36824	1
CD300LF	7	159	hsa-miR-212-3p	0.0270778	-11.0813	-11.0813	0.325774	-9.541	-9.541	0.417801	0.0270778	2.90845	2.90845	3D up vs 2D	8.45202	4.74474	3.36824	1
CASP7	7	159	hsa-miR-212-3p	0.0270778	-11.0813	-11.0813	0.325774	-9.541	-9.541	0.417801	0.0270778	2.90845	2.90845	3D up vs 2D	8.45202	4.74474	3.36824	1
MGAT4A	7	137	hsa-miR-195-5p	0.0283025	-14.8483	-14.8483	0.573499	-12.5855	-12.5855	0.539671	0.0283025	4.79905	4.79905	3D up vs 2D	8.25619	10.2401	7.44175	1
RARB	7	137	hsa-miR-195-5p	0.0283025	-14.8483	-14.8483	0.573499	-12.5855	-12.5855	0.539671	0.0283025	4.79905	4.79905	3D up vs 2D	8.25619	10.2401	7.44175	1
RTN3	7	137	hsa-miR-195-5p	0.0283025	-14.8483	-14.8483	0.573499	-12.5855	-12.5855	0.539671	0.0283025	4.79905	4.79905	3D up vs 2D	8.25619	10.2401	7.44175	1
SYNRG	7	137	hsa-miR-195-5p	0.0283025	-14.8483	-14.8483	0.573499	-12.5855	-12.5855	0.539671	0.0283025	4.79905	4.79905	3D up vs 2D	8.25619	10.2401	7.44175	1
ENTPD1	7	137	hsa-miR-195-5p	0.0283025	-14.8483	-14.8483	0.573499	-12.5855	-12.5855	0.539671	0.0283025	4.79905	4.79905	3D up vs 2D	8.25619	10.2401	7.44175	1
SLC6A1	7	42	hsa-miR-1255b-5p	0.0300602	-12.576	-12.576	0.392026	-14.4035	-14.4035	0.513895	0.0300602	0.281752	-3.54922	3D down vs 2D	7.9942	6.67951	5.01327	1
SOWAHA	7	212	hsa-miR-320b	0.0485607	-12.2345	-12.2345	0.43839	-14.2445	-14.2445	0.686199	0.0485607	0.248273	-4.02782	3D down vs 2D	6.09317	8.0802	7.95665	1
FKBP1A	7	212	hsa-miR-320b	0.0485607	-12.2345	-12.2345	0.43839	-14.2445	-14.2445	0.686199	0.0485607	0.248273	-4.02782	3D down vs 2D	6.09317	8.0802	7.95665	1
PCDHA1	7	212	hsa-miR-320b	0.0485607	-12.2345	-12.2345	0.43839	-14.2445	-14.2445	0.686199	0.0485607	0.248273	-4.02782	3D down vs 2D	6.09317	8.0802	7.95665	1
PLEKHA5	7	212	hsa-miR-320b	0.0485607	-12.2345	-12.2345	0.43839	-14.2445	-14.2445	0.686199	0.0485607	0.248273	-4.02782	3D down vs 2D	6.09317	8.0802	7.95665	1
BANP	7	212	hsa-miR-320b	0.0485607	-12.2345	-12.2345	0.43839	-14.2445	-14.2445	0.686199	0.0485607	0.248273	-4.02782	3D down vs 2D	6.09317	8.0802	7.95665	1
ETV1	7	212	hsa-miR-320b	0.0485607	-12.2345	-12.2345	0.43839	-14.2445	-14.2445	0.686199	0.0485607	0.248273	-4.02782	3D down vs 2D	6.09317	8.0802	7.95665	1
FAM178A	7	349	hsa-miR-589-5p	0.0490944	-19.5283	-19.5283	1.18309	-15.3997	-15.3997	1.18994	0.0490944	17.4905	17.4905	3D up vs 2D	6.05345	34.089	33.788	1
SLC4A8	7	210	hsa-miR-32-5p	0.0498118	-17.9583	-17.9583	1.22158	-14.3923	-14.3922	0.7917	0.0498118	11.8433	11.8433	3D up vs 2D	6.00097	25.4327	25.4286	1
CEP41	7	210	hsa-miR-32-5p	0.0498118	-17.9583	-17.9583	1.22158	-14.3923	-14.3922	0.7917	0.0498118	11.8433	11.8433	3D up vs 2D	6.00097	25.4327	25.4286	1
PPCS	7	210	hsa-miR-32-5p	0.0498118	-17.9583	-17.9583	1.22158	-14.3923	-14.3922	0.7917	0.0498118	11.8433	11.8433	3D up vs 2D	6.00097	25.4327	25.4286	1
GRIA1	7	210	hsa-miR-32-5p	0.0498118	-17.9583	-17.9583	1.22158	-14.3923	-14.3922	0.7917	0.0498118	11.8433	11.8433	3D up vs 2D	6.00097	25.4327	25.4286	1
PRKG2	6	257	hsa-miR-378a-3p	0.000792141	-15.7988	-15.7988	1.19185	-7.52275	-7.52275	0.587441	0.000792141	309.973	309.973	3D up vs 2D	38.7928	136.984	21.1871	1
KCNIP2	6	257	hsa-miR-378a-3p	0.000792141	-15.7988	-15.7988	1.19185	-7.52275	-7.52275	0.587441	0.000792141	309.973	309.973	3D up vs 2D	38.7928	136.984	21.1871	1
SOCS2	6	257	hsa-miR-378a-3p	0.000792141	-15.7988	-15.7988	1.19185	-7.52275	-7.52275	0.587441	0.000792141	309.973	309.973	3D up vs 2D	38.7928	136.984	21.1871	1
DLGAP1	6	94	hsa-miR-146b-5p	0.00534121	-11.8355	-11.8355	0.249891	-10.6142	-10.6142	0.140962	0.00534121	2.33149	2.33149	3D up vs 2D	18.1186	2.9829	0.987792	1
CCDC90B	6	94	hsa-miR-146b-5p	0.00534121	-11.8355	-11.8355	0.249891	-10.6142	-10.6142	0.140962	0.00534121	2.33149	2.33149	3D up vs 2D	18.1186	2.9829	0.987792	1
TNFAIP8	6	94	hsa-miR-146b-5p	0.00534121	-11.8355	-11.8355	0.249891	-10.6142	-10.6142	0.140962	0.00534121	2.33149	2.33149	3D up vs 2D	18.1186	2.9829	0.987792	1
TPK1	6	4	hsa-let-7a-5p	0.0110012	-9.79025	-9.79025	0.0986132	-9.05978	-9.05977	0.175588	0.0110012	1.65919	1.65919	3D up vs 2D	13.157	1.06719	0.48667	1
DMXL2	6	115	hsa-miR-181c-5p	0.0212997	-18.5452	-18.5452	0.78922	-15.798	-15.798	0.407357	0.0212997	6.71436	6.71436	3D up vs 2D	9.56808	15.0948	9.4657	1
OCIAD1	6	115	hsa-miR-181c-5p	0.0212997	-18.5452	-18.5452	0.78922	-15.798	-15.798	0.407357	0.0212997	6.71436	6.71436	3D up vs 2D	9.56808	15.0948	9.4657	1
BTBD3	6	115	hsa-miR-181c-5p	0.0212997	-18.5452	-18.5452	0.78922	-15.798	-15.798	0.407357	0.0212997	6.71436	6.71436	3D up vs 2D	9.56808	15.0948	9.4657	1
NCOA7	6	115	hsa-miR-181c-5p	0.0212997	-18.5452	-18.5452	0.78922	-15.798	-15.798	0.407357	0.0212997	6.71436	6.71436	3D up vs 2D	9.56808	15.0948	9.4657	1
ZNF302	6	115	hsa-miR-181c-5p	0.0212997	-18.5452	-18.5452	0.78922	-15.798	-15.798	0.407357	0.0212997	6.71436	6.71436	3D up vs 2D	9.56808	15.0948	9.4657	1
C2CD5	6	115	hsa-miR-181c-5p	0.0212997	-18.5452	-18.5452	0.78922	-15.798	-15.798	0.407357	0.0212997	6.71436	6.71436	3D up vs 2D	9.56808	15.0948	9.4657	1
ZNF268	6	115	hsa-miR-181c-5p	0.0212997	-18.5452	-18.5452	0.78922	-15.798	-15.798	0.407357	0.0212997	6.71436	6.71436	3D up vs 2D	9.56808	15.0948	9.4657	1
SEMA3B	6	115	hsa-miR-181c-5p	0.0212997	-18.5452	-18.5452	0.78922	-15.798	-15.798	0.407357	0.0212997	6.71436	6.71436	3D up vs 2D	9.56808	15.0948	9.4657	1
JADE3	6	296	hsa-miR-500a-5p	0.0252544	-17.6007	-17.6007	1.71947	-12.2418	-12.2418	0.565086	0.0252544	41.0412	41.0412	3D up vs 2D	8.76675	57.4378	39.3106	1
INPP4A	6	296	hsa-miR-500a-5p	0.0252544	-17.6007	-17.6007	1.71947	-12.2418	-12.2418	0.565086	0.0252544	41.0412	41.0412	3D up vs 2D	8.76675	57.4378	39.3106	1
BCLAF1	6	296	hsa-miR-500a-5p	0.0252544	-17.6007	-17.6007	1.71947	-12.2418	-12.2418	0.565086	0.0252544	41.0412	41.0412	3D up vs 2D	8.76675	57.4378	39.3106	1
SPIRE1	6	296	hsa-miR-500a-5p	0.0252544	-17.6007	-17.6007	1.71947	-12.2418	-12.2418	0.565086	0.0252544	41.0412	41.0412	3D up vs 2D	8.76675	57.4378	39.3106	1
PXK	6	296	hsa-miR-500a-5p	0.0252544	-17.6007	-17.6007	1.71947	-12.2418	-12.2418	0.565086	0.0252544	41.0412	41.0412	3D up vs 2D	8.76675	57.4378	39.3106	1
ST3GAL6	6	296	hsa-miR-500a-5p	0.0252544	-17.6007	-17.6007	1.71947	-12.2418	-12.2418	0.565086	0.0252544	41.0412	41.0412	3D up vs 2D	8.76675	57.4378	39.3106	1
ADAMDEC1	6	106	hsa-miR-15a-3p	0.0253503	-14.2108	-14.2108	0.340411	-19.0117	-19.0117	1.58699	0.0253503	0.035872	-27.8769	3D down vs 2D	8.74945	46.0992	31.6129	1
ADARB1	6	106	hsa-miR-15a-3p	0.0253503	-14.2108	-14.2108	0.340411	-19.0117	-19.0117	1.58699	0.0253503	0.035872	-27.8769	3D down vs 2D	8.74945	46.0992	31.6129	1
ZFAND5	6	106	hsa-miR-15a-3p	0.0253503	-14.2108	-14.2108	0.340411	-19.0117	-19.0117	1.58699	0.0253503	0.035872	-27.8769	3D down vs 2D	8.74945	46.0992	31.6129	1
USP38	6	159	hsa-miR-212-3p	0.0270778	-11.0813	-11.0813	0.325774	-9.541	-9.541	0.417801	0.0270778	2.90845	2.90845	3D up vs 2D	8.45202	4.74474	3.36824	1
ATXN7	6	159	hsa-miR-212-3p	0.0270778	-11.0813	-11.0813	0.325774	-9.541	-9.541	0.417801	0.0270778	2.90845	2.90845	3D up vs 2D	8.45202	4.74474	3.36824	1
SGK3	6	159	hsa-miR-212-3p	0.0270778	-11.0813	-11.0813	0.325774	-9.541	-9.541	0.417801	0.0270778	2.90845	2.90845	3D up vs 2D	8.45202	4.74474	3.36824	1
NFE2L2	6	159	hsa-miR-212-3p	0.0270778	-11.0813	-11.0813	0.325774	-9.541	-9.541	0.417801	0.0270778	2.90845	2.90845	3D up vs 2D	8.45202	4.74474	3.36824	1
HN1	6	159	hsa-miR-212-3p	0.0270778	-11.0813	-11.0813	0.325774	-9.541	-9.541	0.417801	0.0270778	2.90845	2.90845	3D up vs 2D	8.45202	4.74474	3.36824	1
SPATA13	6	159	hsa-miR-212-3p	0.0270778	-11.0813	-11.0813	0.325774	-9.541	-9.541	0.417801	0.0270778	2.90845	2.90845	3D up vs 2D	8.45202	4.74474	3.36824	1
ABCG1	6	159	hsa-miR-212-3p	0.0270778	-11.0813	-11.0813	0.325774	-9.541	-9.541	0.417801	0.0270778	2.90845	2.90845	3D up vs 2D	8.45202	4.74474	3.36824	1
TJAP1	6	159	hsa-miR-212-3p	0.0270778	-11.0813	-11.0813	0.325774	-9.541	-9.541	0.417801	0.0270778	2.90845	2.90845	3D up vs 2D	8.45202	4.74474	3.36824	1
SLC20A2	6	137	hsa-miR-195-5p	0.0283025	-14.8483	-14.8483	0.573499	-12.5855	-12.5855	0.539671	0.0283025	4.79905	4.79905	3D up vs 2D	8.25619	10.2401	7.44175	1
TBC1D16	6	137	hsa-miR-195-5p	0.0283025	-14.8483	-14.8483	0.573499	-12.5855	-12.5855	0.539671	0.0283025	4.79905	4.79905	3D up vs 2D	8.25619	10.2401	7.44175	1
DYNC1LI2	6	137	hsa-miR-195-5p	0.0283025	-14.8483	-14.8483	0.573499	-12.5855	-12.5855	0.539671	0.0283025	4.79905	4.79905	3D up vs 2D	8.25619	10.2401	7.44175	1
PAPPA	6	137	hsa-miR-195-5p	0.0283025	-14.8483	-14.8483	0.573499	-12.5855	-12.5855	0.539671	0.0283025	4.79905	4.79905	3D up vs 2D	8.25619	10.2401	7.44175	1
ZKSCAN1	6	137	hsa-miR-195-5p	0.0283025	-14.8483	-14.8483	0.573499	-12.5855	-12.5855	0.539671	0.0283025	4.79905	4.79905	3D up vs 2D	8.25619	10.2401	7.44175	1
MBTPS2	6	137	hsa-miR-195-5p	0.0283025	-14.8483	-14.8483	0.573499	-12.5855	-12.5855	0.539671	0.0283025	4.79905	4.79905	3D up vs 2D	8.25619	10.2401	7.44175	1
MASP1	6	137	hsa-miR-195-5p	0.0283025	-14.8483	-14.8483	0.573499	-12.5855	-12.5855	0.539671	0.0283025	4.79905	4.79905	3D up vs 2D	8.25619	10.2401	7.44175	1
ZNF275	6	137	hsa-miR-195-5p	0.0283025	-14.8483	-14.8483	0.573499	-12.5855	-12.5855	0.539671	0.0283025	4.79905	4.79905	3D up vs 2D	8.25619	10.2401	7.44175	1
GALNT1	6	137	hsa-miR-195-5p	0.0283025	-14.8483	-14.8483	0.573499	-12.5855	-12.5855	0.539671	0.0283025	4.79905	4.79905	3D up vs 2D	8.25619	10.2401	7.44175	1
RNMT	6	137	hsa-miR-195-5p	0.0283025	-14.8483	-14.8483	0.573499	-12.5855	-12.5855	0.539671	0.0283025	4.79905	4.79905	3D up vs 2D	8.25619	10.2401	7.44175	1
PRTG	6	137	hsa-miR-195-5p	0.0283025	-14.8483	-14.8483	0.573499	-12.5855	-12.5855	0.539671	0.0283025	4.79905	4.79905	3D up vs 2D	8.25619	10.2401	7.44175	1
KMT2D	6	137	hsa-miR-195-5p	0.0283025	-14.8483	-14.8483	0.573499	-12.5855	-12.5855	0.539671	0.0283025	4.79905	4.79905	3D up vs 2D	8.25619	10.2401	7.44175	1
MRS2	6	137	hsa-miR-195-5p	0.0283025	-14.8483	-14.8483	0.573499	-12.5855	-12.5855	0.539671	0.0283025	4.79905	4.79905	3D up vs 2D	8.25619	10.2401	7.44175	1
CXorf40A	6	137	hsa-miR-195-5p	0.0283025	-14.8483	-14.8483	0.573499	-12.5855	-12.5855	0.539671	0.0283025	4.79905	4.79905	3D up vs 2D	8.25619	10.2401	7.44175	1
DCAF5	6	137	hsa-miR-195-5p	0.0283025	-14.8483	-14.8483	0.573499	-12.5855	-12.5855	0.539671	0.0283025	4.79905	4.79905	3D up vs 2D	8.25619	10.2401	7.44175	1
CASK	6	137	hsa-miR-195-5p	0.0283025	-14.8483	-14.8483	0.573499	-12.5855	-12.5855	0.539671	0.0283025	4.79905	4.79905	3D up vs 2D	8.25619	10.2401	7.44175	1
ACVR2A	6	137	hsa-miR-195-5p	0.0283025	-14.8483	-14.8483	0.573499	-12.5855	-12.5855	0.539671	0.0283025	4.79905	4.79905	3D up vs 2D	8.25619	10.2401	7.44175	1
RAD23B	6	137	hsa-miR-195-5p	0.0283025	-14.8483	-14.8483	0.573499	-12.5855	-12.5855	0.539671	0.0283025	4.79905	4.79905	3D up vs 2D	8.25619	10.2401	7.44175	1
MAP3K3	6	137	hsa-miR-195-5p	0.0283025	-14.8483	-14.8483	0.573499	-12.5855	-12.5855	0.539671	0.0283025	4.79905	4.79905	3D up vs 2D	8.25619	10.2401	7.44175	1
RASSF8	6	137	hsa-miR-195-5p	0.0283025	-14.8483	-14.8483	0.573499	-12.5855	-12.5855	0.539671	0.0283025	4.79905	4.79905	3D up vs 2D	8.25619	10.2401	7.44175	1
SLC7A2	6	137	hsa-miR-195-5p	0.0283025	-14.8483	-14.8483	0.573499	-12.5855	-12.5855	0.539671	0.0283025	4.79905	4.79905	3D up vs 2D	8.25619	10.2401	7.44175	1
ELMSAN1	6	137	hsa-miR-195-5p	0.0283025	-14.8483	-14.8483	0.573499	-12.5855	-12.5855	0.539671	0.0283025	4.79905	4.79905	3D up vs 2D	8.25619	10.2401	7.44175	1
RCOR3	6	137	hsa-miR-195-5p	0.0283025	-14.8483	-14.8483	0.573499	-12.5855	-12.5855	0.539671	0.0283025	4.79905	4.79905	3D up vs 2D	8.25619	10.2401	7.44175	1
ARPP21	6	137	hsa-miR-195-5p	0.0283025	-14.8483	-14.8483	0.573499	-12.5855	-12.5855	0.539671	0.0283025	4.79905	4.79905	3D up vs 2D	8.25619	10.2401	7.44175	1
BTRC	6	137	hsa-miR-195-5p	0.0283025	-14.8483	-14.8483	0.573499	-12.5855	-12.5855	0.539671	0.0283025	4.79905	4.79905	3D up vs 2D	8.25619	10.2401	7.44175	1
WIPI2	6	137	hsa-miR-195-5p	0.0283025	-14.8483	-14.8483	0.573499	-12.5855	-12.5855	0.539671	0.0283025	4.79905	4.79905	3D up vs 2D	8.25619	10.2401	7.44175	1
SSBP2	6	137	hsa-miR-195-5p	0.0283025	-14.8483	-14.8483	0.573499	-12.5855	-12.5855	0.539671	0.0283025	4.79905	4.79905	3D up vs 2D	8.25619	10.2401	7.44175	1
ZSCAN31	6	137	hsa-miR-195-5p	0.0283025	-14.8483	-14.8483	0.573499	-12.5855	-12.5855	0.539671	0.0283025	4.79905	4.79905	3D up vs 2D	8.25619	10.2401	7.44175	1
ODF2	6	137	hsa-miR-195-5p	0.0283025	-14.8483	-14.8483	0.573499	-12.5855	-12.5855	0.539671	0.0283025	4.79905	4.79905	3D up vs 2D	8.25619	10.2401	7.44175	1
2002-09-01	6	137	hsa-miR-195-5p	0.0283025	-14.8483	-14.8483	0.573499	-12.5855	-12.5855	0.539671	0.0283025	4.79905	4.79905	3D up vs 2D	8.25619	10.2401	7.44175	1
CPNE1	6	137	hsa-miR-195-5p	0.0283025	-14.8483	-14.8483	0.573499	-12.5855	-12.5855	0.539671	0.0283025	4.79905	4.79905	3D up vs 2D	8.25619	10.2401	7.44175	1
DMTN	6	137	hsa-miR-195-5p	0.0283025	-14.8483	-14.8483	0.573499	-12.5855	-12.5855	0.539671	0.0283025	4.79905	4.79905	3D up vs 2D	8.25619	10.2401	7.44175	1
BACE1	6	137	hsa-miR-195-5p	0.0283025	-14.8483	-14.8483	0.573499	-12.5855	-12.5855	0.539671	0.0283025	4.79905	4.79905	3D up vs 2D	8.25619	10.2401	7.44175	1
IST1	6	137	hsa-miR-195-5p	0.0283025	-14.8483	-14.8483	0.573499	-12.5855	-12.5855	0.539671	0.0283025	4.79905	4.79905	3D up vs 2D	8.25619	10.2401	7.44175	1
MRAS	6	137	hsa-miR-195-5p	0.0283025	-14.8483	-14.8483	0.573499	-12.5855	-12.5855	0.539671	0.0283025	4.79905	4.79905	3D up vs 2D	8.25619	10.2401	7.44175	1
ARHGAP12	6	137	hsa-miR-195-5p	0.0283025	-14.8483	-14.8483	0.573499	-12.5855	-12.5855	0.539671	0.0283025	4.79905	4.79905	3D up vs 2D	8.25619	10.2401	7.44175	1
EYA1	6	137	hsa-miR-195-5p	0.0283025	-14.8483	-14.8483	0.573499	-12.5855	-12.5855	0.539671	0.0283025	4.79905	4.79905	3D up vs 2D	8.25619	10.2401	7.44175	1
PTPN3	6	137	hsa-miR-195-5p	0.0283025	-14.8483	-14.8483	0.573499	-12.5855	-12.5855	0.539671	0.0283025	4.79905	4.79905	3D up vs 2D	8.25619	10.2401	7.44175	1
DEF8	6	137	hsa-miR-195-5p	0.0283025	-14.8483	-14.8483	0.573499	-12.5855	-12.5855	0.539671	0.0283025	4.79905	4.79905	3D up vs 2D	8.25619	10.2401	7.44175	1
INPP5J	6	137	hsa-miR-195-5p	0.0283025	-14.8483	-14.8483	0.573499	-12.5855	-12.5855	0.539671	0.0283025	4.79905	4.79905	3D up vs 2D	8.25619	10.2401	7.44175	1
MYLK	6	137	hsa-miR-195-5p	0.0283025	-14.8483	-14.8483	0.573499	-12.5855	-12.5855	0.539671	0.0283025	4.79905	4.79905	3D up vs 2D	8.25619	10.2401	7.44175	1
ATG13	6	137	hsa-miR-195-5p	0.0283025	-14.8483	-14.8483	0.573499	-12.5855	-12.5855	0.539671	0.0283025	4.79905	4.79905	3D up vs 2D	8.25619	10.2401	7.44175	1
RGMA	6	137	hsa-miR-195-5p	0.0283025	-14.8483	-14.8483	0.573499	-12.5855	-12.5855	0.539671	0.0283025	4.79905	4.79905	3D up vs 2D	8.25619	10.2401	7.44175	1
PLXND1	6	42	hsa-miR-1255b-5p	0.0300602	-12.576	-12.576	0.392026	-14.4035	-14.4035	0.513895	0.0300602	0.281752	-3.54922	3D down vs 2D	7.9942	6.67951	5.01327	1
AKIRIN1	6	42	hsa-miR-1255b-5p	0.0300602	-12.576	-12.576	0.392026	-14.4035	-14.4035	0.513895	0.0300602	0.281752	-3.54922	3D down vs 2D	7.9942	6.67951	5.01327	1
BACH2	6	42	hsa-miR-1255b-5p	0.0300602	-12.576	-12.576	0.392026	-14.4035	-14.4035	0.513895	0.0300602	0.281752	-3.54922	3D down vs 2D	7.9942	6.67951	5.01327	1
NMNAT2	6	42	hsa-miR-1255b-5p	0.0300602	-12.576	-12.576	0.392026	-14.4035	-14.4035	0.513895	0.0300602	0.281752	-3.54922	3D down vs 2D	7.9942	6.67951	5.01327	1
PDCD6IP	6	42	hsa-miR-1255b-5p	0.0300602	-12.576	-12.576	0.392026	-14.4035	-14.4035	0.513895	0.0300602	0.281752	-3.54922	3D down vs 2D	7.9942	6.67951	5.01327	1
LCLAT1	6	42	hsa-miR-1255b-5p	0.0300602	-12.576	-12.576	0.392026	-14.4035	-14.4035	0.513895	0.0300602	0.281752	-3.54922	3D down vs 2D	7.9942	6.67951	5.01327	1
INSR	6	42	hsa-miR-1255b-5p	0.0300602	-12.576	-12.576	0.392026	-14.4035	-14.4035	0.513895	0.0300602	0.281752	-3.54922	3D down vs 2D	7.9942	6.67951	5.01327	1
SHISA6	6	42	hsa-miR-1255b-5p	0.0300602	-12.576	-12.576	0.392026	-14.4035	-14.4035	0.513895	0.0300602	0.281752	-3.54922	3D down vs 2D	7.9942	6.67951	5.01327	1
ERLEC1	6	42	hsa-miR-1255b-5p	0.0300602	-12.576	-12.576	0.392026	-14.4035	-14.4035	0.513895	0.0300602	0.281752	-3.54922	3D down vs 2D	7.9942	6.67951	5.01327	1
PPP2R1B	6	42	hsa-miR-1255b-5p	0.0300602	-12.576	-12.576	0.392026	-14.4035	-14.4035	0.513895	0.0300602	0.281752	-3.54922	3D down vs 2D	7.9942	6.67951	5.01327	1
LITAF	6	42	hsa-miR-1255b-5p	0.0300602	-12.576	-12.576	0.392026	-14.4035	-14.4035	0.513895	0.0300602	0.281752	-3.54922	3D down vs 2D	7.9942	6.67951	5.01327	1
CAMK2G	6	42	hsa-miR-1255b-5p	0.0300602	-12.576	-12.576	0.392026	-14.4035	-14.4035	0.513895	0.0300602	0.281752	-3.54922	3D down vs 2D	7.9942	6.67951	5.01327	1
TEAD2	6	42	hsa-miR-1255b-5p	0.0300602	-12.576	-12.576	0.392026	-14.4035	-14.4035	0.513895	0.0300602	0.281752	-3.54922	3D down vs 2D	7.9942	6.67951	5.01327	1
SGOL1	6	42	hsa-miR-1255b-5p	0.0300602	-12.576	-12.576	0.392026	-14.4035	-14.4035	0.513895	0.0300602	0.281752	-3.54922	3D down vs 2D	7.9942	6.67951	5.01327	1
TLK2	6	212	hsa-miR-320b	0.0485607	-12.2345	-12.2345	0.43839	-14.2445	-14.2445	0.686199	0.0485607	0.248273	-4.02782	3D down vs 2D	6.09317	8.0802	7.95665	1
CD274	6	212	hsa-miR-320b	0.0485607	-12.2345	-12.2345	0.43839	-14.2445	-14.2445	0.686199	0.0485607	0.248273	-4.02782	3D down vs 2D	6.09317	8.0802	7.95665	1
SRGAP2	6	212	hsa-miR-320b	0.0485607	-12.2345	-12.2345	0.43839	-14.2445	-14.2445	0.686199	0.0485607	0.248273	-4.02782	3D down vs 2D	6.09317	8.0802	7.95665	1
GPNMB	6	212	hsa-miR-320b	0.0485607	-12.2345	-12.2345	0.43839	-14.2445	-14.2445	0.686199	0.0485607	0.248273	-4.02782	3D down vs 2D	6.09317	8.0802	7.95665	1
HOXD1	6	212	hsa-miR-320b	0.0485607	-12.2345	-12.2345	0.43839	-14.2445	-14.2445	0.686199	0.0485607	0.248273	-4.02782	3D down vs 2D	6.09317	8.0802	7.95665	1
SUB1	6	212	hsa-miR-320b	0.0485607	-12.2345	-12.2345	0.43839	-14.2445	-14.2445	0.686199	0.0485607	0.248273	-4.02782	3D down vs 2D	6.09317	8.0802	7.95665	1
COL24A1	6	212	hsa-miR-320b	0.0485607	-12.2345	-12.2345	0.43839	-14.2445	-14.2445	0.686199	0.0485607	0.248273	-4.02782	3D down vs 2D	6.09317	8.0802	7.95665	1
ARHGEF38	6	212	hsa-miR-320b	0.0485607	-12.2345	-12.2345	0.43839	-14.2445	-14.2445	0.686199	0.0485607	0.248273	-4.02782	3D down vs 2D	6.09317	8.0802	7.95665	1
PLXNC1	6	212	hsa-miR-320b	0.0485607	-12.2345	-12.2345	0.43839	-14.2445	-14.2445	0.686199	0.0485607	0.248273	-4.02782	3D down vs 2D	6.09317	8.0802	7.95665	1
USP12	6	212	hsa-miR-320b	0.0485607	-12.2345	-12.2345	0.43839	-14.2445	-14.2445	0.686199	0.0485607	0.248273	-4.02782	3D down vs 2D	6.09317	8.0802	7.95665	1
ARPP19	6	212	hsa-miR-320b	0.0485607	-12.2345	-12.2345	0.43839	-14.2445	-14.2445	0.686199	0.0485607	0.248273	-4.02782	3D down vs 2D	6.09317	8.0802	7.95665	1
FAM84B	6	212	hsa-miR-320b	0.0485607	-12.2345	-12.2345	0.43839	-14.2445	-14.2445	0.686199	0.0485607	0.248273	-4.02782	3D down vs 2D	6.09317	8.0802	7.95665	1
SLC10A3	6	212	hsa-miR-320b	0.0485607	-12.2345	-12.2345	0.43839	-14.2445	-14.2445	0.686199	0.0485607	0.248273	-4.02782	3D down vs 2D	6.09317	8.0802	7.95665	1
PLS1	6	212	hsa-miR-320b	0.0485607	-12.2345	-12.2345	0.43839	-14.2445	-14.2445	0.686199	0.0485607	0.248273	-4.02782	3D down vs 2D	6.09317	8.0802	7.95665	1
SOAT1	6	212	hsa-miR-320b	0.0485607	-12.2345	-12.2345	0.43839	-14.2445	-14.2445	0.686199	0.0485607	0.248273	-4.02782	3D down vs 2D	6.09317	8.0802	7.95665	1
CNKSR2	6	212	hsa-miR-320b	0.0485607	-12.2345	-12.2345	0.43839	-14.2445	-14.2445	0.686199	0.0485607	0.248273	-4.02782	3D down vs 2D	6.09317	8.0802	7.95665	1
COPS2	6	212	hsa-miR-320b	0.0485607	-12.2345	-12.2345	0.43839	-14.2445	-14.2445	0.686199	0.0485607	0.248273	-4.02782	3D down vs 2D	6.09317	8.0802	7.95665	1
PCDHA6	6	212	hsa-miR-320b	0.0485607	-12.2345	-12.2345	0.43839	-14.2445	-14.2445	0.686199	0.0485607	0.248273	-4.02782	3D down vs 2D	6.09317	8.0802	7.95665	1
RCN2	6	212	hsa-miR-320b	0.0485607	-12.2345	-12.2345	0.43839	-14.2445	-14.2445	0.686199	0.0485607	0.248273	-4.02782	3D down vs 2D	6.09317	8.0802	7.95665	1
RFESD	6	212	hsa-miR-320b	0.0485607	-12.2345	-12.2345	0.43839	-14.2445	-14.2445	0.686199	0.0485607	0.248273	-4.02782	3D down vs 2D	6.09317	8.0802	7.95665	1
ATL3	6	212	hsa-miR-320b	0.0485607	-12.2345	-12.2345	0.43839	-14.2445	-14.2445	0.686199	0.0485607	0.248273	-4.02782	3D down vs 2D	6.09317	8.0802	7.95665	1
SV2B	6	212	hsa-miR-320b	0.0485607	-12.2345	-12.2345	0.43839	-14.2445	-14.2445	0.686199	0.0485607	0.248273	-4.02782	3D down vs 2D	6.09317	8.0802	7.95665	1
AZIN1	6	212	hsa-miR-320b	0.0485607	-12.2345	-12.2345	0.43839	-14.2445	-14.2445	0.686199	0.0485607	0.248273	-4.02782	3D down vs 2D	6.09317	8.0802	7.95665	1
KIAA1598	6	212	hsa-miR-320b	0.0485607	-12.2345	-12.2345	0.43839	-14.2445	-14.2445	0.686199	0.0485607	0.248273	-4.02782	3D down vs 2D	6.09317	8.0802	7.95665	1
THSD4	6	212	hsa-miR-320b	0.0485607	-12.2345	-12.2345	0.43839	-14.2445	-14.2445	0.686199	0.0485607	0.248273	-4.02782	3D down vs 2D	6.09317	8.0802	7.95665	1
RIT1	6	212	hsa-miR-320b	0.0485607	-12.2345	-12.2345	0.43839	-14.2445	-14.2445	0.686199	0.0485607	0.248273	-4.02782	3D down vs 2D	6.09317	8.0802	7.95665	1
USP44	6	212	hsa-miR-320b	0.0485607	-12.2345	-12.2345	0.43839	-14.2445	-14.2445	0.686199	0.0485607	0.248273	-4.02782	3D down vs 2D	6.09317	8.0802	7.95665	1
ZBTB10	6	212	hsa-miR-320b	0.0485607	-12.2345	-12.2345	0.43839	-14.2445	-14.2445	0.686199	0.0485607	0.248273	-4.02782	3D down vs 2D	6.09317	8.0802	7.95665	1
AK4	6	212	hsa-miR-320b	0.0485607	-12.2345	-12.2345	0.43839	-14.2445	-14.2445	0.686199	0.0485607	0.248273	-4.02782	3D down vs 2D	6.09317	8.0802	7.95665	1
USP25	6	212	hsa-miR-320b	0.0485607	-12.2345	-12.2345	0.43839	-14.2445	-14.2445	0.686199	0.0485607	0.248273	-4.02782	3D down vs 2D	6.09317	8.0802	7.95665	1
TMEM255A	6	212	hsa-miR-320b	0.0485607	-12.2345	-12.2345	0.43839	-14.2445	-14.2445	0.686199	0.0485607	0.248273	-4.02782	3D down vs 2D	6.09317	8.0802	7.95665	1
CHEK1	6	212	hsa-miR-320b	0.0485607	-12.2345	-12.2345	0.43839	-14.2445	-14.2445	0.686199	0.0485607	0.248273	-4.02782	3D down vs 2D	6.09317	8.0802	7.95665	1
C11orf54	6	212	hsa-miR-320b	0.0485607	-12.2345	-12.2345	0.43839	-14.2445	-14.2445	0.686199	0.0485607	0.248273	-4.02782	3D down vs 2D	6.09317	8.0802	7.95665	1
ARFIP1	6	212	hsa-miR-320b	0.0485607	-12.2345	-12.2345	0.43839	-14.2445	-14.2445	0.686199	0.0485607	0.248273	-4.02782	3D down vs 2D	6.09317	8.0802	7.95665	1
YWHAZ	6	212	hsa-miR-320b	0.0485607	-12.2345	-12.2345	0.43839	-14.2445	-14.2445	0.686199	0.0485607	0.248273	-4.02782	3D down vs 2D	6.09317	8.0802	7.95665	1
PRKAA2	6	349	hsa-miR-589-5p	0.0490944	-19.5283	-19.5283	1.18309	-15.3997	-15.3997	1.18994	0.0490944	17.4905	17.4905	3D up vs 2D	6.05345	34.089	33.788	1
HIF1AN	6	349	hsa-miR-589-5p	0.0490944	-19.5283	-19.5283	1.18309	-15.3997	-15.3997	1.18994	0.0490944	17.4905	17.4905	3D up vs 2D	6.05345	34.089	33.788	1
SIN3A	6	349	hsa-miR-589-5p	0.0490944	-19.5283	-19.5283	1.18309	-15.3997	-15.3997	1.18994	0.0490944	17.4905	17.4905	3D up vs 2D	6.05345	34.089	33.788	1
PPP2R3A	6	349	hsa-miR-589-5p	0.0490944	-19.5283	-19.5283	1.18309	-15.3997	-15.3997	1.18994	0.0490944	17.4905	17.4905	3D up vs 2D	6.05345	34.089	33.788	1
DPYSL2	6	349	hsa-miR-589-5p	0.0490944	-19.5283	-19.5283	1.18309	-15.3997	-15.3997	1.18994	0.0490944	17.4905	17.4905	3D up vs 2D	6.05345	34.089	33.788	1
ATP2B2	6	349	hsa-miR-589-5p	0.0490944	-19.5283	-19.5283	1.18309	-15.3997	-15.3997	1.18994	0.0490944	17.4905	17.4905	3D up vs 2D	6.05345	34.089	33.788	1
PPM1B	6	349	hsa-miR-589-5p	0.0490944	-19.5283	-19.5283	1.18309	-15.3997	-15.3997	1.18994	0.0490944	17.4905	17.4905	3D up vs 2D	6.05345	34.089	33.788	1
ZFHX3	6	349	hsa-miR-589-5p	0.0490944	-19.5283	-19.5283	1.18309	-15.3997	-15.3997	1.18994	0.0490944	17.4905	17.4905	3D up vs 2D	6.05345	34.089	33.788	1
EYA4	6	349	hsa-miR-589-5p	0.0490944	-19.5283	-19.5283	1.18309	-15.3997	-15.3997	1.18994	0.0490944	17.4905	17.4905	3D up vs 2D	6.05345	34.089	33.788	1
TTPAL	6	349	hsa-miR-589-5p	0.0490944	-19.5283	-19.5283	1.18309	-15.3997	-15.3997	1.18994	0.0490944	17.4905	17.4905	3D up vs 2D	6.05345	34.089	33.788	1
HDX	6	349	hsa-miR-589-5p	0.0490944	-19.5283	-19.5283	1.18309	-15.3997	-15.3997	1.18994	0.0490944	17.4905	17.4905	3D up vs 2D	6.05345	34.089	33.788	1
RUNX2	6	349	hsa-miR-589-5p	0.0490944	-19.5283	-19.5283	1.18309	-15.3997	-15.3997	1.18994	0.0490944	17.4905	17.4905	3D up vs 2D	6.05345	34.089	33.788	1
ARMC10	6	349	hsa-miR-589-5p	0.0490944	-19.5283	-19.5283	1.18309	-15.3997	-15.3997	1.18994	0.0490944	17.4905	17.4905	3D up vs 2D	6.05345	34.089	33.788	1
SPOP	6	349	hsa-miR-589-5p	0.0490944	-19.5283	-19.5283	1.18309	-15.3997	-15.3997	1.18994	0.0490944	17.4905	17.4905	3D up vs 2D	6.05345	34.089	33.788	1
HHAT	6	349	hsa-miR-589-5p	0.0490944	-19.5283	-19.5283	1.18309	-15.3997	-15.3997	1.18994	0.0490944	17.4905	17.4905	3D up vs 2D	6.05345	34.089	33.788	1
TWF1	6	210	hsa-miR-32-5p	0.0498118	-17.9583	-17.9583	1.22158	-14.3923	-14.3922	0.7917	0.0498118	11.8433	11.8433	3D up vs 2D	6.00097	25.4327	25.4286	1
REST	6	210	hsa-miR-32-5p	0.0498118	-17.9583	-17.9583	1.22158	-14.3923	-14.3922	0.7917	0.0498118	11.8433	11.8433	3D up vs 2D	6.00097	25.4327	25.4286	1
RIC1	6	210	hsa-miR-32-5p	0.0498118	-17.9583	-17.9583	1.22158	-14.3923	-14.3922	0.7917	0.0498118	11.8433	11.8433	3D up vs 2D	6.00097	25.4327	25.4286	1
SPRYD4	6	210	hsa-miR-32-5p	0.0498118	-17.9583	-17.9583	1.22158	-14.3923	-14.3922	0.7917	0.0498118	11.8433	11.8433	3D up vs 2D	6.00097	25.4327	25.4286	1
SLC10A7	6	210	hsa-miR-32-5p	0.0498118	-17.9583	-17.9583	1.22158	-14.3923	-14.3922	0.7917	0.0498118	11.8433	11.8433	3D up vs 2D	6.00097	25.4327	25.4286	1
PCYT1B	6	210	hsa-miR-32-5p	0.0498118	-17.9583	-17.9583	1.22158	-14.3923	-14.3922	0.7917	0.0498118	11.8433	11.8433	3D up vs 2D	6.00097	25.4327	25.4286	1
IDH1	6	210	hsa-miR-32-5p	0.0498118	-17.9583	-17.9583	1.22158	-14.3923	-14.3922	0.7917	0.0498118	11.8433	11.8433	3D up vs 2D	6.00097	25.4327	25.4286	1
TEX2	6	210	hsa-miR-32-5p	0.0498118	-17.9583	-17.9583	1.22158	-14.3923	-14.3922	0.7917	0.0498118	11.8433	11.8433	3D up vs 2D	6.00097	25.4327	25.4286	1
GPD2	6	210	hsa-miR-32-5p	0.0498118	-17.9583	-17.9583	1.22158	-14.3923	-14.3922	0.7917	0.0498118	11.8433	11.8433	3D up vs 2D	6.00097	25.4327	25.4286	1
G3BP2	6	210	hsa-miR-32-5p	0.0498118	-17.9583	-17.9583	1.22158	-14.3923	-14.3922	0.7917	0.0498118	11.8433	11.8433	3D up vs 2D	6.00097	25.4327	25.4286	1
FAM135A	6	210	hsa-miR-32-5p	0.0498118	-17.9583	-17.9583	1.22158	-14.3923	-14.3922	0.7917	0.0498118	11.8433	11.8433	3D up vs 2D	6.00097	25.4327	25.4286	1
KCNK10	6	210	hsa-miR-32-5p	0.0498118	-17.9583	-17.9583	1.22158	-14.3923	-14.3922	0.7917	0.0498118	11.8433	11.8433	3D up vs 2D	6.00097	25.4327	25.4286	1
CBFA2T3	6	210	hsa-miR-32-5p	0.0498118	-17.9583	-17.9583	1.22158	-14.3923	-14.3922	0.7917	0.0498118	11.8433	11.8433	3D up vs 2D	6.00097	25.4327	25.4286	1
SLC25A36	6	210	hsa-miR-32-5p	0.0498118	-17.9583	-17.9583	1.22158	-14.3923	-14.3922	0.7917	0.0498118	11.8433	11.8433	3D up vs 2D	6.00097	25.4327	25.4286	1
SESN3	6	210	hsa-miR-32-5p	0.0498118	-17.9583	-17.9583	1.22158	-14.3923	-14.3922	0.7917	0.0498118	11.8433	11.8433	3D up vs 2D	6.00097	25.4327	25.4286	1
KLF6	6	210	hsa-miR-32-5p	0.0498118	-17.9583	-17.9583	1.22158	-14.3923	-14.3922	0.7917	0.0498118	11.8433	11.8433	3D up vs 2D	6.00097	25.4327	25.4286	1
OSBPL8	6	210	hsa-miR-32-5p	0.0498118	-17.9583	-17.9583	1.22158	-14.3923	-14.3922	0.7917	0.0498118	11.8433	11.8433	3D up vs 2D	6.00097	25.4327	25.4286	1
C21orf91	6	210	hsa-miR-32-5p	0.0498118	-17.9583	-17.9583	1.22158	-14.3923	-14.3922	0.7917	0.0498118	11.8433	11.8433	3D up vs 2D	6.00097	25.4327	25.4286	1
PCMTD1	6	210	hsa-miR-32-5p	0.0498118	-17.9583	-17.9583	1.22158	-14.3923	-14.3922	0.7917	0.0498118	11.8433	11.8433	3D up vs 2D	6.00097	25.4327	25.4286	1
STRN3	6	210	hsa-miR-32-5p	0.0498118	-17.9583	-17.9583	1.22158	-14.3923	-14.3922	0.7917	0.0498118	11.8433	11.8433	3D up vs 2D	6.00097	25.4327	25.4286	1
ANKRD12	6	210	hsa-miR-32-5p	0.0498118	-17.9583	-17.9583	1.22158	-14.3923	-14.3922	0.7917	0.0498118	11.8433	11.8433	3D up vs 2D	6.00097	25.4327	25.4286	1
TOB1	6	210	hsa-miR-32-5p	0.0498118	-17.9583	-17.9583	1.22158	-14.3923	-14.3922	0.7917	0.0498118	11.8433	11.8433	3D up vs 2D	6.00097	25.4327	25.4286	1
PARD3B	6	210	hsa-miR-32-5p	0.0498118	-17.9583	-17.9583	1.22158	-14.3923	-14.3922	0.7917	0.0498118	11.8433	11.8433	3D up vs 2D	6.00097	25.4327	25.4286	1
FXR1	6	210	hsa-miR-32-5p	0.0498118	-17.9583	-17.9583	1.22158	-14.3923	-14.3922	0.7917	0.0498118	11.8433	11.8433	3D up vs 2D	6.00097	25.4327	25.4286	1
RGS7BP	6	210	hsa-miR-32-5p	0.0498118	-17.9583	-17.9583	1.22158	-14.3923	-14.3922	0.7917	0.0498118	11.8433	11.8433	3D up vs 2D	6.00097	25.4327	25.4286	1
ARID1B	6	210	hsa-miR-32-5p	0.0498118	-17.9583	-17.9583	1.22158	-14.3923	-14.3922	0.7917	0.0498118	11.8433	11.8433	3D up vs 2D	6.00097	25.4327	25.4286	1
FBXW7	6	210	hsa-miR-32-5p	0.0498118	-17.9583	-17.9583	1.22158	-14.3923	-14.3922	0.7917	0.0498118	11.8433	11.8433	3D up vs 2D	6.00097	25.4327	25.4286	1
ITPR1	6	210	hsa-miR-32-5p	0.0498118	-17.9583	-17.9583	1.22158	-14.3923	-14.3922	0.7917	0.0498118	11.8433	11.8433	3D up vs 2D	6.00097	25.4327	25.4286	1
FAM133B	6	210	hsa-miR-32-5p	0.0498118	-17.9583	-17.9583	1.22158	-14.3923	-14.3922	0.7917	0.0498118	11.8433	11.8433	3D up vs 2D	6.00097	25.4327	25.4286	1
LUZP1	6	210	hsa-miR-32-5p	0.0498118	-17.9583	-17.9583	1.22158	-14.3923	-14.3922	0.7917	0.0498118	11.8433	11.8433	3D up vs 2D	6.00097	25.4327	25.4286	1
PLEKHA1	6	210	hsa-miR-32-5p	0.0498118	-17.9583	-17.9583	1.22158	-14.3923	-14.3922	0.7917	0.0498118	11.8433	11.8433	3D up vs 2D	6.00097	25.4327	25.4286	1
ACOX1	6	210	hsa-miR-32-5p	0.0498118	-17.9583	-17.9583	1.22158	-14.3923	-14.3922	0.7917	0.0498118	11.8433	11.8433	3D up vs 2D	6.00097	25.4327	25.4286	1
HIPK1	6	210	hsa-miR-32-5p	0.0498118	-17.9583	-17.9583	1.22158	-14.3923	-14.3922	0.7917	0.0498118	11.8433	11.8433	3D up vs 2D	6.00097	25.4327	25.4286	1
PCDH11X	6	210	hsa-miR-32-5p	0.0498118	-17.9583	-17.9583	1.22158	-14.3923	-14.3922	0.7917	0.0498118	11.8433	11.8433	3D up vs 2D	6.00097	25.4327	25.4286	1
PRKAR1B	6	210	hsa-miR-32-5p	0.0498118	-17.9583	-17.9583	1.22158	-14.3923	-14.3922	0.7917	0.0498118	11.8433	11.8433	3D up vs 2D	6.00097	25.4327	25.4286	1
PTGES3	5	257	hsa-miR-378a-3p	0.000792141	-15.7988	-15.7988	1.19185	-7.52275	-7.52275	0.587441	0.000792141	309.973	309.973	3D up vs 2D	38.7928	136.984	21.1871	1
TRPV4	5	257	hsa-miR-378a-3p	0.000792141	-15.7988	-15.7988	1.19185	-7.52275	-7.52275	0.587441	0.000792141	309.973	309.973	3D up vs 2D	38.7928	136.984	21.1871	1
UHRF1	5	257	hsa-miR-378a-3p	0.000792141	-15.7988	-15.7988	1.19185	-7.52275	-7.52275	0.587441	0.000792141	309.973	309.973	3D up vs 2D	38.7928	136.984	21.1871	1
GDNF	5	94	hsa-miR-146b-5p	0.00534121	-11.8355	-11.8355	0.249891	-10.6142	-10.6142	0.140962	0.00534121	2.33149	2.33149	3D up vs 2D	18.1186	2.9829	0.987792	1
DLG1	5	94	hsa-miR-146b-5p	0.00534121	-11.8355	-11.8355	0.249891	-10.6142	-10.6142	0.140962	0.00534121	2.33149	2.33149	3D up vs 2D	18.1186	2.9829	0.987792	1
CTSB	5	94	hsa-miR-146b-5p	0.00534121	-11.8355	-11.8355	0.249891	-10.6142	-10.6142	0.140962	0.00534121	2.33149	2.33149	3D up vs 2D	18.1186	2.9829	0.987792	1
PLAGL2	5	10	hsa-let-7f-5p	0.0152029	-13.0403	-13.0403	0.0129832	-12.2065	-12.2065	0.247695	0.0152029	1.78231	1.78231	3D up vs 2D	11.2991	1.39028	0.738258	1
IGF1R	5	10	hsa-let-7f-5p	0.0152029	-13.0403	-13.0403	0.0129832	-12.2065	-12.2065	0.247695	0.0152029	1.78231	1.78231	3D up vs 2D	11.2991	1.39028	0.738258	1
PLEKHA8	5	10	hsa-let-7f-5p	0.0152029	-13.0403	-13.0403	0.0129832	-12.2065	-12.2065	0.247695	0.0152029	1.78231	1.78231	3D up vs 2D	11.2991	1.39028	0.738258	1
E2F2	5	10	hsa-let-7f-5p	0.0152029	-13.0403	-13.0403	0.0129832	-12.2065	-12.2065	0.247695	0.0152029	1.78231	1.78231	3D up vs 2D	11.2991	1.39028	0.738258	1
SLC25A27	5	10	hsa-let-7f-5p	0.0152029	-13.0403	-13.0403	0.0129832	-12.2065	-12.2065	0.247695	0.0152029	1.78231	1.78231	3D up vs 2D	11.2991	1.39028	0.738258	1
ZNF512B	5	10	hsa-let-7f-5p	0.0152029	-13.0403	-13.0403	0.0129832	-12.2065	-12.2065	0.247695	0.0152029	1.78231	1.78231	3D up vs 2D	11.2991	1.39028	0.738258	1
ZNF10	5	10	hsa-let-7f-5p	0.0152029	-13.0403	-13.0403	0.0129832	-12.2065	-12.2065	0.247695	0.0152029	1.78231	1.78231	3D up vs 2D	11.2991	1.39028	0.738258	1
USP32	5	10	hsa-let-7f-5p	0.0152029	-13.0403	-13.0403	0.0129832	-12.2065	-12.2065	0.247695	0.0152029	1.78231	1.78231	3D up vs 2D	11.2991	1.39028	0.738258	1
INTS2	5	10	hsa-let-7f-5p	0.0152029	-13.0403	-13.0403	0.0129832	-12.2065	-12.2065	0.247695	0.0152029	1.78231	1.78231	3D up vs 2D	11.2991	1.39028	0.738258	1
MAB21L3	5	115	hsa-miR-181c-5p	0.0212997	-18.5452	-18.5452	0.78922	-15.798	-15.798	0.407357	0.0212997	6.71436	6.71436	3D up vs 2D	9.56808	15.0948	9.4657	1
HIC2	5	115	hsa-miR-181c-5p	0.0212997	-18.5452	-18.5452	0.78922	-15.798	-15.798	0.407357	0.0212997	6.71436	6.71436	3D up vs 2D	9.56808	15.0948	9.4657	1
HOOK1	5	115	hsa-miR-181c-5p	0.0212997	-18.5452	-18.5452	0.78922	-15.798	-15.798	0.407357	0.0212997	6.71436	6.71436	3D up vs 2D	9.56808	15.0948	9.4657	1
SCD	5	115	hsa-miR-181c-5p	0.0212997	-18.5452	-18.5452	0.78922	-15.798	-15.798	0.407357	0.0212997	6.71436	6.71436	3D up vs 2D	9.56808	15.0948	9.4657	1
IRS2	5	115	hsa-miR-181c-5p	0.0212997	-18.5452	-18.5452	0.78922	-15.798	-15.798	0.407357	0.0212997	6.71436	6.71436	3D up vs 2D	9.56808	15.0948	9.4657	1
FIGN	5	115	hsa-miR-181c-5p	0.0212997	-18.5452	-18.5452	0.78922	-15.798	-15.798	0.407357	0.0212997	6.71436	6.71436	3D up vs 2D	9.56808	15.0948	9.4657	1
KATNBL1	5	115	hsa-miR-181c-5p	0.0212997	-18.5452	-18.5452	0.78922	-15.798	-15.798	0.407357	0.0212997	6.71436	6.71436	3D up vs 2D	9.56808	15.0948	9.4657	1
TAF9B	5	115	hsa-miR-181c-5p	0.0212997	-18.5452	-18.5452	0.78922	-15.798	-15.798	0.407357	0.0212997	6.71436	6.71436	3D up vs 2D	9.56808	15.0948	9.4657	1
DUSP22	5	115	hsa-miR-181c-5p	0.0212997	-18.5452	-18.5452	0.78922	-15.798	-15.798	0.407357	0.0212997	6.71436	6.71436	3D up vs 2D	9.56808	15.0948	9.4657	1
GATM	5	115	hsa-miR-181c-5p	0.0212997	-18.5452	-18.5452	0.78922	-15.798	-15.798	0.407357	0.0212997	6.71436	6.71436	3D up vs 2D	9.56808	15.0948	9.4657	1
MFSD8	5	115	hsa-miR-181c-5p	0.0212997	-18.5452	-18.5452	0.78922	-15.798	-15.798	0.407357	0.0212997	6.71436	6.71436	3D up vs 2D	9.56808	15.0948	9.4657	1
AHCTF1	5	115	hsa-miR-181c-5p	0.0212997	-18.5452	-18.5452	0.78922	-15.798	-15.798	0.407357	0.0212997	6.71436	6.71436	3D up vs 2D	9.56808	15.0948	9.4657	1
PAG1	5	115	hsa-miR-181c-5p	0.0212997	-18.5452	-18.5452	0.78922	-15.798	-15.798	0.407357	0.0212997	6.71436	6.71436	3D up vs 2D	9.56808	15.0948	9.4657	1
B3GALT5	5	115	hsa-miR-181c-5p	0.0212997	-18.5452	-18.5452	0.78922	-15.798	-15.798	0.407357	0.0212997	6.71436	6.71436	3D up vs 2D	9.56808	15.0948	9.4657	1
SSX2IP	5	115	hsa-miR-181c-5p	0.0212997	-18.5452	-18.5452	0.78922	-15.798	-15.798	0.407357	0.0212997	6.71436	6.71436	3D up vs 2D	9.56808	15.0948	9.4657	1
ZNF280D	5	115	hsa-miR-181c-5p	0.0212997	-18.5452	-18.5452	0.78922	-15.798	-15.798	0.407357	0.0212997	6.71436	6.71436	3D up vs 2D	9.56808	15.0948	9.4657	1
ATG5	5	115	hsa-miR-181c-5p	0.0212997	-18.5452	-18.5452	0.78922	-15.798	-15.798	0.407357	0.0212997	6.71436	6.71436	3D up vs 2D	9.56808	15.0948	9.4657	1
DGKH	5	115	hsa-miR-181c-5p	0.0212997	-18.5452	-18.5452	0.78922	-15.798	-15.798	0.407357	0.0212997	6.71436	6.71436	3D up vs 2D	9.56808	15.0948	9.4657	1
SPP1	5	115	hsa-miR-181c-5p	0.0212997	-18.5452	-18.5452	0.78922	-15.798	-15.798	0.407357	0.0212997	6.71436	6.71436	3D up vs 2D	9.56808	15.0948	9.4657	1
PER3	5	115	hsa-miR-181c-5p	0.0212997	-18.5452	-18.5452	0.78922	-15.798	-15.798	0.407357	0.0212997	6.71436	6.71436	3D up vs 2D	9.56808	15.0948	9.4657	1
PTBP3	5	115	hsa-miR-181c-5p	0.0212997	-18.5452	-18.5452	0.78922	-15.798	-15.798	0.407357	0.0212997	6.71436	6.71436	3D up vs 2D	9.56808	15.0948	9.4657	1
PDXDC1	5	115	hsa-miR-181c-5p	0.0212997	-18.5452	-18.5452	0.78922	-15.798	-15.798	0.407357	0.0212997	6.71436	6.71436	3D up vs 2D	9.56808	15.0948	9.4657	1
CDH23	5	115	hsa-miR-181c-5p	0.0212997	-18.5452	-18.5452	0.78922	-15.798	-15.798	0.407357	0.0212997	6.71436	6.71436	3D up vs 2D	9.56808	15.0948	9.4657	1
TBC1D1	5	115	hsa-miR-181c-5p	0.0212997	-18.5452	-18.5452	0.78922	-15.798	-15.798	0.407357	0.0212997	6.71436	6.71436	3D up vs 2D	9.56808	15.0948	9.4657	1
RNF145	5	115	hsa-miR-181c-5p	0.0212997	-18.5452	-18.5452	0.78922	-15.798	-15.798	0.407357	0.0212997	6.71436	6.71436	3D up vs 2D	9.56808	15.0948	9.4657	1
PAM	5	115	hsa-miR-181c-5p	0.0212997	-18.5452	-18.5452	0.78922	-15.798	-15.798	0.407357	0.0212997	6.71436	6.71436	3D up vs 2D	9.56808	15.0948	9.4657	1
GABRA1	5	115	hsa-miR-181c-5p	0.0212997	-18.5452	-18.5452	0.78922	-15.798	-15.798	0.407357	0.0212997	6.71436	6.71436	3D up vs 2D	9.56808	15.0948	9.4657	1
CARF	5	115	hsa-miR-181c-5p	0.0212997	-18.5452	-18.5452	0.78922	-15.798	-15.798	0.407357	0.0212997	6.71436	6.71436	3D up vs 2D	9.56808	15.0948	9.4657	1
KCNQ5	5	115	hsa-miR-181c-5p	0.0212997	-18.5452	-18.5452	0.78922	-15.798	-15.798	0.407357	0.0212997	6.71436	6.71436	3D up vs 2D	9.56808	15.0948	9.4657	1
CD4	5	115	hsa-miR-181c-5p	0.0212997	-18.5452	-18.5452	0.78922	-15.798	-15.798	0.407357	0.0212997	6.71436	6.71436	3D up vs 2D	9.56808	15.0948	9.4657	1
C9orf40	5	296	hsa-miR-500a-5p	0.0252544	-17.6007	-17.6007	1.71947	-12.2418	-12.2418	0.565086	0.0252544	41.0412	41.0412	3D up vs 2D	8.76675	57.4378	39.3106	1
FAXC	5	296	hsa-miR-500a-5p	0.0252544	-17.6007	-17.6007	1.71947	-12.2418	-12.2418	0.565086	0.0252544	41.0412	41.0412	3D up vs 2D	8.76675	57.4378	39.3106	1
MAPK6	5	296	hsa-miR-500a-5p	0.0252544	-17.6007	-17.6007	1.71947	-12.2418	-12.2418	0.565086	0.0252544	41.0412	41.0412	3D up vs 2D	8.76675	57.4378	39.3106	1
FGD6	5	296	hsa-miR-500a-5p	0.0252544	-17.6007	-17.6007	1.71947	-12.2418	-12.2418	0.565086	0.0252544	41.0412	41.0412	3D up vs 2D	8.76675	57.4378	39.3106	1
IL18BP	5	296	hsa-miR-500a-5p	0.0252544	-17.6007	-17.6007	1.71947	-12.2418	-12.2418	0.565086	0.0252544	41.0412	41.0412	3D up vs 2D	8.76675	57.4378	39.3106	1
PARP16	5	106	hsa-miR-15a-3p	0.0253503	-14.2108	-14.2108	0.340411	-19.0117	-19.0117	1.58699	0.0253503	0.035872	-27.8769	3D down vs 2D	8.74945	46.0992	31.6129	1
NPHP3	5	106	hsa-miR-15a-3p	0.0253503	-14.2108	-14.2108	0.340411	-19.0117	-19.0117	1.58699	0.0253503	0.035872	-27.8769	3D down vs 2D	8.74945	46.0992	31.6129	1
HHLA2	5	106	hsa-miR-15a-3p	0.0253503	-14.2108	-14.2108	0.340411	-19.0117	-19.0117	1.58699	0.0253503	0.035872	-27.8769	3D down vs 2D	8.74945	46.0992	31.6129	1
CTBP2	5	106	hsa-miR-15a-3p	0.0253503	-14.2108	-14.2108	0.340411	-19.0117	-19.0117	1.58699	0.0253503	0.035872	-27.8769	3D down vs 2D	8.74945	46.0992	31.6129	1
DNAJA2	5	159	hsa-miR-212-3p	0.0270778	-11.0813	-11.0813	0.325774	-9.541	-9.541	0.417801	0.0270778	2.90845	2.90845	3D up vs 2D	8.45202	4.74474	3.36824	1
LIN28B	5	159	hsa-miR-212-3p	0.0270778	-11.0813	-11.0813	0.325774	-9.541	-9.541	0.417801	0.0270778	2.90845	2.90845	3D up vs 2D	8.45202	4.74474	3.36824	1
ZNF516	5	159	hsa-miR-212-3p	0.0270778	-11.0813	-11.0813	0.325774	-9.541	-9.541	0.417801	0.0270778	2.90845	2.90845	3D up vs 2D	8.45202	4.74474	3.36824	1
PPAPDC1B	5	159	hsa-miR-212-3p	0.0270778	-11.0813	-11.0813	0.325774	-9.541	-9.541	0.417801	0.0270778	2.90845	2.90845	3D up vs 2D	8.45202	4.74474	3.36824	1
COL5A2	5	159	hsa-miR-212-3p	0.0270778	-11.0813	-11.0813	0.325774	-9.541	-9.541	0.417801	0.0270778	2.90845	2.90845	3D up vs 2D	8.45202	4.74474	3.36824	1
PHF20L1	5	159	hsa-miR-212-3p	0.0270778	-11.0813	-11.0813	0.325774	-9.541	-9.541	0.417801	0.0270778	2.90845	2.90845	3D up vs 2D	8.45202	4.74474	3.36824	1
SLC1A3	5	159	hsa-miR-212-3p	0.0270778	-11.0813	-11.0813	0.325774	-9.541	-9.541	0.417801	0.0270778	2.90845	2.90845	3D up vs 2D	8.45202	4.74474	3.36824	1
APAF1	5	159	hsa-miR-212-3p	0.0270778	-11.0813	-11.0813	0.325774	-9.541	-9.541	0.417801	0.0270778	2.90845	2.90845	3D up vs 2D	8.45202	4.74474	3.36824	1
WT1	5	159	hsa-miR-212-3p	0.0270778	-11.0813	-11.0813	0.325774	-9.541	-9.541	0.417801	0.0270778	2.90845	2.90845	3D up vs 2D	8.45202	4.74474	3.36824	1
ATE1	5	159	hsa-miR-212-3p	0.0270778	-11.0813	-11.0813	0.325774	-9.541	-9.541	0.417801	0.0270778	2.90845	2.90845	3D up vs 2D	8.45202	4.74474	3.36824	1
MEF2A	5	159	hsa-miR-212-3p	0.0270778	-11.0813	-11.0813	0.325774	-9.541	-9.541	0.417801	0.0270778	2.90845	2.90845	3D up vs 2D	8.45202	4.74474	3.36824	1
MIS12	5	159	hsa-miR-212-3p	0.0270778	-11.0813	-11.0813	0.325774	-9.541	-9.541	0.417801	0.0270778	2.90845	2.90845	3D up vs 2D	8.45202	4.74474	3.36824	1
APLP2	5	159	hsa-miR-212-3p	0.0270778	-11.0813	-11.0813	0.325774	-9.541	-9.541	0.417801	0.0270778	2.90845	2.90845	3D up vs 2D	8.45202	4.74474	3.36824	1
BARD1	5	159	hsa-miR-212-3p	0.0270778	-11.0813	-11.0813	0.325774	-9.541	-9.541	0.417801	0.0270778	2.90845	2.90845	3D up vs 2D	8.45202	4.74474	3.36824	1
BLCAP	5	159	hsa-miR-212-3p	0.0270778	-11.0813	-11.0813	0.325774	-9.541	-9.541	0.417801	0.0270778	2.90845	2.90845	3D up vs 2D	8.45202	4.74474	3.36824	1
ABR	5	159	hsa-miR-212-3p	0.0270778	-11.0813	-11.0813	0.325774	-9.541	-9.541	0.417801	0.0270778	2.90845	2.90845	3D up vs 2D	8.45202	4.74474	3.36824	1
ARNT	5	159	hsa-miR-212-3p	0.0270778	-11.0813	-11.0813	0.325774	-9.541	-9.541	0.417801	0.0270778	2.90845	2.90845	3D up vs 2D	8.45202	4.74474	3.36824	1
TSPAN6	5	159	hsa-miR-212-3p	0.0270778	-11.0813	-11.0813	0.325774	-9.541	-9.541	0.417801	0.0270778	2.90845	2.90845	3D up vs 2D	8.45202	4.74474	3.36824	1
SOX5	5	159	hsa-miR-212-3p	0.0270778	-11.0813	-11.0813	0.325774	-9.541	-9.541	0.417801	0.0270778	2.90845	2.90845	3D up vs 2D	8.45202	4.74474	3.36824	1
ENTPD7	5	137	hsa-miR-195-5p	0.0283025	-14.8483	-14.8483	0.573499	-12.5855	-12.5855	0.539671	0.0283025	4.79905	4.79905	3D up vs 2D	8.25619	10.2401	7.44175	1
SLC25A12	5	137	hsa-miR-195-5p	0.0283025	-14.8483	-14.8483	0.573499	-12.5855	-12.5855	0.539671	0.0283025	4.79905	4.79905	3D up vs 2D	8.25619	10.2401	7.44175	1
LAMP2	5	137	hsa-miR-195-5p	0.0283025	-14.8483	-14.8483	0.573499	-12.5855	-12.5855	0.539671	0.0283025	4.79905	4.79905	3D up vs 2D	8.25619	10.2401	7.44175	1
KLHDC8B	5	137	hsa-miR-195-5p	0.0283025	-14.8483	-14.8483	0.573499	-12.5855	-12.5855	0.539671	0.0283025	4.79905	4.79905	3D up vs 2D	8.25619	10.2401	7.44175	1
ZBTB5	5	137	hsa-miR-195-5p	0.0283025	-14.8483	-14.8483	0.573499	-12.5855	-12.5855	0.539671	0.0283025	4.79905	4.79905	3D up vs 2D	8.25619	10.2401	7.44175	1
PLA2G15	5	137	hsa-miR-195-5p	0.0283025	-14.8483	-14.8483	0.573499	-12.5855	-12.5855	0.539671	0.0283025	4.79905	4.79905	3D up vs 2D	8.25619	10.2401	7.44175	1
ZNF362	5	137	hsa-miR-195-5p	0.0283025	-14.8483	-14.8483	0.573499	-12.5855	-12.5855	0.539671	0.0283025	4.79905	4.79905	3D up vs 2D	8.25619	10.2401	7.44175	1
ZBTB39	5	137	hsa-miR-195-5p	0.0283025	-14.8483	-14.8483	0.573499	-12.5855	-12.5855	0.539671	0.0283025	4.79905	4.79905	3D up vs 2D	8.25619	10.2401	7.44175	1
FZD4	5	137	hsa-miR-195-5p	0.0283025	-14.8483	-14.8483	0.573499	-12.5855	-12.5855	0.539671	0.0283025	4.79905	4.79905	3D up vs 2D	8.25619	10.2401	7.44175	1
ERCC6	5	137	hsa-miR-195-5p	0.0283025	-14.8483	-14.8483	0.573499	-12.5855	-12.5855	0.539671	0.0283025	4.79905	4.79905	3D up vs 2D	8.25619	10.2401	7.44175	1
PPAPDC2	5	137	hsa-miR-195-5p	0.0283025	-14.8483	-14.8483	0.573499	-12.5855	-12.5855	0.539671	0.0283025	4.79905	4.79905	3D up vs 2D	8.25619	10.2401	7.44175	1
AGPAT6	5	137	hsa-miR-195-5p	0.0283025	-14.8483	-14.8483	0.573499	-12.5855	-12.5855	0.539671	0.0283025	4.79905	4.79905	3D up vs 2D	8.25619	10.2401	7.44175	1
ZCCHC3	5	137	hsa-miR-195-5p	0.0283025	-14.8483	-14.8483	0.573499	-12.5855	-12.5855	0.539671	0.0283025	4.79905	4.79905	3D up vs 2D	8.25619	10.2401	7.44175	1
ABCC5	5	137	hsa-miR-195-5p	0.0283025	-14.8483	-14.8483	0.573499	-12.5855	-12.5855	0.539671	0.0283025	4.79905	4.79905	3D up vs 2D	8.25619	10.2401	7.44175	1
ADRB2	5	137	hsa-miR-195-5p	0.0283025	-14.8483	-14.8483	0.573499	-12.5855	-12.5855	0.539671	0.0283025	4.79905	4.79905	3D up vs 2D	8.25619	10.2401	7.44175	1
LRIG2	5	137	hsa-miR-195-5p	0.0283025	-14.8483	-14.8483	0.573499	-12.5855	-12.5855	0.539671	0.0283025	4.79905	4.79905	3D up vs 2D	8.25619	10.2401	7.44175	1
MICAL3	5	137	hsa-miR-195-5p	0.0283025	-14.8483	-14.8483	0.573499	-12.5855	-12.5855	0.539671	0.0283025	4.79905	4.79905	3D up vs 2D	8.25619	10.2401	7.44175	1
HMGA2	5	137	hsa-miR-195-5p	0.0283025	-14.8483	-14.8483	0.573499	-12.5855	-12.5855	0.539671	0.0283025	4.79905	4.79905	3D up vs 2D	8.25619	10.2401	7.44175	1
LCORL	5	137	hsa-miR-195-5p	0.0283025	-14.8483	-14.8483	0.573499	-12.5855	-12.5855	0.539671	0.0283025	4.79905	4.79905	3D up vs 2D	8.25619	10.2401	7.44175	1
PPP6R3	5	137	hsa-miR-195-5p	0.0283025	-14.8483	-14.8483	0.573499	-12.5855	-12.5855	0.539671	0.0283025	4.79905	4.79905	3D up vs 2D	8.25619	10.2401	7.44175	1
KLC4	5	137	hsa-miR-195-5p	0.0283025	-14.8483	-14.8483	0.573499	-12.5855	-12.5855	0.539671	0.0283025	4.79905	4.79905	3D up vs 2D	8.25619	10.2401	7.44175	1
KCTD1	5	137	hsa-miR-195-5p	0.0283025	-14.8483	-14.8483	0.573499	-12.5855	-12.5855	0.539671	0.0283025	4.79905	4.79905	3D up vs 2D	8.25619	10.2401	7.44175	1
COPS7B	5	137	hsa-miR-195-5p	0.0283025	-14.8483	-14.8483	0.573499	-12.5855	-12.5855	0.539671	0.0283025	4.79905	4.79905	3D up vs 2D	8.25619	10.2401	7.44175	1
MYRIP	5	137	hsa-miR-195-5p	0.0283025	-14.8483	-14.8483	0.573499	-12.5855	-12.5855	0.539671	0.0283025	4.79905	4.79905	3D up vs 2D	8.25619	10.2401	7.44175	1
PNPLA6	5	137	hsa-miR-195-5p	0.0283025	-14.8483	-14.8483	0.573499	-12.5855	-12.5855	0.539671	0.0283025	4.79905	4.79905	3D up vs 2D	8.25619	10.2401	7.44175	1
CCNY	5	137	hsa-miR-195-5p	0.0283025	-14.8483	-14.8483	0.573499	-12.5855	-12.5855	0.539671	0.0283025	4.79905	4.79905	3D up vs 2D	8.25619	10.2401	7.44175	1
PCMT1	5	137	hsa-miR-195-5p	0.0283025	-14.8483	-14.8483	0.573499	-12.5855	-12.5855	0.539671	0.0283025	4.79905	4.79905	3D up vs 2D	8.25619	10.2401	7.44175	1
TATDN3	5	137	hsa-miR-195-5p	0.0283025	-14.8483	-14.8483	0.573499	-12.5855	-12.5855	0.539671	0.0283025	4.79905	4.79905	3D up vs 2D	8.25619	10.2401	7.44175	1
SLC13A3	5	137	hsa-miR-195-5p	0.0283025	-14.8483	-14.8483	0.573499	-12.5855	-12.5855	0.539671	0.0283025	4.79905	4.79905	3D up vs 2D	8.25619	10.2401	7.44175	1
DDN	5	42	hsa-miR-1255b-5p	0.0300602	-12.576	-12.576	0.392026	-14.4035	-14.4035	0.513895	0.0300602	0.281752	-3.54922	3D down vs 2D	7.9942	6.67951	5.01327	1
DDX19A	5	42	hsa-miR-1255b-5p	0.0300602	-12.576	-12.576	0.392026	-14.4035	-14.4035	0.513895	0.0300602	0.281752	-3.54922	3D down vs 2D	7.9942	6.67951	5.01327	1
TXNDC8	5	42	hsa-miR-1255b-5p	0.0300602	-12.576	-12.576	0.392026	-14.4035	-14.4035	0.513895	0.0300602	0.281752	-3.54922	3D down vs 2D	7.9942	6.67951	5.01327	1
BRWD1	5	42	hsa-miR-1255b-5p	0.0300602	-12.576	-12.576	0.392026	-14.4035	-14.4035	0.513895	0.0300602	0.281752	-3.54922	3D down vs 2D	7.9942	6.67951	5.01327	1
MORF4L1	5	42	hsa-miR-1255b-5p	0.0300602	-12.576	-12.576	0.392026	-14.4035	-14.4035	0.513895	0.0300602	0.281752	-3.54922	3D down vs 2D	7.9942	6.67951	5.01327	1
NAV2	5	42	hsa-miR-1255b-5p	0.0300602	-12.576	-12.576	0.392026	-14.4035	-14.4035	0.513895	0.0300602	0.281752	-3.54922	3D down vs 2D	7.9942	6.67951	5.01327	1
MID1	5	42	hsa-miR-1255b-5p	0.0300602	-12.576	-12.576	0.392026	-14.4035	-14.4035	0.513895	0.0300602	0.281752	-3.54922	3D down vs 2D	7.9942	6.67951	5.01327	1
ZNF345	5	42	hsa-miR-1255b-5p	0.0300602	-12.576	-12.576	0.392026	-14.4035	-14.4035	0.513895	0.0300602	0.281752	-3.54922	3D down vs 2D	7.9942	6.67951	5.01327	1
MOG	5	42	hsa-miR-1255b-5p	0.0300602	-12.576	-12.576	0.392026	-14.4035	-14.4035	0.513895	0.0300602	0.281752	-3.54922	3D down vs 2D	7.9942	6.67951	5.01327	1
NUP62	5	42	hsa-miR-1255b-5p	0.0300602	-12.576	-12.576	0.392026	-14.4035	-14.4035	0.513895	0.0300602	0.281752	-3.54922	3D down vs 2D	7.9942	6.67951	5.01327	1
PHC3	5	212	hsa-miR-320b	0.0485607	-12.2345	-12.2345	0.43839	-14.2445	-14.2445	0.686199	0.0485607	0.248273	-4.02782	3D down vs 2D	6.09317	8.0802	7.95665	1
MMS22L	5	212	hsa-miR-320b	0.0485607	-12.2345	-12.2345	0.43839	-14.2445	-14.2445	0.686199	0.0485607	0.248273	-4.02782	3D down vs 2D	6.09317	8.0802	7.95665	1
SMCR8	5	212	hsa-miR-320b	0.0485607	-12.2345	-12.2345	0.43839	-14.2445	-14.2445	0.686199	0.0485607	0.248273	-4.02782	3D down vs 2D	6.09317	8.0802	7.95665	1
RIOK3	5	212	hsa-miR-320b	0.0485607	-12.2345	-12.2345	0.43839	-14.2445	-14.2445	0.686199	0.0485607	0.248273	-4.02782	3D down vs 2D	6.09317	8.0802	7.95665	1
KIAA1429	5	212	hsa-miR-320b	0.0485607	-12.2345	-12.2345	0.43839	-14.2445	-14.2445	0.686199	0.0485607	0.248273	-4.02782	3D down vs 2D	6.09317	8.0802	7.95665	1
TRIM41	5	212	hsa-miR-320b	0.0485607	-12.2345	-12.2345	0.43839	-14.2445	-14.2445	0.686199	0.0485607	0.248273	-4.02782	3D down vs 2D	6.09317	8.0802	7.95665	1
RAB3GAP2	5	212	hsa-miR-320b	0.0485607	-12.2345	-12.2345	0.43839	-14.2445	-14.2445	0.686199	0.0485607	0.248273	-4.02782	3D down vs 2D	6.09317	8.0802	7.95665	1
GCNT4	5	212	hsa-miR-320b	0.0485607	-12.2345	-12.2345	0.43839	-14.2445	-14.2445	0.686199	0.0485607	0.248273	-4.02782	3D down vs 2D	6.09317	8.0802	7.95665	1
IGF2BP3	5	212	hsa-miR-320b	0.0485607	-12.2345	-12.2345	0.43839	-14.2445	-14.2445	0.686199	0.0485607	0.248273	-4.02782	3D down vs 2D	6.09317	8.0802	7.95665	1
RAD18	5	212	hsa-miR-320b	0.0485607	-12.2345	-12.2345	0.43839	-14.2445	-14.2445	0.686199	0.0485607	0.248273	-4.02782	3D down vs 2D	6.09317	8.0802	7.95665	1
C5orf51	5	212	hsa-miR-320b	0.0485607	-12.2345	-12.2345	0.43839	-14.2445	-14.2445	0.686199	0.0485607	0.248273	-4.02782	3D down vs 2D	6.09317	8.0802	7.95665	1
KLHL23	5	212	hsa-miR-320b	0.0485607	-12.2345	-12.2345	0.43839	-14.2445	-14.2445	0.686199	0.0485607	0.248273	-4.02782	3D down vs 2D	6.09317	8.0802	7.95665	1
SLC2A12	5	212	hsa-miR-320b	0.0485607	-12.2345	-12.2345	0.43839	-14.2445	-14.2445	0.686199	0.0485607	0.248273	-4.02782	3D down vs 2D	6.09317	8.0802	7.95665	1
DNAJB14	5	212	hsa-miR-320b	0.0485607	-12.2345	-12.2345	0.43839	-14.2445	-14.2445	0.686199	0.0485607	0.248273	-4.02782	3D down vs 2D	6.09317	8.0802	7.95665	1
DYNC1I1	5	212	hsa-miR-320b	0.0485607	-12.2345	-12.2345	0.43839	-14.2445	-14.2445	0.686199	0.0485607	0.248273	-4.02782	3D down vs 2D	6.09317	8.0802	7.95665	1
SEC14L1	5	212	hsa-miR-320b	0.0485607	-12.2345	-12.2345	0.43839	-14.2445	-14.2445	0.686199	0.0485607	0.248273	-4.02782	3D down vs 2D	6.09317	8.0802	7.95665	1
GNE	5	212	hsa-miR-320b	0.0485607	-12.2345	-12.2345	0.43839	-14.2445	-14.2445	0.686199	0.0485607	0.248273	-4.02782	3D down vs 2D	6.09317	8.0802	7.95665	1
ALG13	5	212	hsa-miR-320b	0.0485607	-12.2345	-12.2345	0.43839	-14.2445	-14.2445	0.686199	0.0485607	0.248273	-4.02782	3D down vs 2D	6.09317	8.0802	7.95665	1
HNRNPF	5	212	hsa-miR-320b	0.0485607	-12.2345	-12.2345	0.43839	-14.2445	-14.2445	0.686199	0.0485607	0.248273	-4.02782	3D down vs 2D	6.09317	8.0802	7.95665	1
RAB18	5	212	hsa-miR-320b	0.0485607	-12.2345	-12.2345	0.43839	-14.2445	-14.2445	0.686199	0.0485607	0.248273	-4.02782	3D down vs 2D	6.09317	8.0802	7.95665	1
DIO2	5	212	hsa-miR-320b	0.0485607	-12.2345	-12.2345	0.43839	-14.2445	-14.2445	0.686199	0.0485607	0.248273	-4.02782	3D down vs 2D	6.09317	8.0802	7.95665	1
STAG2	5	212	hsa-miR-320b	0.0485607	-12.2345	-12.2345	0.43839	-14.2445	-14.2445	0.686199	0.0485607	0.248273	-4.02782	3D down vs 2D	6.09317	8.0802	7.95665	1
FOXM1	5	212	hsa-miR-320b	0.0485607	-12.2345	-12.2345	0.43839	-14.2445	-14.2445	0.686199	0.0485607	0.248273	-4.02782	3D down vs 2D	6.09317	8.0802	7.95665	1
KIAA0895	5	212	hsa-miR-320b	0.0485607	-12.2345	-12.2345	0.43839	-14.2445	-14.2445	0.686199	0.0485607	0.248273	-4.02782	3D down vs 2D	6.09317	8.0802	7.95665	1
ITGB3	5	349	hsa-miR-589-5p	0.0490944	-19.5283	-19.5283	1.18309	-15.3997	-15.3997	1.18994	0.0490944	17.4905	17.4905	3D up vs 2D	6.05345	34.089	33.788	1
CAPRIN1	5	349	hsa-miR-589-5p	0.0490944	-19.5283	-19.5283	1.18309	-15.3997	-15.3997	1.18994	0.0490944	17.4905	17.4905	3D up vs 2D	6.05345	34.089	33.788	1
GPRASP2	5	349	hsa-miR-589-5p	0.0490944	-19.5283	-19.5283	1.18309	-15.3997	-15.3997	1.18994	0.0490944	17.4905	17.4905	3D up vs 2D	6.05345	34.089	33.788	1
ANO10	5	349	hsa-miR-589-5p	0.0490944	-19.5283	-19.5283	1.18309	-15.3997	-15.3997	1.18994	0.0490944	17.4905	17.4905	3D up vs 2D	6.05345	34.089	33.788	1
CHD1L	5	349	hsa-miR-589-5p	0.0490944	-19.5283	-19.5283	1.18309	-15.3997	-15.3997	1.18994	0.0490944	17.4905	17.4905	3D up vs 2D	6.05345	34.089	33.788	1
COL1A2	5	210	hsa-miR-32-5p	0.0498118	-17.9583	-17.9583	1.22158	-14.3923	-14.3922	0.7917	0.0498118	11.8433	11.8433	3D up vs 2D	6.00097	25.4327	25.4286	1
PCGF3	5	210	hsa-miR-32-5p	0.0498118	-17.9583	-17.9583	1.22158	-14.3923	-14.3922	0.7917	0.0498118	11.8433	11.8433	3D up vs 2D	6.00097	25.4327	25.4286	1
FASLG	5	210	hsa-miR-32-5p	0.0498118	-17.9583	-17.9583	1.22158	-14.3923	-14.3922	0.7917	0.0498118	11.8433	11.8433	3D up vs 2D	6.00097	25.4327	25.4286	1
SLC25A32	5	210	hsa-miR-32-5p	0.0498118	-17.9583	-17.9583	1.22158	-14.3923	-14.3922	0.7917	0.0498118	11.8433	11.8433	3D up vs 2D	6.00097	25.4327	25.4286	1
ARRDC4	5	210	hsa-miR-32-5p	0.0498118	-17.9583	-17.9583	1.22158	-14.3923	-14.3922	0.7917	0.0498118	11.8433	11.8433	3D up vs 2D	6.00097	25.4327	25.4286	1
ELOVL4	5	210	hsa-miR-32-5p	0.0498118	-17.9583	-17.9583	1.22158	-14.3923	-14.3922	0.7917	0.0498118	11.8433	11.8433	3D up vs 2D	6.00097	25.4327	25.4286	1
GRIA3	5	210	hsa-miR-32-5p	0.0498118	-17.9583	-17.9583	1.22158	-14.3923	-14.3922	0.7917	0.0498118	11.8433	11.8433	3D up vs 2D	6.00097	25.4327	25.4286	1
TBL1XR1	5	210	hsa-miR-32-5p	0.0498118	-17.9583	-17.9583	1.22158	-14.3923	-14.3922	0.7917	0.0498118	11.8433	11.8433	3D up vs 2D	6.00097	25.4327	25.4286	1
WWP2	5	210	hsa-miR-32-5p	0.0498118	-17.9583	-17.9583	1.22158	-14.3923	-14.3922	0.7917	0.0498118	11.8433	11.8433	3D up vs 2D	6.00097	25.4327	25.4286	1
SSFA2	5	210	hsa-miR-32-5p	0.0498118	-17.9583	-17.9583	1.22158	-14.3923	-14.3922	0.7917	0.0498118	11.8433	11.8433	3D up vs 2D	6.00097	25.4327	25.4286	1
LIN54	5	210	hsa-miR-32-5p	0.0498118	-17.9583	-17.9583	1.22158	-14.3923	-14.3922	0.7917	0.0498118	11.8433	11.8433	3D up vs 2D	6.00097	25.4327	25.4286	1
DPP10	5	210	hsa-miR-32-5p	0.0498118	-17.9583	-17.9583	1.22158	-14.3923	-14.3922	0.7917	0.0498118	11.8433	11.8433	3D up vs 2D	6.00097	25.4327	25.4286	1
ROBO2	5	210	hsa-miR-32-5p	0.0498118	-17.9583	-17.9583	1.22158	-14.3923	-14.3922	0.7917	0.0498118	11.8433	11.8433	3D up vs 2D	6.00097	25.4327	25.4286	1
ANP32E	5	210	hsa-miR-32-5p	0.0498118	-17.9583	-17.9583	1.22158	-14.3923	-14.3922	0.7917	0.0498118	11.8433	11.8433	3D up vs 2D	6.00097	25.4327	25.4286	1
PPP1R12A	5	210	hsa-miR-32-5p	0.0498118	-17.9583	-17.9583	1.22158	-14.3923	-14.3922	0.7917	0.0498118	11.8433	11.8433	3D up vs 2D	6.00097	25.4327	25.4286	1
PAX3	5	210	hsa-miR-32-5p	0.0498118	-17.9583	-17.9583	1.22158	-14.3923	-14.3922	0.7917	0.0498118	11.8433	11.8433	3D up vs 2D	6.00097	25.4327	25.4286	1
FMR1	5	210	hsa-miR-32-5p	0.0498118	-17.9583	-17.9583	1.22158	-14.3923	-14.3922	0.7917	0.0498118	11.8433	11.8433	3D up vs 2D	6.00097	25.4327	25.4286	1
PTK2B	4	257	hsa-miR-378a-3p	0.000792141	-15.7988	-15.7988	1.19185	-7.52275	-7.52275	0.587441	0.000792141	309.973	309.973	3D up vs 2D	38.7928	136.984	21.1871	1
SULF1	4	257	hsa-miR-378a-3p	0.000792141	-15.7988	-15.7988	1.19185	-7.52275	-7.52275	0.587441	0.000792141	309.973	309.973	3D up vs 2D	38.7928	136.984	21.1871	1
KIF2A	4	257	hsa-miR-378a-3p	0.000792141	-15.7988	-15.7988	1.19185	-7.52275	-7.52275	0.587441	0.000792141	309.973	309.973	3D up vs 2D	38.7928	136.984	21.1871	1
C2orf88	4	257	hsa-miR-378a-3p	0.000792141	-15.7988	-15.7988	1.19185	-7.52275	-7.52275	0.587441	0.000792141	309.973	309.973	3D up vs 2D	38.7928	136.984	21.1871	1
SCML1	4	257	hsa-miR-378a-3p	0.000792141	-15.7988	-15.7988	1.19185	-7.52275	-7.52275	0.587441	0.000792141	309.973	309.973	3D up vs 2D	38.7928	136.984	21.1871	1
ZNF260	4	257	hsa-miR-378a-3p	0.000792141	-15.7988	-15.7988	1.19185	-7.52275	-7.52275	0.587441	0.000792141	309.973	309.973	3D up vs 2D	38.7928	136.984	21.1871	1
CNIH4	4	94	hsa-miR-146b-5p	0.00534121	-11.8355	-11.8355	0.249891	-10.6142	-10.6142	0.140962	0.00534121	2.33149	2.33149	3D up vs 2D	18.1186	2.9829	0.987792	1
NUMB	4	94	hsa-miR-146b-5p	0.00534121	-11.8355	-11.8355	0.249891	-10.6142	-10.6142	0.140962	0.00534121	2.33149	2.33149	3D up vs 2D	18.1186	2.9829	0.987792	1
NEB	4	94	hsa-miR-146b-5p	0.00534121	-11.8355	-11.8355	0.249891	-10.6142	-10.6142	0.140962	0.00534121	2.33149	2.33149	3D up vs 2D	18.1186	2.9829	0.987792	1
RGS5	4	94	hsa-miR-146b-5p	0.00534121	-11.8355	-11.8355	0.249891	-10.6142	-10.6142	0.140962	0.00534121	2.33149	2.33149	3D up vs 2D	18.1186	2.9829	0.987792	1
HNRNPD	4	94	hsa-miR-146b-5p	0.00534121	-11.8355	-11.8355	0.249891	-10.6142	-10.6142	0.140962	0.00534121	2.33149	2.33149	3D up vs 2D	18.1186	2.9829	0.987792	1
EMC1	4	94	hsa-miR-146b-5p	0.00534121	-11.8355	-11.8355	0.249891	-10.6142	-10.6142	0.140962	0.00534121	2.33149	2.33149	3D up vs 2D	18.1186	2.9829	0.987792	1
SH3YL1	4	94	hsa-miR-146b-5p	0.00534121	-11.8355	-11.8355	0.249891	-10.6142	-10.6142	0.140962	0.00534121	2.33149	2.33149	3D up vs 2D	18.1186	2.9829	0.987792	1
NOS1	4	94	hsa-miR-146b-5p	0.00534121	-11.8355	-11.8355	0.249891	-10.6142	-10.6142	0.140962	0.00534121	2.33149	2.33149	3D up vs 2D	18.1186	2.9829	0.987792	1
SNX30	4	10	hsa-let-7f-5p	0.0152029	-13.0403	-13.0403	0.0129832	-12.2065	-12.2065	0.247695	0.0152029	1.78231	1.78231	3D up vs 2D	11.2991	1.39028	0.738258	1
ANKRD49	4	10	hsa-let-7f-5p	0.0152029	-13.0403	-13.0403	0.0129832	-12.2065	-12.2065	0.247695	0.0152029	1.78231	1.78231	3D up vs 2D	11.2991	1.39028	0.738258	1
MIB1	4	10	hsa-let-7f-5p	0.0152029	-13.0403	-13.0403	0.0129832	-12.2065	-12.2065	0.247695	0.0152029	1.78231	1.78231	3D up vs 2D	11.2991	1.39028	0.738258	1
ZBP1	4	10	hsa-let-7f-5p	0.0152029	-13.0403	-13.0403	0.0129832	-12.2065	-12.2065	0.247695	0.0152029	1.78231	1.78231	3D up vs 2D	11.2991	1.39028	0.738258	1
AP1S1	4	10	hsa-let-7f-5p	0.0152029	-13.0403	-13.0403	0.0129832	-12.2065	-12.2065	0.247695	0.0152029	1.78231	1.78231	3D up vs 2D	11.2991	1.39028	0.738258	1
MC2R	4	10	hsa-let-7f-5p	0.0152029	-13.0403	-13.0403	0.0129832	-12.2065	-12.2065	0.247695	0.0152029	1.78231	1.78231	3D up vs 2D	11.2991	1.39028	0.738258	1
HAND1	4	10	hsa-let-7f-5p	0.0152029	-13.0403	-13.0403	0.0129832	-12.2065	-12.2065	0.247695	0.0152029	1.78231	1.78231	3D up vs 2D	11.2991	1.39028	0.738258	1
CYP4F2	4	10	hsa-let-7f-5p	0.0152029	-13.0403	-13.0403	0.0129832	-12.2065	-12.2065	0.247695	0.0152029	1.78231	1.78231	3D up vs 2D	11.2991	1.39028	0.738258	1
LIPT2	4	10	hsa-let-7f-5p	0.0152029	-13.0403	-13.0403	0.0129832	-12.2065	-12.2065	0.247695	0.0152029	1.78231	1.78231	3D up vs 2D	11.2991	1.39028	0.738258	1
SLC25A40	4	10	hsa-let-7f-5p	0.0152029	-13.0403	-13.0403	0.0129832	-12.2065	-12.2065	0.247695	0.0152029	1.78231	1.78231	3D up vs 2D	11.2991	1.39028	0.738258	1
CBL	4	10	hsa-let-7f-5p	0.0152029	-13.0403	-13.0403	0.0129832	-12.2065	-12.2065	0.247695	0.0152029	1.78231	1.78231	3D up vs 2D	11.2991	1.39028	0.738258	1
ZNF710	4	10	hsa-let-7f-5p	0.0152029	-13.0403	-13.0403	0.0129832	-12.2065	-12.2065	0.247695	0.0152029	1.78231	1.78231	3D up vs 2D	11.2991	1.39028	0.738258	1
SDR42E1	4	10	hsa-let-7f-5p	0.0152029	-13.0403	-13.0403	0.0129832	-12.2065	-12.2065	0.247695	0.0152029	1.78231	1.78231	3D up vs 2D	11.2991	1.39028	0.738258	1
SMIM3	4	10	hsa-let-7f-5p	0.0152029	-13.0403	-13.0403	0.0129832	-12.2065	-12.2065	0.247695	0.0152029	1.78231	1.78231	3D up vs 2D	11.2991	1.39028	0.738258	1
CRTAM	4	10	hsa-let-7f-5p	0.0152029	-13.0403	-13.0403	0.0129832	-12.2065	-12.2065	0.247695	0.0152029	1.78231	1.78231	3D up vs 2D	11.2991	1.39028	0.738258	1
AGBL1	4	10	hsa-let-7f-5p	0.0152029	-13.0403	-13.0403	0.0129832	-12.2065	-12.2065	0.247695	0.0152029	1.78231	1.78231	3D up vs 2D	11.2991	1.39028	0.738258	1
EDEM3	4	10	hsa-let-7f-5p	0.0152029	-13.0403	-13.0403	0.0129832	-12.2065	-12.2065	0.247695	0.0152029	1.78231	1.78231	3D up vs 2D	11.2991	1.39028	0.738258	1
CPA4	4	10	hsa-let-7f-5p	0.0152029	-13.0403	-13.0403	0.0129832	-12.2065	-12.2065	0.247695	0.0152029	1.78231	1.78231	3D up vs 2D	11.2991	1.39028	0.738258	1
ULK2	4	10	hsa-let-7f-5p	0.0152029	-13.0403	-13.0403	0.0129832	-12.2065	-12.2065	0.247695	0.0152029	1.78231	1.78231	3D up vs 2D	11.2991	1.39028	0.738258	1
ADAMTS15	4	10	hsa-let-7f-5p	0.0152029	-13.0403	-13.0403	0.0129832	-12.2065	-12.2065	0.247695	0.0152029	1.78231	1.78231	3D up vs 2D	11.2991	1.39028	0.738258	1
DZIP1L	4	10	hsa-let-7f-5p	0.0152029	-13.0403	-13.0403	0.0129832	-12.2065	-12.2065	0.247695	0.0152029	1.78231	1.78231	3D up vs 2D	11.2991	1.39028	0.738258	1
DDX26B	4	10	hsa-let-7f-5p	0.0152029	-13.0403	-13.0403	0.0129832	-12.2065	-12.2065	0.247695	0.0152029	1.78231	1.78231	3D up vs 2D	11.2991	1.39028	0.738258	1
ZSWIM5	4	10	hsa-let-7f-5p	0.0152029	-13.0403	-13.0403	0.0129832	-12.2065	-12.2065	0.247695	0.0152029	1.78231	1.78231	3D up vs 2D	11.2991	1.39028	0.738258	1
ZNF273	4	10	hsa-let-7f-5p	0.0152029	-13.0403	-13.0403	0.0129832	-12.2065	-12.2065	0.247695	0.0152029	1.78231	1.78231	3D up vs 2D	11.2991	1.39028	0.738258	1
MTDH	4	10	hsa-let-7f-5p	0.0152029	-13.0403	-13.0403	0.0129832	-12.2065	-12.2065	0.247695	0.0152029	1.78231	1.78231	3D up vs 2D	11.2991	1.39028	0.738258	1
FRMD4B	4	10	hsa-let-7f-5p	0.0152029	-13.0403	-13.0403	0.0129832	-12.2065	-12.2065	0.247695	0.0152029	1.78231	1.78231	3D up vs 2D	11.2991	1.39028	0.738258	1
DCAF15	4	10	hsa-let-7f-5p	0.0152029	-13.0403	-13.0403	0.0129832	-12.2065	-12.2065	0.247695	0.0152029	1.78231	1.78231	3D up vs 2D	11.2991	1.39028	0.738258	1
FIGNL2	4	10	hsa-let-7f-5p	0.0152029	-13.0403	-13.0403	0.0129832	-12.2065	-12.2065	0.247695	0.0152029	1.78231	1.78231	3D up vs 2D	11.2991	1.39028	0.738258	1
PARD6B	4	10	hsa-let-7f-5p	0.0152029	-13.0403	-13.0403	0.0129832	-12.2065	-12.2065	0.247695	0.0152029	1.78231	1.78231	3D up vs 2D	11.2991	1.39028	0.738258	1
DPF2	4	10	hsa-let-7f-5p	0.0152029	-13.0403	-13.0403	0.0129832	-12.2065	-12.2065	0.247695	0.0152029	1.78231	1.78231	3D up vs 2D	11.2991	1.39028	0.738258	1
ESPL1	4	10	hsa-let-7f-5p	0.0152029	-13.0403	-13.0403	0.0129832	-12.2065	-12.2065	0.247695	0.0152029	1.78231	1.78231	3D up vs 2D	11.2991	1.39028	0.738258	1
CDC34	4	10	hsa-let-7f-5p	0.0152029	-13.0403	-13.0403	0.0129832	-12.2065	-12.2065	0.247695	0.0152029	1.78231	1.78231	3D up vs 2D	11.2991	1.39028	0.738258	1
PARS2	4	10	hsa-let-7f-5p	0.0152029	-13.0403	-13.0403	0.0129832	-12.2065	-12.2065	0.247695	0.0152029	1.78231	1.78231	3D up vs 2D	11.2991	1.39028	0.738258	1
RFX6	4	10	hsa-let-7f-5p	0.0152029	-13.0403	-13.0403	0.0129832	-12.2065	-12.2065	0.247695	0.0152029	1.78231	1.78231	3D up vs 2D	11.2991	1.39028	0.738258	1
GPR26	4	10	hsa-let-7f-5p	0.0152029	-13.0403	-13.0403	0.0129832	-12.2065	-12.2065	0.247695	0.0152029	1.78231	1.78231	3D up vs 2D	11.2991	1.39028	0.738258	1
DLST	4	10	hsa-let-7f-5p	0.0152029	-13.0403	-13.0403	0.0129832	-12.2065	-12.2065	0.247695	0.0152029	1.78231	1.78231	3D up vs 2D	11.2991	1.39028	0.738258	1
THRSP	4	10	hsa-let-7f-5p	0.0152029	-13.0403	-13.0403	0.0129832	-12.2065	-12.2065	0.247695	0.0152029	1.78231	1.78231	3D up vs 2D	11.2991	1.39028	0.738258	1
CCR7	4	10	hsa-let-7f-5p	0.0152029	-13.0403	-13.0403	0.0129832	-12.2065	-12.2065	0.247695	0.0152029	1.78231	1.78231	3D up vs 2D	11.2991	1.39028	0.738258	1
THAP9	4	10	hsa-let-7f-5p	0.0152029	-13.0403	-13.0403	0.0129832	-12.2065	-12.2065	0.247695	0.0152029	1.78231	1.78231	3D up vs 2D	11.2991	1.39028	0.738258	1
DMRT2	4	10	hsa-let-7f-5p	0.0152029	-13.0403	-13.0403	0.0129832	-12.2065	-12.2065	0.247695	0.0152029	1.78231	1.78231	3D up vs 2D	11.2991	1.39028	0.738258	1
ZBTB8B	4	10	hsa-let-7f-5p	0.0152029	-13.0403	-13.0403	0.0129832	-12.2065	-12.2065	0.247695	0.0152029	1.78231	1.78231	3D up vs 2D	11.2991	1.39028	0.738258	1
SLC5A6	4	10	hsa-let-7f-5p	0.0152029	-13.0403	-13.0403	0.0129832	-12.2065	-12.2065	0.247695	0.0152029	1.78231	1.78231	3D up vs 2D	11.2991	1.39028	0.738258	1
KLHL31	4	10	hsa-let-7f-5p	0.0152029	-13.0403	-13.0403	0.0129832	-12.2065	-12.2065	0.247695	0.0152029	1.78231	1.78231	3D up vs 2D	11.2991	1.39028	0.738258	1
RANBP2	4	10	hsa-let-7f-5p	0.0152029	-13.0403	-13.0403	0.0129832	-12.2065	-12.2065	0.247695	0.0152029	1.78231	1.78231	3D up vs 2D	11.2991	1.39028	0.738258	1
LGR4	4	10	hsa-let-7f-5p	0.0152029	-13.0403	-13.0403	0.0129832	-12.2065	-12.2065	0.247695	0.0152029	1.78231	1.78231	3D up vs 2D	11.2991	1.39028	0.738258	1
TTLL4	4	10	hsa-let-7f-5p	0.0152029	-13.0403	-13.0403	0.0129832	-12.2065	-12.2065	0.247695	0.0152029	1.78231	1.78231	3D up vs 2D	11.2991	1.39028	0.738258	1
RMI2	4	10	hsa-let-7f-5p	0.0152029	-13.0403	-13.0403	0.0129832	-12.2065	-12.2065	0.247695	0.0152029	1.78231	1.78231	3D up vs 2D	11.2991	1.39028	0.738258	1
BIN3	4	10	hsa-let-7f-5p	0.0152029	-13.0403	-13.0403	0.0129832	-12.2065	-12.2065	0.247695	0.0152029	1.78231	1.78231	3D up vs 2D	11.2991	1.39028	0.738258	1
MDFI	4	10	hsa-let-7f-5p	0.0152029	-13.0403	-13.0403	0.0129832	-12.2065	-12.2065	0.247695	0.0152029	1.78231	1.78231	3D up vs 2D	11.2991	1.39028	0.738258	1
PDP2	4	10	hsa-let-7f-5p	0.0152029	-13.0403	-13.0403	0.0129832	-12.2065	-12.2065	0.247695	0.0152029	1.78231	1.78231	3D up vs 2D	11.2991	1.39028	0.738258	1
IKBKAP	4	10	hsa-let-7f-5p	0.0152029	-13.0403	-13.0403	0.0129832	-12.2065	-12.2065	0.247695	0.0152029	1.78231	1.78231	3D up vs 2D	11.2991	1.39028	0.738258	1
ABT1	4	10	hsa-let-7f-5p	0.0152029	-13.0403	-13.0403	0.0129832	-12.2065	-12.2065	0.247695	0.0152029	1.78231	1.78231	3D up vs 2D	11.2991	1.39028	0.738258	1
FRAS1	4	10	hsa-let-7f-5p	0.0152029	-13.0403	-13.0403	0.0129832	-12.2065	-12.2065	0.247695	0.0152029	1.78231	1.78231	3D up vs 2D	11.2991	1.39028	0.738258	1
TRIM67	4	10	hsa-let-7f-5p	0.0152029	-13.0403	-13.0403	0.0129832	-12.2065	-12.2065	0.247695	0.0152029	1.78231	1.78231	3D up vs 2D	11.2991	1.39028	0.738258	1
UTRN	4	10	hsa-let-7f-5p	0.0152029	-13.0403	-13.0403	0.0129832	-12.2065	-12.2065	0.247695	0.0152029	1.78231	1.78231	3D up vs 2D	11.2991	1.39028	0.738258	1
LOR	4	10	hsa-let-7f-5p	0.0152029	-13.0403	-13.0403	0.0129832	-12.2065	-12.2065	0.247695	0.0152029	1.78231	1.78231	3D up vs 2D	11.2991	1.39028	0.738258	1
NRAS	4	10	hsa-let-7f-5p	0.0152029	-13.0403	-13.0403	0.0129832	-12.2065	-12.2065	0.247695	0.0152029	1.78231	1.78231	3D up vs 2D	11.2991	1.39028	0.738258	1
LIPH	4	10	hsa-let-7f-5p	0.0152029	-13.0403	-13.0403	0.0129832	-12.2065	-12.2065	0.247695	0.0152029	1.78231	1.78231	3D up vs 2D	11.2991	1.39028	0.738258	1
RNF5	4	10	hsa-let-7f-5p	0.0152029	-13.0403	-13.0403	0.0129832	-12.2065	-12.2065	0.247695	0.0152029	1.78231	1.78231	3D up vs 2D	11.2991	1.39028	0.738258	1
TET3	4	10	hsa-let-7f-5p	0.0152029	-13.0403	-13.0403	0.0129832	-12.2065	-12.2065	0.247695	0.0152029	1.78231	1.78231	3D up vs 2D	11.2991	1.39028	0.738258	1
NAA30	4	10	hsa-let-7f-5p	0.0152029	-13.0403	-13.0403	0.0129832	-12.2065	-12.2065	0.247695	0.0152029	1.78231	1.78231	3D up vs 2D	11.2991	1.39028	0.738258	1
SESTD1	4	10	hsa-let-7f-5p	0.0152029	-13.0403	-13.0403	0.0129832	-12.2065	-12.2065	0.247695	0.0152029	1.78231	1.78231	3D up vs 2D	11.2991	1.39028	0.738258	1
SMARCC1	4	10	hsa-let-7f-5p	0.0152029	-13.0403	-13.0403	0.0129832	-12.2065	-12.2065	0.247695	0.0152029	1.78231	1.78231	3D up vs 2D	11.2991	1.39028	0.738258	1
DAGLA	4	10	hsa-let-7f-5p	0.0152029	-13.0403	-13.0403	0.0129832	-12.2065	-12.2065	0.247695	0.0152029	1.78231	1.78231	3D up vs 2D	11.2991	1.39028	0.738258	1
UBXN2B	4	10	hsa-let-7f-5p	0.0152029	-13.0403	-13.0403	0.0129832	-12.2065	-12.2065	0.247695	0.0152029	1.78231	1.78231	3D up vs 2D	11.2991	1.39028	0.738258	1
KCTD21	4	10	hsa-let-7f-5p	0.0152029	-13.0403	-13.0403	0.0129832	-12.2065	-12.2065	0.247695	0.0152029	1.78231	1.78231	3D up vs 2D	11.2991	1.39028	0.738258	1
ZNF318	4	10	hsa-let-7f-5p	0.0152029	-13.0403	-13.0403	0.0129832	-12.2065	-12.2065	0.247695	0.0152029	1.78231	1.78231	3D up vs 2D	11.2991	1.39028	0.738258	1
MARS2	4	10	hsa-let-7f-5p	0.0152029	-13.0403	-13.0403	0.0129832	-12.2065	-12.2065	0.247695	0.0152029	1.78231	1.78231	3D up vs 2D	11.2991	1.39028	0.738258	1
FBXL12	4	10	hsa-let-7f-5p	0.0152029	-13.0403	-13.0403	0.0129832	-12.2065	-12.2065	0.247695	0.0152029	1.78231	1.78231	3D up vs 2D	11.2991	1.39028	0.738258	1
ADRB3	4	10	hsa-let-7f-5p	0.0152029	-13.0403	-13.0403	0.0129832	-12.2065	-12.2065	0.247695	0.0152029	1.78231	1.78231	3D up vs 2D	11.2991	1.39028	0.738258	1
RAB11FIP4	4	10	hsa-let-7f-5p	0.0152029	-13.0403	-13.0403	0.0129832	-12.2065	-12.2065	0.247695	0.0152029	1.78231	1.78231	3D up vs 2D	11.2991	1.39028	0.738258	1
COIL	4	10	hsa-let-7f-5p	0.0152029	-13.0403	-13.0403	0.0129832	-12.2065	-12.2065	0.247695	0.0152029	1.78231	1.78231	3D up vs 2D	11.2991	1.39028	0.738258	1
NKD1	4	10	hsa-let-7f-5p	0.0152029	-13.0403	-13.0403	0.0129832	-12.2065	-12.2065	0.247695	0.0152029	1.78231	1.78231	3D up vs 2D	11.2991	1.39028	0.738258	1
SREBF2	4	10	hsa-let-7f-5p	0.0152029	-13.0403	-13.0403	0.0129832	-12.2065	-12.2065	0.247695	0.0152029	1.78231	1.78231	3D up vs 2D	11.2991	1.39028	0.738258	1
ACER2	4	10	hsa-let-7f-5p	0.0152029	-13.0403	-13.0403	0.0129832	-12.2065	-12.2065	0.247695	0.0152029	1.78231	1.78231	3D up vs 2D	11.2991	1.39028	0.738258	1
UHRF2	4	10	hsa-let-7f-5p	0.0152029	-13.0403	-13.0403	0.0129832	-12.2065	-12.2065	0.247695	0.0152029	1.78231	1.78231	3D up vs 2D	11.2991	1.39028	0.738258	1
GDF6	4	10	hsa-let-7f-5p	0.0152029	-13.0403	-13.0403	0.0129832	-12.2065	-12.2065	0.247695	0.0152029	1.78231	1.78231	3D up vs 2D	11.2991	1.39028	0.738258	1
ZC3H3	4	10	hsa-let-7f-5p	0.0152029	-13.0403	-13.0403	0.0129832	-12.2065	-12.2065	0.247695	0.0152029	1.78231	1.78231	3D up vs 2D	11.2991	1.39028	0.738258	1
ADAMTS8	4	10	hsa-let-7f-5p	0.0152029	-13.0403	-13.0403	0.0129832	-12.2065	-12.2065	0.247695	0.0152029	1.78231	1.78231	3D up vs 2D	11.2991	1.39028	0.738258	1
LOC101930255	4	10	hsa-let-7f-5p	0.0152029	-13.0403	-13.0403	0.0129832	-12.2065	-12.2065	0.247695	0.0152029	1.78231	1.78231	3D up vs 2D	11.2991	1.39028	0.738258	1
SIGLEC14	4	10	hsa-let-7f-5p	0.0152029	-13.0403	-13.0403	0.0129832	-12.2065	-12.2065	0.247695	0.0152029	1.78231	1.78231	3D up vs 2D	11.2991	1.39028	0.738258	1
IGDCC3	4	10	hsa-let-7f-5p	0.0152029	-13.0403	-13.0403	0.0129832	-12.2065	-12.2065	0.247695	0.0152029	1.78231	1.78231	3D up vs 2D	11.2991	1.39028	0.738258	1
MFSD4	4	10	hsa-let-7f-5p	0.0152029	-13.0403	-13.0403	0.0129832	-12.2065	-12.2065	0.247695	0.0152029	1.78231	1.78231	3D up vs 2D	11.2991	1.39028	0.738258	1
RBMS2	4	10	hsa-let-7f-5p	0.0152029	-13.0403	-13.0403	0.0129832	-12.2065	-12.2065	0.247695	0.0152029	1.78231	1.78231	3D up vs 2D	11.2991	1.39028	0.738258	1
MYO1F	4	10	hsa-let-7f-5p	0.0152029	-13.0403	-13.0403	0.0129832	-12.2065	-12.2065	0.247695	0.0152029	1.78231	1.78231	3D up vs 2D	11.2991	1.39028	0.738258	1
NDST2	4	10	hsa-let-7f-5p	0.0152029	-13.0403	-13.0403	0.0129832	-12.2065	-12.2065	0.247695	0.0152029	1.78231	1.78231	3D up vs 2D	11.2991	1.39028	0.738258	1
OPA3	4	10	hsa-let-7f-5p	0.0152029	-13.0403	-13.0403	0.0129832	-12.2065	-12.2065	0.247695	0.0152029	1.78231	1.78231	3D up vs 2D	11.2991	1.39028	0.738258	1
COL3A1	4	10	hsa-let-7f-5p	0.0152029	-13.0403	-13.0403	0.0129832	-12.2065	-12.2065	0.247695	0.0152029	1.78231	1.78231	3D up vs 2D	11.2991	1.39028	0.738258	1
NGF	4	10	hsa-let-7f-5p	0.0152029	-13.0403	-13.0403	0.0129832	-12.2065	-12.2065	0.247695	0.0152029	1.78231	1.78231	3D up vs 2D	11.2991	1.39028	0.738258	1
IFI44L	4	10	hsa-let-7f-5p	0.0152029	-13.0403	-13.0403	0.0129832	-12.2065	-12.2065	0.247695	0.0152029	1.78231	1.78231	3D up vs 2D	11.2991	1.39028	0.738258	1
PARM1	4	10	hsa-let-7f-5p	0.0152029	-13.0403	-13.0403	0.0129832	-12.2065	-12.2065	0.247695	0.0152029	1.78231	1.78231	3D up vs 2D	11.2991	1.39028	0.738258	1
ARHGAP28	4	10	hsa-let-7f-5p	0.0152029	-13.0403	-13.0403	0.0129832	-12.2065	-12.2065	0.247695	0.0152029	1.78231	1.78231	3D up vs 2D	11.2991	1.39028	0.738258	1
[truncated: 3,188 more rows]

## Sheet: DAVID gene ID 2022
OFFICIAL_GENE_SYMBOL	Name	Species
[truncated: 1,147 more rows]

## Sheet: 1102genes more than 4 hits
DMD
NR3C1
RUNX1T1
CADM2
[truncated: 1,143 more rows]
